# Supplementary material for: Transcriptome Analysis of Chlorantraniliprole Resistance Development in the Diamondback Moth Plutella xylostella
Source: PLoS One. 2013 Aug 20;8(8):e72314. doi: 10.1371/journal.pone.0072314 (PMC3748044; doi:10.1371/journal.pone.0072314)
Supplement: Table S1 — Top hits obtained by BLASTX for the unigenes. (XLS) [file pone.0072314.s004.xls]

## Sheet: Sheet1
geneID	geneLength	Nr-Evalue	Nr-ID	Nr-annotation
Unigene3530_yong_A	13799	0	gi|168823429|ref|NP_001108348.1|	kettin protein [Bombyx mori] >gi|18700457|dbj|BAB85196.1| BMKETTIN [Bombyx mori] >gi|22474512|dbj|BAC10617.1| KETTIN [Bombyx mori]
CL3817.Contig2_yong_A	10469	0	gi|189233817|ref|XP_971502.2|	PREDICTED: similar to CG32019-PA [Tribolium castaneum]
CL1166.Contig1_yong_A	9877	0	gi|357607509|gb|EHJ65548.1|	kettin protein [Danaus plexippus]
CL180.Contig1_yong_A	9601	1e-21	gi|289739999|gb|ADD18747.1|	polyprotein [Glossina morsitans morsitans]
CL1304.Contig2_yong_A	9120	0	gi|357622614|gb|EHJ74040.1|	Stretchin-Mlck, isoform A [Danaus plexippus]
CL3817.Contig1_yong_A	9083	0	gi|189233817|ref|XP_971502.2|	PREDICTED: similar to CG32019-PA [Tribolium castaneum]
Unigene453_yong_A	9061	0	gi|112983040|ref|NP_001037071.1|	chlorophyllide A binding protein precursor [Bombyx mori] >gi|82940307|emb|CAJ34654.1| chlorophyllide A binding protein precursor [Bombyx mori]
CL1430.Contig2_yong_A	8964	0	gi|307206051|gb|EFN84144.1|	Nesprin-1 [Harpegnathos saltator]
CL1166.Contig2_yong_A	8953	0	gi|357607509|gb|EHJ65548.1|	kettin protein [Danaus plexippus]
CL4110.Contig1_yong_A	8931	0	gi|347543546|dbj|BAK82317.1|	apolipophorin precursor protein [Bombyx mori]
CL1304.Contig1_yong_A	8748	0	gi|357622614|gb|EHJ74040.1|	Stretchin-Mlck, isoform A [Danaus plexippus]
CL6132.Contig1_yong_A	7559	0	gi|357607509|gb|EHJ65548.1|	kettin protein [Danaus plexippus]
CL877.Contig1_yong_A	7429	0	gi|91093216|ref|XP_966931.1|	PREDICTED: similar to pre-mrna splicing factor prp8 [Tribolium castaneum]
CL3200.Contig1_yong_A	7288	5e-48	gi|170591136|ref|XP_001900327.1|	Senescence-associated protein [Brugia malayi]
Unigene10565_yong_A	7271	0	gi|189237255|ref|XP_972068.2|	PREDICTED: similar to AGAP003656-PA [Tribolium castaneum]
CL451.Contig1_yong_A	7228	1e-159	gi|357621156|gb|EHJ73088.1|	muscle-specific protein 300 [Danaus plexippus]
CL4889.Contig1_yong_A	6777	0	gi|357616760|gb|EHJ70388.1|	Karyopherin beta 3 [Danaus plexippus]
CL4350.Contig1_yong_A	6682	0	gi|183979376|dbj|BAG30740.1|	muscle myosin heavy chain [Papilio xuthus]
CL4350.Contig2_yong_A	6639	0	gi|183979376|dbj|BAG30740.1|	muscle myosin heavy chain [Papilio xuthus]
CL7338.Contig2_yong_A	6552	0	gi|194745592|ref|XP_001955271.1|	GF16318 [Drosophila ananassae] >gi|190628308|gb|EDV43832.1| GF16318 [Drosophila ananassae]
CL7338.Contig1_yong_A	6501	0	gi|194745592|ref|XP_001955271.1|	GF16318 [Drosophila ananassae] >gi|190628308|gb|EDV43832.1| GF16318 [Drosophila ananassae]
Unigene17649_yong_A	6301	7e-26	gi|112982924|ref|NP_001036923.1|	atypical protein kinase C [Bombyx mori] >gi|71979726|dbj|BAE17023.1| atypical protein kinase C [Bombyx mori]
CL3817.Contig3_yong_A	6212	0	gi|340710318|ref|XP_003393739.1|	PREDICTED: twitchin-like [Bombus terrestris]
Unigene17397_yong_A	6138	0	gi|270015104|gb|EFA11552.1|	plexin A [Tribolium castaneum]
Unigene30182_yong_A	5891	1e-20	gi|209882003|ref|XP_002142439.1|	RNA recognition motif. family protein [Cryptosporidium muris RN66] >gi|209558045|gb|EEA08090.1| RNA recognition motif. family protein [Cryptosporidium muris RN66]
CL5945.Contig2_yong_A	5874	1e-31	gi|347968463|ref|XP_312188.5|	AGAP002737-PA [Anopheles gambiae str. PEST] >gi|333467991|gb|EAA07771.5| AGAP002737-PA [Anopheles gambiae str. PEST]
CL5945.Contig1_yong_A	5853	1e-31	gi|347968463|ref|XP_312188.5|	AGAP002737-PA [Anopheles gambiae str. PEST] >gi|333467991|gb|EAA07771.5| AGAP002737-PA [Anopheles gambiae str. PEST]
Unigene16964_yong_A	5801	0	gi|328792916|ref|XP_001122457.2|	PREDICTED: laminin subunit beta-1 [Apis mellifera]
CL4704.Contig1_yong_A	5687	0	gi|189242082|ref|XP_001809963.1|	PREDICTED: similar to BEL12_AG transposon polyprotein [Tribolium castaneum]
CL2309.Contig1_yong_A	5522	5e-65	gi|91078292|ref|XP_972005.1|	PREDICTED: similar to AGAP005739-PA [Tribolium castaneum]
CL858.Contig1_yong_A	5515	0	gi|332022873|gb|EGI63145.1|	Apolipophorin [Acromyrmex echinatior]
CL2309.Contig2_yong_A	5485	5e-65	gi|91078292|ref|XP_972005.1|	PREDICTED: similar to AGAP005739-PA [Tribolium castaneum]
CL6463.Contig1_yong_A	5321	0	gi|345493586|ref|XP_001603511.2|	PREDICTED: LOW QUALITY PROTEIN: collagen alpha-1(IV) chain-like [Nasonia vitripennis]
CL965.Contig2_yong_A	5297	0	gi|357614628|gb|EHJ69181.1|	p260 [Danaus plexippus]
CL4835.Contig1_yong_A	5108	1e-120	gi|195127864|ref|XP_002008387.1|	GI13464 [Drosophila mojavensis] >gi|193919996|gb|EDW18863.1| GI13464 [Drosophila mojavensis]
CL4704.Contig2_yong_A	5106	0	gi|189242082|ref|XP_001809963.1|	PREDICTED: similar to BEL12_AG transposon polyprotein [Tribolium castaneum]
CL2311.Contig2_yong_A	4960	0	gi|307213781|gb|EFN89117.1|	Muscle M-line assembly protein unc-89 [Harpegnathos saltator]
CL3666.Contig1_yong_A	4952	0	gi|189242082|ref|XP_001809963.1|	PREDICTED: similar to BEL12_AG transposon polyprotein [Tribolium castaneum]
CL3666.Contig2_yong_A	4914	1e-176	gi|189242082|ref|XP_001809963.1|	PREDICTED: similar to BEL12_AG transposon polyprotein [Tribolium castaneum]
Unigene10467_yong_A	4884	0	gi|189242365|ref|XP_001809905.1|	PREDICTED: similar to protease, reverse transcriptase and RNase H [Tribolium castaneum]
CL4165.Contig1_yong_A	4842	0	gi|229892296|ref|NP_001153501.1|	oxoglutarate (alpha-ketoglutarate) dehydrogenase (lipoamide) [Nasonia vitripennis]
CL3666.Contig3_yong_A	4730	0	gi|189242082|ref|XP_001809963.1|	PREDICTED: similar to BEL12_AG transposon polyprotein [Tribolium castaneum]
CL147.Contig1_yong_A	4722	0	gi|238846408|gb|ACR61720.1|	triglyceride lipase [Manduca sexta]
CL6746.Contig1_yong_A	4704	0	gi|27368143|gb|AAN87269.1|	ORF [Drosophila melanogaster]
CL3666.Contig4_yong_A	4692	1e-176	gi|189242082|ref|XP_001809963.1|	PREDICTED: similar to BEL12_AG transposon polyprotein [Tribolium castaneum]
CL6413.Contig1_yong_A	4632	0	gi|189233817|ref|XP_971502.2|	PREDICTED: similar to CG32019-PA [Tribolium castaneum]
CL6746.Contig2_yong_A	4615	0	gi|27368143|gb|AAN87269.1|	ORF [Drosophila melanogaster]
CL3284.Contig3_yong_A	4610	0	gi|189238710|ref|XP_969341.2|	PREDICTED: similar to AGAP009638-PA [Tribolium castaneum]
CL3586.Contig1_yong_A	4451	1e-163	gi|91091758|ref|XP_968804.1|	PREDICTED: similar to CG10936 CG10936-PA [Tribolium castaneum]
CL5604.Contig1_yong_A	4428	0	gi|91086225|ref|XP_972341.1|	PREDICTED: similar to oligosaccharyl transferase [Tribolium castaneum]
CL2214.Contig2_yong_A	4374	1e-12	gi|154413468|ref|XP_001579764.1|	viral A-type inclusion protein [Trichomonas vaginalis G3]
CL3583.Contig1_yong_A	4341	1e-165	gi|189235622|ref|XP_970209.2|	PREDICTED: similar to map kinase-interacting serine/threonine kinase [Tribolium castaneum]
CL1046.Contig3_yong_A	4337	0	gi|189238375|ref|XP_969851.2|	PREDICTED: similar to acetyl-coa carboxylase [Tribolium castaneum]
Unigene17108_yong_A	4335	0	gi|328785784|ref|XP_003250656.1|	PREDICTED: CCR4-NOT transcription complex subunit 1 isoform 1 [Apis mellifera]
CL1046.Contig2_yong_A	4334	0	gi|189238375|ref|XP_969851.2|	PREDICTED: similar to acetyl-coa carboxylase [Tribolium castaneum]
Unigene3687_yong_A	4304	2e-44	gi|270009295|gb|EFA05743.1|	serine protease H164 [Tribolium castaneum]
CL715.Contig2_yong_A	4303	0	gi|189241070|ref|XP_001808548.1|	PREDICTED: similar to AGAP007135-PA [Tribolium castaneum]
CL2214.Contig1_yong_A	4291	5e-11	gi|123976893|ref|XP_001330650.1|	viral A-type inclusion protein [Trichomonas vaginalis G3]
CL7398.Contig1_yong_A	4289	2e-87	gi|183979235|dbj|BAG30779.1|	eukaryotic initiation factor 5A [Papilio xuthus]
Unigene17677_yong_A	4283	0	gi|170589333|ref|XP_001899428.1|	Pao retrotransposon peptidase family protein [Brugia malayi] >gi|158593641|gb|EDP32236.1| Pao retrotransposon peptidase family protein [Brugia malayi]
CL299.Contig3_yong_A	4260	2e-94	gi|195427701|ref|XP_002061915.1|	GK17254 [Drosophila willistoni] >gi|194158000|gb|EDW72901.1| GK17254 [Drosophila willistoni]
CL5861.Contig1_yong_A	4232	0	gi|302318908|ref|NP_001180543.1|	dicer-2 [Bombyx mori] >gi|300669733|dbj|BAJ11655.1| DICER-2 [Bombyx mori]
CL3525.Contig1_yong_A	4204	1e-170	gi|339241765|ref|XP_003376808.1|	retrovirus-related Pol polyprotein from transposon TNT 1-94 [Trichinella spiralis] >gi|316974460|gb|EFV57947.1| retrovirus-related Pol polyprotein from transposon TNT 1-94 [Trichinella spiralis]
CL2655.Contig2_yong_A	4184	0	gi|354463159|gb|AER25354.1|	ryanodine receptor 1 [Plutella xylostella]
Unigene10485_yong_A	4159	1e-122	gi|332023716|gb|EGI63940.1|	LRR domain-containing protein [Acromyrmex echinatior]
Unigene3675_yong_A	4125	1e-14	gi|123456329|ref|XP_001315901.1|	heavy neurofilament protein [Trichomonas vaginalis G3]
CL1176.Contig1_yong_A	4090	0	gi|307203130|gb|EFN82310.1|	Basement membrane-specific heparan sulfate proteoglycan core protein [Harpegnathos saltator]
Unigene31035_yong_A	4061	0	gi|68697272|emb|CAJ14165.1|	BEL12_AG transposon polyprotein [Anopheles gambiae]
CL4031.Contig1_yong_A	4055	3e-54	gi|17529698|gb|AAL40415.1|AF369891_4	endonuclease/reverse transcriptase [Branchiostoma floridae]
CL5457.Contig1_yong_A	4037	1e-114	gi|157116237|ref|XP_001658396.1|	lava lamp protein [Aedes aegypti] >gi|108876565|gb|EAT40790.1| lava lamp protein [Aedes aegypti]
Unigene30213_yong_A	4004	0	gi|15010430|gb|AAK77263.1|	GH03753p [Drosophila melanogaster]
CL532.Contig1_yong_A	3980	0	gi|157132561|ref|XP_001656071.1|	isoleucyl tRNA synthetase [Aedes aegypti] >gi|108884366|gb|EAT48591.1| isoleucyl tRNA synthetase [Aedes aegypti]
Unigene2458_yong_A	3943	7e-73	gi|270008188|gb|EFA04636.1|	serine protease P146 [Tribolium castaneum]
CL3525.Contig2_yong_A	3934	1e-147	gi|301632088|ref|XP_002945123.1|	PREDICTED: copia protein-like [Xenopus (Silurana) tropicalis]
CL5544.Contig1_yong_A	3932	0	gi|307205956|gb|EFN84082.1|	Splicing factor 3B subunit 3 [Harpegnathos saltator]
Unigene589_yong_A	3922	0	gi|189233817|ref|XP_971502.2|	PREDICTED: similar to CG32019-PA [Tribolium castaneum]
CL2411.Contig1_yong_A	3906	0	gi|91094331|ref|XP_966352.1|	PREDICTED: similar to ubiquitin-activating enzyme E1 [Tribolium castaneum]
CL3836.Contig1_yong_A	3890	3e-41	gi|123424142|ref|XP_001306517.1|	variable membrane protein precursor [Trichomonas vaginalis G3]
Unigene96_yong_A	3861	0	gi|91080389|ref|XP_966373.1|	PREDICTED: similar to type II transmembrane protein, partial [Tribolium castaneum]
Unigene5060_yong_A	3841	0	gi|91080533|ref|XP_972324.1|	PREDICTED: similar to alpha actinin CG4376-PB [Tribolium castaneum]
CL1423.Contig1_yong_A	3835	1e-121	gi|307174074|gb|EFN64761.1|	Protein suppressor of sable [Camponotus floridanus]
CL3989.Contig2_yong_A	3820	8e-40	gi|198463339|ref|XP_002135479.1|	GA28568 [Drosophila pseudoobscura pseudoobscura] >gi|198151215|gb|EDY74106.1| GA28568 [Drosophila pseudoobscura pseudoobscura]
CL1176.Contig2_yong_A	3817	1e-159	gi|307203130|gb|EFN82310.1|	Basement membrane-specific heparan sulfate proteoglycan core protein [Harpegnathos saltator]
CL769.Contig1_yong_A	3815	0	gi|112984340|ref|NP_001037478.1|	p270 [Bombyx mori] >gi|2058460|gb|AAB53258.1| p270 [Bombyx mori]
CL31.Contig2_yong_A	3810	1e-105	gi|112983802|ref|NP_001037299.1|	Mn superoxide dismutase [Bombyx mori] >gi|52421187|dbj|BAD51413.1| Mn superoxide dismutase [Bombyx mori] >gi|58429979|gb|AAW78358.1| Mn superoxide dismutase [Bombyx mori]
Unigene5920_yong_A	3801	0	gi|307204120|gb|EFN82989.1|	Neurogenic locus notch-like protein protein 1 [Harpegnathos saltator]
Unigene1831_yong_A	3780	0	gi|307188105|gb|EFN72937.1|	Cullin-3 [Camponotus floridanus]
Unigene7516_yong_A	3770	0	gi|357614377|gb|EHJ69044.1|	cadherin-like protein [Danaus plexippus]
CL2977.Contig1_yong_A	3765	0	gi|374082034|gb|AEY81221.1|	plasma membrane calcium ATPase [Spodoptera littoralis]
CL4062.Contig1_yong_A	3741	0	gi|91094211|ref|XP_972733.1|	PREDICTED: similar to CG7029 CG7029-PC [Tribolium castaneum]
CL2186.Contig2_yong_A	3738	0	gi|307214547|gb|EFN89532.1|	Myosin heavy chain, non-muscle [Harpegnathos saltator]
CL1561.Contig1_yong_A	3735	0	gi|307168409|gb|EFN61569.1|	Vigilin [Camponotus floridanus]
CL2697.Contig1_yong_A	3735	0	gi|114319087|gb|ABI63545.1|	cadherin [Plutella xylostella]
Unigene11250_yong_A	3733	1e-88	gi|77403696|dbj|BAE46430.1|	reverse transcriptase [Danio rerio]
CL1423.Contig2_yong_A	3733	1e-121	gi|307174074|gb|EFN64761.1|	Protein suppressor of sable [Camponotus floridanus]
CL412.Contig1_yong_A	3726	0	gi|357610630|gb|EHJ67069.1|	glycoside hydrolase [Danaus plexippus]
CL2977.Contig2_yong_A	3722	0	gi|374082034|gb|AEY81221.1|	plasma membrane calcium ATPase [Spodoptera littoralis]
Unigene26687_yong_A	3709	0	gi|365733625|ref|NP_001242968.1|	bruchpilot [Apis mellifera]
CL219.Contig1_yong_A	3700	3e-93	gi|195445332|ref|XP_002070279.1|	GK11118 [Drosophila willistoni] >gi|194166364|gb|EDW81265.1| GK11118 [Drosophila willistoni]
CL6893.Contig1_yong_A	3684	1e-141	gi|332018939|gb|EGI59485.1|	Supervillin [Acromyrmex echinatior]
CL1507.Contig1_yong_A	3678	0	gi|183979254|dbj|BAG30788.1|	similar to CG13676-PA [Papilio xuthus]
CL590.Contig2_yong_A	3670	1e-130	gi|307203858|gb|EFN82794.1|	TWiK family of potassium channels protein 18 [Harpegnathos saltator]
CL1653.Contig1_yong_A	3666	3e-86	gi|189236763|ref|XP_975380.2|	PREDICTED: similar to YLP motif containing 1 [Tribolium castaneum]
CL1046.Contig1_yong_A	3661	0	gi|189238375|ref|XP_969851.2|	PREDICTED: similar to acetyl-coa carboxylase [Tribolium castaneum]
CL1311.Contig1_yong_A	3622	0	gi|357617119|gb|EHJ70595.1|	PFTAIRE-interacting factor 1A [Danaus plexippus]
CL2681.Contig1_yong_A	3622	0	gi|189242082|ref|XP_001809963.1|	PREDICTED: similar to BEL12_AG transposon polyprotein [Tribolium castaneum]
Unigene30993_yong_A	3616	0	gi|189240808|ref|XP_001811424.1|	PREDICTED: similar to fetal alzheimer antigen, falz [Tribolium castaneum]
CL1046.Contig4_yong_A	3607	0	gi|189238375|ref|XP_969851.2|	PREDICTED: similar to acetyl-coa carboxylase [Tribolium castaneum]
CL2665.Contig1_yong_A	3605	0	gi|357617374|gb|EHJ70751.1|	helicase [Danaus plexippus]
CL1635.Contig1_yong_A	3579	1e-176	gi|112984330|ref|NP_001037476.1|	p260 [Bombyx mori] >gi|2058458|gb|AAB53257.1| p260 [Bombyx mori]
CL3538.Contig2_yong_A	3561	0	gi|357621156|gb|EHJ73088.1|	muscle-specific protein 300 [Danaus plexippus]
Unigene595_yong_A	3538	7e-78	gi|189238710|ref|XP_969341.2|	PREDICTED: similar to AGAP009638-PA [Tribolium castaneum]
CL3989.Contig1_yong_A	3537	3e-38	gi|198463339|ref|XP_002135479.1|	GA28568 [Drosophila pseudoobscura pseudoobscura] >gi|198151215|gb|EDY74106.1| GA28568 [Drosophila pseudoobscura pseudoobscura]
CL4826.Contig1_yong_A	3536	0	gi|357623930|gb|EHJ74888.1|	dihydropyrimidine dehydrogenase [Danaus plexippus]
CL3125.Contig2_yong_A	3523	0	gi|332028468|gb|EGI68511.1|	Monocarboxylate transporter 14 [Acromyrmex echinatior]
CL590.Contig1_yong_A	3503	1e-135	gi|307203858|gb|EFN82794.1|	TWiK family of potassium channels protein 18 [Harpegnathos saltator]
Unigene17898_yong_A	3479	0	gi|357622657|gb|EHJ74083.1|	importin-7 [Danaus plexippus]
Unigene156_yong_A	3472	1e-113	gi|345489736|ref|XP_001601024.2|	PREDICTED: transmembrane protein 214-like [Nasonia vitripennis]
CL212.Contig1_yong_A	3472	7e-72	gi|125901787|gb|ABN58714.1|	pol-like protein [Biomphalaria glabrata]
Unigene11495_yong_A	3468	0	gi|189234992|ref|XP_968955.2|	PREDICTED: similar to AGAP003012-PA [Tribolium castaneum]
CL7409.Contig3_yong_A	3464	1e-150	gi|153791160|ref|NP_001093282.1|	mariner transposase [Bombyx mori] >gi|95103114|gb|ABF51498.1| mariner transposase [Bombyx mori]
CL5170.Contig1_yong_A	3446	0	gi|357605534|gb|EHJ64665.1|	kinesin-like protein b [Danaus plexippus]
Unigene88_yong_A	3438	6e-68	gi|123438677|ref|XP_001310118.1|	viral A-type inclusion protein [Trichomonas vaginalis G3]
Unigene4967_yong_A	3437	1e-180	gi|157168003|ref|XP_001663281.1|	protein phsophatase-2a [Aedes aegypti] >gi|108870494|gb|EAT34719.1| protein phsophatase-2a [Aedes aegypti]
Unigene10685_yong_A	3435	0	gi|332024051|gb|EGI64269.1|	Exportin-1 [Acromyrmex echinatior]
Unigene19194_yong_A	3431	0	gi|358332592|dbj|GAA31514.2|	protein translocase subunit secA, partial [Clonorchis sinensis]
Unigene660_yong_A	3396	0	gi|357618963|gb|EHJ71747.1|	splicing factor proline- and glutamine-rich [Danaus plexippus]
CL1875.Contig1_yong_A	3390	0	gi|122920502|pdb|2I1J|A	Chain A, Moesin From Spodoptera Frugiperda At 2.1 Angstroms Resolution >gi|122920505|pdb|2I1K|A Chain A, Moesin From Spodoptera Frugiperda Reveals The Coiled-Coil Domain At 3.0 Angstrom Resolution >gi|118133213|gb|ABK60307.1| moesin [Spodoptera frugiperda]
Unigene2099_yong_A	3388	1e-131	gi|115803132|ref|XP_001198853.1|	PREDICTED: similar to endonuclease-reverse transcriptase [Strongylocentrotus purpuratus] >gi|115943868|ref|XP_001196835.1| PREDICTED: similar to endonuclease-reverse transcriptase [Strongylocentrotus purpuratus]
CL3635.Contig2_yong_A	3380	0	gi|550486|gb|AAB64306.1|	pyruvate carboxylase [Aedes aegypti]
CL1633.Contig2_yong_A	3367	0	gi|148540960|gb|ABM66814.2|	trehalose 6-phosphate synthase [Spodoptera exigua] >gi|187234344|gb|ACD01424.1| trehalose-phosphate synthase [Spodoptera exigua]
CL4703.Contig1_yong_A	3366	0	gi|289742803|gb|ADD20149.1|	acyl-CoA synthetase [Glossina morsitans morsitans]
CL166.Contig1_yong_A	3352	0	gi|91080263|ref|XP_973490.1|	PREDICTED: similar to AGAP001827-PA [Tribolium castaneum]
Unigene1828_yong_A	3350	7e-50	gi|194906985|ref|XP_001981464.1|	GG11596 [Drosophila erecta] >gi|190656102|gb|EDV53334.1| GG11596 [Drosophila erecta]
CL212.Contig2_yong_A	3341	5e-70	gi|307170050|gb|EFN62498.1|	RNA-directed DNA polymerase from mobile element jockey [Camponotus floridanus]
CL2183.Contig2_yong_A	3337	0	gi|357601690|gb|EHJ63119.1|	eukaryotic translation initiation factor 5 [Danaus plexippus]
Unigene19233_yong_A	3337	0	gi|189242367|ref|XP_001807263.1|	PREDICTED: similar to gag-pol polyprotein [Tribolium castaneum]
CL6555.Contig2_yong_A	3323	6e-22	gi|167860164|ref|NP_001108116.1|	sericin 3 precursor [Bombyx mori] >gi|157889130|dbj|BAF81029.1| sericin 3 [Bombyx mori]
CL3226.Contig1_yong_A	3321	0	gi|189233711|ref|XP_968604.2|	PREDICTED: similar to CG18304 CG18304-PA [Tribolium castaneum]
CL6989.Contig1_yong_A	3320	0	gi|357608264|gb|EHJ65898.1|	arylphorin subunit alpha [Danaus plexippus]
CL773.Contig1_yong_A	3305	0	gi|162462692|ref|NP_001104835.1|	aminopeptidase N3 precursor [Bombyx mori] >gi|19070649|gb|AAL83943.1|AF352574_1 aminopeptidase N3 [Bombyx mori]
CL299.Contig2_yong_A	3304	2e-72	gi|195427701|ref|XP_002061915.1|	GK17254 [Drosophila willistoni] >gi|194158000|gb|EDW72901.1| GK17254 [Drosophila willistoni]
Unigene2496_yong_A	3302	8e-49	gi|357626382|gb|EHJ76489.1|	protein phosphatase 1, regulatory subunit 15A [Danaus plexippus]
CL898.Contig1_yong_A	3302	1e-147	gi|195347319|ref|XP_002040201.1|	GM15480 [Drosophila sechellia] >gi|194135550|gb|EDW57066.1| GM15480 [Drosophila sechellia]
CL1633.Contig1_yong_A	3295	0	gi|148540960|gb|ABM66814.2|	trehalose 6-phosphate synthase [Spodoptera exigua] >gi|187234344|gb|ACD01424.1| trehalose-phosphate synthase [Spodoptera exigua]
CL1422.Contig1_yong_A	3289	0	gi|41016826|sp|Q27772.3|C1TC_SPOFR	RecName: Full=C-1-tetrahydrofolate synthase, cytoplasmic; Short=C1-THF synthase; Includes: RecName: Full=Methylenetetrahydrofolate dehydrogenase; Includes: RecName: Full=Methenyltetrahydrofolate cyclohydrolase; Includes: RecName: Full=Formyltetrahydrofolate synthetase >gi|537595|gb|AAA74302.1| methylenetetrahydrofolate dehydrogenase [Spodoptera frugiperda] >gi|1095217|prf||2108274A methylenetetra…
Unigene10906_yong_A	3286	6e-82	gi|189240095|ref|XP_972543.2|	PREDICTED: similar to split ends CG18497-PA [Tribolium castaneum]
Unigene4616_yong_A	3281	0	gi|156544736|ref|XP_001605883.1|	PREDICTED: lamin Dm0-like isoform 1 [Nasonia vitripennis]
CL1244.Contig1_yong_A	3272	3e-35	gi|195473058|ref|XP_002088813.1|	GE18771 [Drosophila yakuba] >gi|194174914|gb|EDW88525.1| GE18771 [Drosophila yakuba]
CL5536.Contig1_yong_A	3271	0	gi|357624755|gb|EHJ75409.1|	megator [Danaus plexippus]
CL2961.Contig1_yong_A	3266	0	gi|307212293|gb|EFN88101.1|	Serine/threonine-protein phosphatase 1 regulatory subunit 10 [Harpegnathos saltator]
CL6989.Contig2_yong_A	3256	0	gi|357608264|gb|EHJ65898.1|	arylphorin subunit alpha [Danaus plexippus]
CL4641.Contig1_yong_A	3256	0	gi|157114774|ref|XP_001652415.1|	ATP-dependent transporter [Aedes aegypti] >gi|108883568|gb|EAT47793.1| ATP-dependent transporter [Aedes aegypti]
CL2472.Contig1_yong_A	3251	3e-10	gi|123438135|ref|XP_001309855.1|	variable membrane protein precursor [Trichomonas vaginalis G3]
CL2484.Contig1_yong_A	3250	2e-26	gi|198463339|ref|XP_002135479.1|	GA28568 [Drosophila pseudoobscura pseudoobscura] >gi|198151215|gb|EDY74106.1| GA28568 [Drosophila pseudoobscura pseudoobscura]
CL6555.Contig1_yong_A	3246	1e-18	gi|167860164|ref|NP_001108116.1|	sericin 3 precursor [Bombyx mori] >gi|157889130|dbj|BAF81029.1| sericin 3 [Bombyx mori]
Unigene3108_yong_A	3244	2e-78	gi|195389098|ref|XP_002053215.1|	GJ23467 [Drosophila virilis] >gi|194151301|gb|EDW66735.1| GJ23467 [Drosophila virilis]
CL2183.Contig1_yong_A	3235	0	gi|357601690|gb|EHJ63119.1|	eukaryotic translation initiation factor 5 [Danaus plexippus]
Unigene17036_yong_A	3233	0	gi|343965926|gb|AEM75020.1|	vitellogenin [Cnaphalocrocis medinalis]
CL4831.Contig1_yong_A	3227	0	gi|1708295|sp|P49868.1|HR3_GALME	RecName: Full=Probable nuclear hormone receptor HR3; Short=gHR3; AltName: Full=Nuclear receptor subfamily 1 group F member 4 >gi|409272|gb|AAA83401.1| GHR3 [Galleria mellonella]
CL5685.Contig1_yong_A	3224	3e-34	gi|189235405|ref|XP_970717.2|	PREDICTED: similar to T19B10.5 [Tribolium castaneum]
Unigene2000_yong_A	3223	1e-161	gi|332022432|gb|EGI62740.1|	Chromodomain-helicase-DNA-binding protein 7 [Acromyrmex echinatior]
Unigene14258_yong_A	3217	8e-57	gi|363896148|gb|AEW43158.1|	UDP-glycosyltransferase UGT340C1 [Bombyx mori]
CL2224.Contig1_yong_A	3215	1e-100	gi|195127817|ref|XP_002008364.1|	GI13450 [Drosophila mojavensis] >gi|193919973|gb|EDW18840.1| GI13450 [Drosophila mojavensis]
Unigene17170_yong_A	3214	0	gi|91079482|ref|XP_968199.1|	PREDICTED: similar to AGAP002316-PA [Tribolium castaneum]
CL262.Contig1_yong_A	3200	1e-169	gi|195379879|ref|XP_002048701.1|	GJ21186 [Drosophila virilis] >gi|194143498|gb|EDW59894.1| GJ21186 [Drosophila virilis]
Unigene2324_yong_A	3191	0	gi|193795848|gb|ACF21977.1|	paramyosin [Bombyx mandarina]
Unigene2055_yong_A	3177	9e-56	gi|194753225|ref|XP_001958917.1|	GF12319 [Drosophila ananassae] >gi|190620215|gb|EDV35739.1| GF12319 [Drosophila ananassae]
Unigene17405_yong_A	3173	0	gi|112984224|ref|NP_001037452.1|	alanine--tRNA ligase, cytoplasmic [Bombyx mori] >gi|135089|sp|P21894.1|SYAC_BOMMO RecName: Full=Alanine--tRNA ligase, cytoplasmic; AltName: Full=Alanyl-tRNA synthetase; Short=AlaRS >gi|155955|gb|AAA27821.1| transfer RNA-Ala synthetase [Bombyx mori]
Unigene16864_yong_A	3158	2e-26	gi|189241741|ref|XP_967399.2|	PREDICTED: similar to CG14073 CG14073-PA [Tribolium castaneum]
Unigene16792_yong_A	3143	1e-112	gi|347964702|ref|XP_316870.5|	AGAP000893-PA [Anopheles gambiae str. PEST] >gi|333469469|gb|EAA12083.5| AGAP000893-PA [Anopheles gambiae str. PEST]
CL3780.Contig1_yong_A	3143	1e-144	gi|158297628|ref|XP_317830.4|	AGAP011476-PA [Anopheles gambiae str. PEST] >gi|157014667|gb|EAA13062.4| AGAP011476-PA [Anopheles gambiae str. PEST]
CL6789.Contig1_yong_A	3130	0	gi|183979315|dbj|BAG30754.1|	DEAD box polypeptide 5 [Papilio xuthus]
Unigene3829_yong_A	3117	0	gi|112983322|ref|NP_001037003.1|	transitional endoplasmic reticulum ATPase TER94 [Bombyx mori] >gi|83423461|dbj|BAE54254.1| transitional endoplasmic reticulum ATPase TER94 [Bombyx mori] >gi|95102992|gb|ABF51437.1| transitional endoplasmic reticulum ATPase TER94 [Bombyx mori]
Unigene2519_yong_A	3115	0	gi|91089337|ref|XP_972494.1|	PREDICTED: similar to fascin [Tribolium castaneum]
Unigene17712_yong_A	3106	0	gi|325300962|gb|ADZ05468.1|	aminopeptidase N4 [Cnaphalocrocis medinalis]
CL31.Contig3_yong_A	3102	5e-53	gi|221119676|ref|XP_002155414.1|	PREDICTED: similar to ORF2-encoded protein, partial [Hydra magnipapillata]
Unigene1254_yong_A	3095	0	gi|319894762|gb|ADV76536.1|	ATP-binding cassette sub-family B member 1 [Trichoplusia ni]
Unigene559_yong_A	3091	0	gi|357604815|gb|EHJ64342.1|	fat body aminopeptidase [Danaus plexippus]
CL1279.Contig2_yong_A	3091	1e-145	gi|307198080|gb|EFN79133.1|	Glycogenin-1 [Harpegnathos saltator]
CL4693.Contig1_yong_A	3091	1e-150	gi|307175596|gb|EFN65506.1|	BCL-6 corepressor [Camponotus floridanus]
CL2845.Contig2_yong_A	3077	0	gi|346987771|gb|AEO51739.1|	relish [Helicoverpa armigera]
Unigene17622_yong_A	3057	0	gi|183979210|dbj|BAG30721.1|	sarcalumenin [Papilio xuthus]
CL2201.Contig1_yong_A	3051	1e-08	gi|118385619|ref|XP_001025937.1|	Protein kinase domain containing protein [Tetrahymena thermophila] >gi|89307704|gb|EAS05692.1| Protein kinase domain containing protein [Tetrahymena thermophila SB210]
CL4921.Contig1_yong_A	3050	0	gi|345479260|ref|XP_001605059.2|	PREDICTED: fatty acid synthase-like isoform 1 [Nasonia vitripennis]
CL4831.Contig2_yong_A	3050	0	gi|1708295|sp|P49868.1|HR3_GALME	RecName: Full=Probable nuclear hormone receptor HR3; Short=gHR3; AltName: Full=Nuclear receptor subfamily 1 group F member 4 >gi|409272|gb|AAA83401.1| GHR3 [Galleria mellonella]
Unigene10818_yong_A	3043	0	gi|2407794|gb|AAB70755.1|	aminopeptidase N [Plutella xylostella]
CL3099.Contig1_yong_A	3041	2e-62	gi|189234831|ref|XP_971076.2|	PREDICTED: similar to Transposable element P transposase (P-element transposase) [Tribolium castaneum]
CL3978.Contig1_yong_A	3039	0	gi|158299437|ref|XP_319575.4|	AGAP008830-PA [Anopheles gambiae str. PEST] >gi|157013519|gb|EAA14848.4| AGAP008830-PA [Anopheles gambiae str. PEST]
CL667.Contig1_yong_A	3038	0	gi|307180183|gb|EFN68216.1|	Fibropellin-1 [Camponotus floridanus]
CL2964.Contig1_yong_A	3036	0	gi|125985423|ref|XP_001356475.1|	GA20134 [Drosophila pseudoobscura pseudoobscura] >gi|195147332|ref|XP_002014634.1| GL18850 [Drosophila persimilis] >gi|54644799|gb|EAL33539.1| GA20134 [Drosophila pseudoobscura pseudoobscura] >gi|194106587|gb|EDW28630.1| GL18850 [Drosophila persimilis]
CL2878.Contig1_yong_A	3035	0	gi|270004795|gb|EFA01243.1|	peroxidasin [Tribolium castaneum]
CL2312.Contig2_yong_A	3025	0	gi|112984026|ref|NP_001036831.1|	saposin-related precursor [Bombyx mori] >gi|2575865|dbj|BAA23126.1| BmP109 [Bombyx mori]
Unigene10752_yong_A	3015	1e-118	gi|307204655|gb|EFN83277.1|	Inner nuclear membrane protein Man1 [Harpegnathos saltator]
CL5925.Contig1_yong_A	3013	0	gi|189237589|ref|XP_975112.2|	PREDICTED: similar to myosin-VIIa [Tribolium castaneum]
CL31.Contig4_yong_A	3012	5e-53	gi|221119676|ref|XP_002155414.1|	PREDICTED: similar to ORF2-encoded protein, partial [Hydra magnipapillata]
CL4448.Contig1_yong_A	3003	1e-131	gi|158301401|ref|XP_321106.4|	AGAP001957-PA [Anopheles gambiae str. PEST] >gi|157012452|gb|EAA01271.5| AGAP001957-PA [Anopheles gambiae str. PEST]
CL1064.Contig1_yong_A	3001	0	gi|189238375|ref|XP_969851.2|	PREDICTED: similar to acetyl-coa carboxylase [Tribolium castaneum]
CL2848.Contig1_yong_A	2995	0	gi|357607922|gb|EHJ65741.1|	chitinase-related protein 1 [Danaus plexippus]
Unigene1203_yong_A	2995	2e-60	gi|328726602|ref|XP_003248963.1|	PREDICTED: zinc finger protein Xfin-like [Acyrthosiphon pisum]
CL1438.Contig2_yong_A	2995	5e-48	gi|320544837|ref|NP_995676.3|	mucin 30E [Drosophila melanogaster] >gi|318068396|gb|AAS64673.3| mucin 30E [Drosophila melanogaster]
Unigene17758_yong_A	2992	0	gi|281371488|ref|NP_001163865.1|	translation elongation factor 2 isoform 2 [Bombyx mori] >gi|122096234|sp|Q1HPK6.1|EF2_BOMMO RecName: Full=Translation elongation factor 2; Short=EF-2 >gi|95103088|gb|ABF51485.1| translation elongation factor 2 [Bombyx mori] >gi|334855073|gb|AEH16569.1| elongation factor 2 [Bombyx mori]
Unigene4936_yong_A	2988	0	gi|357608556|gb|EHJ66053.1|	filamin [Danaus plexippus]
CL4845.Contig1_yong_A	2988	0	gi|307191525|gb|EFN75028.1|	Chromatin-remodeling complex ATPase chain Iswi [Camponotus floridanus]
Unigene30245_yong_A	2987	1e-155	gi|27368143|gb|AAN87269.1|	ORF [Drosophila melanogaster]
Unigene29270_yong_A	2986	4e-36	gi|195439724|ref|XP_002067709.1|	GK12566 [Drosophila willistoni] >gi|194163794|gb|EDW78695.1| GK12566 [Drosophila willistoni]
CL5774.Contig1_yong_A	2984	6e-74	gi|347964004|ref|XP_310550.5|	AGAP000535-PA [Anopheles gambiae str. PEST] >gi|333466933|gb|EAA06260.5| AGAP000535-PA [Anopheles gambiae str. PEST]
CL5051.Contig1_yong_A	2978	0	gi|357603048|gb|EHJ63609.1|	loquacious [Danaus plexippus]
CL3040.Contig1_yong_A	2976	0	gi|91084043|ref|XP_967085.1|	PREDICTED: similar to AGAP001884-PA [Tribolium castaneum]
Unigene10872_yong_A	2976	2e-31	gi|189235953|ref|XP_001809215.1|	PREDICTED: similar to I-connectin [Tribolium castaneum]
CL6028.Contig1_yong_A	2960	0	gi|357615975|gb|EHJ69933.1|	adducin [Danaus plexippus]
Unigene16924_yong_A	2957	0	gi|2687733|emb|CAA10950.1|	aminopeptidase N [Plutella xylostella]
Unigene843_yong_A	2955	1e-178	gi|91089713|ref|XP_974951.1|	PREDICTED: similar to ubiquitin specific protease 7 [Tribolium castaneum]
CL3099.Contig2_yong_A	2954	9e-63	gi|189234831|ref|XP_971076.2|	PREDICTED: similar to Transposable element P transposase (P-element transposase) [Tribolium castaneum]
CL1542.Contig1_yong_A	2950	0	gi|157107996|ref|XP_001650030.1|	sarcosine dehydrogenase [Aedes aegypti] >gi|108868599|gb|EAT32824.1| sarcosine dehydrogenase [Aedes aegypti]
CL2420.Contig1_yong_A	2941	0	gi|91082317|ref|XP_974328.1|	PREDICTED: similar to CG6621 CG6621-PA [Tribolium castaneum]
CL7160.Contig1_yong_A	2940	5e-97	gi|49532884|dbj|BAD26677.1|	Juvenile hormone diol kinase [Plutella xylostella]
CL5682.Contig1_yong_A	2939	0	gi|189240891|ref|XP_971710.2|	PREDICTED: similar to CG10542 CG10542-PA [Tribolium castaneum]
Unigene4913_yong_A	2939	0	gi|189239227|ref|XP_973767.2|	PREDICTED: similar to kakapo [Tribolium castaneum]
Unigene11162_yong_A	2938	0	gi|357602249|gb|EHJ63322.1|	cleft lip and palate transmembrane protein 1 [Danaus plexippus]
CL28.Contig1_yong_A	2929	1e-54	gi|307175088|gb|EFN65230.1|	Interferon-related developmental regulator 1 [Camponotus floridanus]
Unigene3680_yong_A	2929	2e-16	gi|194742327|ref|XP_001953654.1|	GF17870 [Drosophila ananassae] >gi|190626691|gb|EDV42215.1| GF17870 [Drosophila ananassae]
CL5324.Contig1_yong_A	2924	0	gi|117970176|dbj|BAF36818.1|	pxTransferrin [Plutella xylostella]
CL7131.Contig1_yong_A	2917	2e-52	gi|97180301|sp|Q95JC9.2|PRP_PIG	RecName: Full=Basic proline-rich protein; Contains: RecName: Full=Proline-rich peptide SP-A; Short=PRP-SP-A; Contains: RecName: Full=Proline-rich peptide SP-B; Short=PRP-SP-B; Contains: RecName: Full=Parotid hormone; AltName: Full=PH-Ab; Flags: Precursor
CL5051.Contig2_yong_A	2913	0	gi|357603048|gb|EHJ63609.1|	loquacious [Danaus plexippus]
CL3279.Contig2_yong_A	2904	0	gi|307192223|gb|EFN75525.1|	Spectrin beta chain [Harpegnathos saltator]
Unigene19388_yong_A	2903	3e-14	gi|162077104|gb|ABX82456.1|	dentin sialophosphoprotein [Homo sapiens]
CL5930.Contig1_yong_A	2897	3e-43	gi|158292551|ref|XP_558479.3|	AGAP005093-PA [Anopheles gambiae str. PEST] >gi|157017045|gb|EAL40462.3| AGAP005093-PA [Anopheles gambiae str. PEST]
Unigene3778_yong_A	2896	1e-73	gi|281364923|ref|NP_001036357.2|	bunched, isoform G [Drosophila melanogaster] >gi|272407020|gb|ABI31311.2| bunched, isoform G [Drosophila melanogaster]
CL2202.Contig1_yong_A	2893	0	gi|357627330|gb|EHJ77066.1|	ATP-binding cassette sub-family F member 2 [Danaus plexippus]
Unigene2474_yong_A	2893	0	gi|357609762|gb|EHJ66647.1|	tudor micrococcal nuclease [Danaus plexippus]
CL6245.Contig1_yong_A	2892	0	gi|195442477|ref|XP_002068981.1|	GK12317 [Drosophila willistoni] >gi|194165066|gb|EDW79967.1| GK12317 [Drosophila willistoni]
CL262.Contig2_yong_A	2887	1e-169	gi|195379879|ref|XP_002048701.1|	GJ21186 [Drosophila virilis] >gi|194143498|gb|EDW59894.1| GJ21186 [Drosophila virilis]
Unigene17907_yong_A	2885	0	gi|91088677|ref|XP_974860.1|	PREDICTED: similar to Aconitase CG9244-PB [Tribolium castaneum]
Unigene30202_yong_A	2884	9e-36	gi|332019867|gb|EGI60328.1|	Chromodomain Y-like protein [Acromyrmex echinatior]
CL3563.Contig2_yong_A	2883	3e-81	gi|340720513|ref|XP_003398681.1|	PREDICTED: thymocyte selection-associated high mobility group box protein TOX-like [Bombus terrestris]
CL5612.Contig2_yong_A	2882	0	gi|357621730|gb|EHJ73464.1|	ancient conserved domain protein 2 [Danaus plexippus]
Unigene11120_yong_A	2879	0	gi|325300962|gb|ADZ05468.1|	aminopeptidase N4 [Cnaphalocrocis medinalis]
CL2202.Contig2_yong_A	2878	0	gi|357627330|gb|EHJ77066.1|	ATP-binding cassette sub-family F member 2 [Danaus plexippus]
Unigene2706_yong_A	2870	0	gi|345485792|ref|XP_003425337.1|	PREDICTED: importin subunit beta-1-like isoform 2 [Nasonia vitripennis]
CL4144.Contig1_yong_A	2842	5e-13	gi|56319790|ref|NP_733106.2|	mucin 96D [Drosophila melanogaster] >gi|55380571|gb|AAN14054.2| mucin 96D [Drosophila melanogaster]
Unigene17285_yong_A	2839	0	gi|357626906|gb|EHJ76805.1|	DEAD box ATP-dependent RNA helicase-like protein [Danaus plexippus]
Unigene29404_yong_A	2838	1e-138	gi|189242082|ref|XP_001809963.1|	PREDICTED: similar to BEL12_AG transposon polyprotein [Tribolium castaneum]
Unigene1522_yong_A	2836	0	gi|307187113|gb|EFN72357.1|	Protein kinase C and casein kinase substrate in neurons protein 2 [Camponotus floridanus]
CL5754.Contig1_yong_A	2827	1e-154	gi|91082183|ref|XP_971336.1|	PREDICTED: similar to AGAP010676-PA [Tribolium castaneum]
CL6284.Contig1_yong_A	2804	0	gi|357623159|gb|EHJ74419.1|	ATP-binding cassette sub-family C member 4 [Danaus plexippus]
Unigene19419_yong_A	2799	7e-19	gi|123456329|ref|XP_001315901.1|	heavy neurofilament protein [Trichomonas vaginalis G3]
CL1305.Contig1_yong_A	2787	1e-137	gi|189242026|ref|XP_968092.2|	PREDICTED: similar to GA19313-PA [Tribolium castaneum]
CL5444.Contig2_yong_A	2785	0	gi|194752730|ref|XP_001958672.1|	GF12515 [Drosophila ananassae] >gi|190619970|gb|EDV35494.1| GF12515 [Drosophila ananassae]
CL316.Contig1_yong_A	2782	1e-128	gi|91087651|ref|XP_973434.1|	PREDICTED: similar to coracle [Tribolium castaneum]
CL5799.Contig1_yong_A	2781	1e-165	gi|91085301|ref|XP_968534.1|	PREDICTED: similar to scavenger receptor class B (AGAP002738-PA) [Tribolium castaneum]
CL5437.Contig2_yong_A	2774	0	gi|357611408|gb|EHJ67465.1|	vacuolar proton ATPase [Danaus plexippus]
CL929.Contig1_yong_A	2774	8e-31	gi|326666951|ref|XP_003198430.1|	PREDICTED: zinc finger protein 569-like [Danio rerio]
Unigene17885_yong_A	2770	0	gi|347971808|ref|XP_003436800.1|	AGAP013338-PA [Anopheles gambiae str. PEST] >gi|333469038|gb|EGK97158.1| AGAP013338-PA [Anopheles gambiae str. PEST]
Unigene1305_yong_A	2766	4e-36	gi|91087351|ref|XP_975614.1|	PREDICTED: similar to CG15771 CG15771-PA [Tribolium castaneum]
CL5437.Contig1_yong_A	2763	0	gi|357611408|gb|EHJ67465.1|	vacuolar proton ATPase [Danaus plexippus]
Unigene28641_yong_A	2760	1e-113	gi|332017569|gb|EGI58269.1|	Zinc finger protein 40 [Acromyrmex echinatior]
CL1692.Contig1_yong_A	2760	5e-30	gi|123424142|ref|XP_001306517.1|	variable membrane protein precursor [Trichomonas vaginalis G3]
Unigene7387_yong_A	2759	1e-16	gi|154418773|ref|XP_001582404.1|	viral A-type inclusion protein [Trichomonas vaginalis G3]
CL1406.Contig3_yong_A	2756	1e-161	gi|91093748|ref|XP_969297.1|	PREDICTED: similar to CG1962 CG1962-PA [Tribolium castaneum]
CL4063.Contig1_yong_A	2756	1e-171	gi|112983388|ref|NP_001036992.1|	FK506-binding protein FKBP59 homologue [Bombyx mori] >gi|60592749|dbj|BAD90849.1| FK506-binding protein FKBP59 homologue [Bombyx mori]
CL5444.Contig1_yong_A	2755	0	gi|194752730|ref|XP_001958672.1|	GF12515 [Drosophila ananassae] >gi|190619970|gb|EDV35494.1| GF12515 [Drosophila ananassae]
CL6626.Contig1_yong_A	2753	1e-109	gi|307196165|gb|EFN77822.1|	Transferrin [Harpegnathos saltator]
CL4903.Contig1_yong_A	2750	1e-132	gi|357622228|gb|EHJ73792.1|	kayak isoform A [Danaus plexippus]
Unigene10723_yong_A	2748	1e-43	gi|194762095|ref|XP_001963194.1|	GF14066 [Drosophila ananassae] >gi|190616891|gb|EDV32415.1| GF14066 [Drosophila ananassae]
CL3464.Contig1_yong_A	2741	0	gi|304435203|gb|ADM33594.1|	phenylalanine hydroxylase [Bombyx mori]
CL2350.Contig1_yong_A	2737	0	gi|328792378|ref|XP_003251718.1|	PREDICTED: superkiller viralicidic activity 2-like 2-like isoform 1 [Apis mellifera]
CL715.Contig1_yong_A	2737	0	gi|189241070|ref|XP_001808548.1|	PREDICTED: similar to AGAP007135-PA [Tribolium castaneum]
CL3133.Contig1_yong_A	2736	2e-70	gi|307174600|gb|EFN65022.1|	cAMP-responsive element-binding protein 3-like protein 4 [Camponotus floridanus]
CL416.Contig1_yong_A	2736	1e-108	gi|158296572|ref|XP_316957.4|	AGAP008487-PA [Anopheles gambiae str. PEST] >gi|157014774|gb|EAA12889.4| AGAP008487-PA [Anopheles gambiae str. PEST]
Unigene2877_yong_A	2730	0	gi|345484784|ref|XP_001599430.2|	PREDICTED: CCR4-NOT transcription complex subunit 1 [Nasonia vitripennis]
Unigene17607_yong_A	2727	1e-111	gi|221104671|ref|XP_002166674.1|	PREDICTED: similar to AGAP001049-PA, partial [Hydra magnipapillata]
CL6147.Contig1_yong_A	2724	0	gi|170035393|ref|XP_001845554.1|	4-Hydroxybutyrate CoA-transferase [Culex quinquefasciatus] >gi|167877370|gb|EDS40753.1| 4-Hydroxybutyrate CoA-transferase [Culex quinquefasciatus]
CL1303.Contig1_yong_A	2721	5e-43	gi|154344451|ref|XP_001568167.1|	proteophosphoglycan ppg4 [Leishmania braziliensis MHOM/BR/75/M2904] >gi|134065504|emb|CAM43271.1| proteophosphoglycan ppg4 [Leishmania braziliensis MHOM/BR/75/M2904]
CL3763.Contig5_yong_A	2710	0	gi|284413718|ref|NP_001165114.1|	collagen precursor [Bombyx mori]
CL3431.Contig2_yong_A	2710	0	gi|189235894|ref|XP_967579.2|	PREDICTED: similar to AGAP006254-PA [Tribolium castaneum]
CL6192.Contig1_yong_A	2708	0	gi|91082923|ref|XP_972752.1|	PREDICTED: similar to transglutaminase [Tribolium castaneum]
Unigene1788_yong_A	2708	1e-158	gi|307210584|gb|EFN87052.1|	Aminopeptidase N [Harpegnathos saltator]
CL6781.Contig1_yong_A	2705	0	gi|357621805|gb|EHJ73511.1|	wings apart-like protein [Danaus plexippus]
CL2973.Contig1_yong_A	2697	0	gi|223036830|gb|ACM78945.1|	heat shock protein 70 [Spodoptera exigua]
Unigene26650_yong_A	2693	2e-34	gi|158295689|ref|XP_001688844.1|	AGAP006339-PA [Anopheles gambiae str. PEST] >gi|157016157|gb|EDO63850.1| AGAP006339-PA [Anopheles gambiae str. PEST]
CL3059.Contig1_yong_A	2692	4e-20	gi|158294974|ref|XP_001688750.1|	AGAP005905-PA [Anopheles gambiae str. PEST] >gi|157015815|gb|EDO63756.1| AGAP005905-PA [Anopheles gambiae str. PEST]
Unigene30662_yong_A	2689	0	gi|357615339|gb|EHJ69604.1|	cadherin [Danaus plexippus]
CL1104.Contig1_yong_A	2687	0	gi|91079422|ref|XP_975772.1|	PREDICTED: similar to thioredoxin reductase isoform 2 [Tribolium castaneum]
Unigene30452_yong_A	2687	1e-07	gi|146182371|ref|XP_001024479.2|	MatE family protein [Tetrahymena thermophila] >gi|146143832|gb|EAS04234.2| MatE family protein [Tetrahymena thermophila SB210]
CL2099.Contig1_yong_A	2686	0	gi|189239227|ref|XP_973767.2|	PREDICTED: similar to kakapo [Tribolium castaneum]
Unigene3225_yong_A	2685	3e-33	gi|123431636|ref|XP_001308251.1|	flocculin [Trichomonas vaginalis G3]
CL1654.Contig1_yong_A	2679	4e-45	gi|332016867|gb|EGI57676.1|	Rho GTPase-activating protein 20 [Acromyrmex echinatior]
CL5002.Contig1_yong_A	2679	0	gi|290561573|ref|NP_001166822.1|	glycerol-3-phosphate dehydrogenase isoform 2 [Bombyx mori] >gi|259129669|gb|ACV95334.1| glycerol-3-phosphate dehydrogenase [Bombyx mori] >gi|259129671|gb|ACV95335.1| glycerol-3-phosphate dehydrogenase [Bombyx mori]
CL4556.Contig1_yong_A	2678	0	gi|328716936|ref|XP_001945112.2|	PREDICTED: 26S proteasome non-ATPase regulatory subunit 2-like [Acyrthosiphon pisum]
Unigene17070_yong_A	2673	0	gi|357609554|gb|EHJ66511.1|	glutamate semialdehyde dehydrogenase [Danaus plexippus]
CL1424.Contig2_yong_A	2669	0	gi|313506246|gb|ADR64702.1|	CarE [Spodoptera exigua]
CL5144.Contig1_yong_A	2669	3e-37	gi|293343922|ref|XP_001078719.2|	PREDICTED: rCG54054-like [Rattus norvegicus]
Unigene5172_yong_A	2666	1e-165	gi|91087471|ref|XP_967522.1|	PREDICTED: similar to CG5639 CG5639-PA [Tribolium castaneum]
CL2977.Contig3_yong_A	2663	0	gi|374082034|gb|AEY81221.1|	plasma membrane calcium ATPase [Spodoptera littoralis]
Unigene11366_yong_A	2658	1e-59	gi|189239726|ref|XP_001807608.1|	PREDICTED: similar to GH06117p [Tribolium castaneum]
CL2538.Contig1_yong_A	2656	0	gi|189241298|ref|XP_975145.2|	PREDICTED: similar to AGAP004780-PA [Tribolium castaneum]
Unigene19534_yong_A	2654	0	gi|157126851|ref|XP_001660977.1|	ribonucleoside-diphosphate reductase large chain [Aedes aegypti] >gi|18087345|gb|AAL58843.1|AF411296_1 ribonucleotide reductase 1 [Aedes aegypti] >gi|108873131|gb|EAT37356.1| ribonucleoside-diphosphate reductase large chain [Aedes aegypti]
CL5784.Contig1_yong_A	2652	0	gi|157114499|ref|XP_001652300.1|	phosphofructokinase [Aedes aegypti] >gi|108877243|gb|EAT41468.1| phosphofructokinase [Aedes aegypti]
CL1583.Contig3_yong_A	2650	0	gi|357613030|gb|EHJ68279.1|	uncoordinated protein [Danaus plexippus]
Unigene17559_yong_A	2647	0	gi|114052230|ref|NP_001040132.1|	hydroxyacyl-coenzyme A dehydrogenase [Bombyx mori] >gi|87248157|gb|ABD36131.1| hydroxyacyl-coenzyme A dehydrogenase [Bombyx mori]
Unigene30769_yong_A	2645	8e-57	gi|307183144|gb|EFN70061.1|	Protein split ends [Camponotus floridanus]
CL3815.Contig2_yong_A	2645	0	gi|118792939|ref|XP_320591.3|	AGAP011940-PA [Anopheles gambiae str. PEST] >gi|116117138|gb|EAA00261.3| AGAP011940-PA [Anopheles gambiae str. PEST]
CL3379.Contig1_yong_A	2644	0	gi|332024860|gb|EGI65048.1|	CREB-binding protein [Acromyrmex echinatior]
Unigene17648_yong_A	2637	0	gi|357628251|gb|EHJ77641.1|	poly A binding protein [Danaus plexippus]
CL2123.Contig1_yong_A	2624	0	gi|158289891|ref|XP_311518.4|	AGAP010429-PA [Anopheles gambiae str. PEST] >gi|157018376|gb|EAA07202.4| AGAP010429-PA [Anopheles gambiae str. PEST]
CL2152.Contig2_yong_A	2621	0	gi|357628589|gb|EHJ77865.1|	glycogen phosphorylase [Danaus plexippus]
Unigene3527_yong_A	2619	0	gi|91092994|ref|XP_968241.1|	PREDICTED: similar to CCAAT/enhancer binding protein zeta [Tribolium castaneum]
CL745.Contig1_yong_A	2618	0	gi|114053127|ref|NP_001040337.1|	aspartate aminotransferase [Bombyx mori] >gi|95102552|gb|ABF51214.1| aspartate aminotransferase [Bombyx mori]
CL6672.Contig1_yong_A	2618	1e-96	gi|112983090|ref|NP_001037664.1|	eukaryotic translation initiation factor 3 subunit J [Bombyx mori] >gi|122092617|sp|Q0ZB73.1|EIF3J_BOMMO RecName: Full=Eukaryotic translation initiation factor 3 subunit J; Short=eIF3j >gi|110175082|gb|ABG54291.1| eukaryotic translation initiation factor 3 subunit 1 [Bombyx mori]
CL1453.Contig2_yong_A	2617	4e-45	gi|290560808|ref|NP_001166736.1|	cuticular protein RR-1 motif 12 precursor [Bombyx mori]
CL5833.Contig1_yong_A	2615	0	gi|307173251|gb|EFN64304.1|	Probable G-protein coupled receptor 158 [Camponotus floridanus]
CL2349.Contig1_yong_A	2614	1e-117	gi|91087269|ref|XP_975538.1|	PREDICTED: similar to acyl-CoA synthetase family member 3 [Tribolium castaneum]
CL3379.Contig2_yong_A	2614	0	gi|307172990|gb|EFN64132.1|	CREB-binding protein [Camponotus floridanus]
CL907.Contig1_yong_A	2610	8e-44	gi|270015111|gb|EFA11559.1|	serine protease P44 [Tribolium castaneum]
Unigene11163_yong_A	2609	0	gi|357602249|gb|EHJ63322.1|	cleft lip and palate transmembrane protein 1 [Danaus plexippus]
CL3379.Contig3_yong_A	2608	0	gi|332024860|gb|EGI65048.1|	CREB-binding protein [Acromyrmex echinatior]
Unigene1194_yong_A	2604	7e-95	gi|307209853|gb|EFN86632.1|	Dystroglycan [Harpegnathos saltator]
CL122.Contig1_yong_A	2604	0	gi|189238364|ref|XP_001808341.1|	PREDICTED: similar to ATP-citrate synthase [Tribolium castaneum]
CL4468.Contig1_yong_A	2602	1e-111	gi|91081613|ref|XP_966546.1|	PREDICTED: similar to goliath E3 ubiquitin ligase [Tribolium castaneum]
Unigene693_yong_A	2602	0	gi|332028247|gb|EGI68294.1|	Rap guanine nucleotide exchange factor 2 [Acromyrmex echinatior]
CL4535.Contig1_yong_A	2597	0	gi|112983824|ref|NP_001036859.1|	ecdysteroid-inducible angiotensin-converting enzyme-related gene product precursor [Bombyx mori] >gi|8918492|dbj|BAA97657.1| BmAcer [Bombyx mori] >gi|224176029|dbj|BAH23568.1| male reproductive organ angiotensin-converting enzyme-related protein 1 [Bombyx mori]
CL3686.Contig2_yong_A	2596	0	gi|357604802|gb|EHJ64330.1|	myosin vi [Danaus plexippus]
Unigene5667_yong_A	2595	0	gi|356470637|gb|AET09964.1|	ryanodine receptor [Plutella xylostella]
CL4458.Contig1_yong_A	2594	9e-48	gi|158726298|gb|ABW80568.1|	fibroin 1 [Euagrus chisoseus]
Unigene616_yong_A	2593	0	gi|357604007|gb|EHJ64003.1|	ATP-dependent RNA helicase [Danaus plexippus]
Unigene30463_yong_A	2592	3e-40	gi|307177700|gb|EFN66728.1|	Transforming acidic coiled-coil-containing protein 1 [Camponotus floridanus]
Unigene4156_yong_A	2590	3e-19	gi|70907196|gb|AAZ15239.1|	reverse transcriptase [Aedes aegypti]
Unigene779_yong_A	2587	0	gi|357618025|gb|EHJ71121.1|	serine protease P54 [Danaus plexippus]
Unigene1683_yong_A	2587	1e-147	gi|193697719|ref|XP_001944498.1|	PREDICTED: 6-phosphofructo-2-kinase/fructose-2,6-biphosphatase-like [Acyrthosiphon pisum]
CL2138.Contig1_yong_A	2587	1e-108	gi|112983314|ref|NP_001037618.1|	ras-related GTP-binding protein Rab11 [Bombyx mori] >gi|102993180|gb|ABF71467.1| ras-related GTP-binding protein Rab11 [Bombyx mori]
CL1428.Contig1_yong_A	2581	1e-130	gi|364023647|gb|AEW46898.1|	seminal fluid protein CSSFP048 [Chilo suppressalis]
Unigene10724_yong_A	2580	0	gi|157121045|ref|XP_001653747.1|	DEAD box ATP-dependent RNA helicase [Aedes aegypti] >gi|108882993|gb|EAT47218.1| DEAD box ATP-dependent RNA helicase [Aedes aegypti]
CL3379.Contig4_yong_A	2578	0	gi|307172990|gb|EFN64132.1|	CREB-binding protein [Camponotus floridanus]
CL6005.Contig1_yong_A	2577	0	gi|189235376|ref|XP_968738.2|	PREDICTED: similar to CG14476 CG14476-PB [Tribolium castaneum]
Unigene17441_yong_A	2577	0	gi|158294124|ref|XP_315409.2|	AGAP005400-PA [Anopheles gambiae str. PEST] >gi|157015419|gb|EAA10887.3| AGAP005400-PA [Anopheles gambiae str. PEST]
Unigene2674_yong_A	2575	8e-75	gi|189237363|ref|XP_970443.2|	PREDICTED: similar to kismet CG3696-PA [Tribolium castaneum]
Unigene28842_yong_A	2574	1e-128	gi|91092442|ref|XP_969071.1|	PREDICTED: similar to armitage CG11513-PA [Tribolium castaneum]
CL7249.Contig1_yong_A	2573	1e-173	gi|157129577|ref|XP_001661733.1|	phosphoglucomutase [Aedes aegypti] >gi|108872150|gb|EAT36375.1| phosphoglucomutase [Aedes aegypti]
CL3421.Contig1_yong_A	2572	0	gi|183979307|dbj|BAG30758.1|	similar to CG7896 [Papilio xuthus]
CL6156.Contig1_yong_A	2561	0	gi|45685595|gb|AAS75552.1|	aminopeptidase N4 [Plutella xylostella]
Unigene4760_yong_A	2558	0	gi|357619322|gb|EHJ71946.1|	zinc metalloprotease [Danaus plexippus]
CL7409.Contig4_yong_A	2556	1e-150	gi|153791160|ref|NP_001093282.1|	mariner transposase [Bombyx mori] >gi|95103114|gb|ABF51498.1| mariner transposase [Bombyx mori]
Unigene3227_yong_A	2555	0	gi|345480104|ref|XP_001606829.2|	PREDICTED: cullin-1 isoform 1 [Nasonia vitripennis] >gi|345480106|ref|XP_003424085.1| PREDICTED: cullin-1 isoform 2 [Nasonia vitripennis] >gi|345480108|ref|XP_003424086.1| PREDICTED: cullin-1 isoform 3 [Nasonia vitripennis]
CL3686.Contig1_yong_A	2551	0	gi|357604802|gb|EHJ64330.1|	myosin vi [Danaus plexippus]
Unigene11282_yong_A	2551	0	gi|158508578|ref|NP_001103478.1|	cyclin 3 [Bombyx mori] >gi|157695098|gb|ABV66133.1| cyclin 3 [Bombyx mori]
Unigene4925_yong_A	2551	1e-145	gi|114050789|ref|NP_001040156.1|	surfeit 4-like protein [Bombyx mori] >gi|87248231|gb|ABD36168.1| surfeit 4-like protein [Bombyx mori]
CL4730.Contig1_yong_A	2550	0	gi|357614628|gb|EHJ69181.1|	p260 [Danaus plexippus]
CL3421.Contig2_yong_A	2550	0	gi|183979307|dbj|BAG30758.1|	similar to CG7896 [Papilio xuthus]
CL4354.Contig1_yong_A	2548	4e-69	gi|332018336|gb|EGI58941.1|	Uncharacterized protein [Acromyrmex echinatior]
CL6471.Contig1_yong_A	2546	1e-120	gi|307187733|gb|EFN72705.1|	Glutamine and serine-rich protein 1 [Camponotus floridanus]
CL2074.Contig1_yong_A	2542	1e-127	gi|270012744|gb|EFA09192.1|	brother of odd with entrails limited [Tribolium castaneum]
CL1682.Contig1_yong_A	2539	0	gi|91088235|ref|XP_973797.1|	PREDICTED: similar to NADH-ubiquinone oxidoreductase 75 kDa subunit, mitochondrial precursor (Complex I-75kD) (CI-75kD) [Tribolium castaneum]
CL438.Contig1_yong_A	2539	1e-112	gi|158287631|ref|XP_309617.4|	AGAP004065-PA [Anopheles gambiae str. PEST] >gi|157019515|gb|EAA05338.5| AGAP004065-PA [Anopheles gambiae str. PEST]
CL2020.Contig1_yong_A	2538	0	gi|310780870|gb|ADP23923.1|	V-ATPase subunit A [Ostrinia furnacalis] >gi|312283897|emb|CBY05457.1| V-type proton ATPase catalytic subunit A [Ostrinia furnacalis] >gi|315115117|gb|ADT80587.1| V-type proton ATPase catalytic subunit A [Ostrinia furnacalis]
Unigene5676_yong_A	2537	0	gi|166706856|ref|NP_001098066.2|	aubergine protein [Bombyx mori] >gi|157674348|gb|ABV60274.1| PIWI [Bombyx mori] >gi|164605503|dbj|BAF98574.1| Piwi [Bombyx mori] >gi|166245170|dbj|BAF73718.2| siwi [Bombyx mori]
Unigene2826_yong_A	2536	0	gi|357618035|gb|EHJ71131.1|	argonaute 1 [Danaus plexippus]
CL3524.Contig1_yong_A	2535	0	gi|357624914|gb|EHJ75509.1|	glutamate synthase [Danaus plexippus]
CL494.Contig1_yong_A	2535	4e-35	gi|189235953|ref|XP_001809215.1|	PREDICTED: similar to I-connectin [Tribolium castaneum]
CL6049.Contig1_yong_A	2528	4e-09	gi|327281970|ref|XP_003225718.1|	PREDICTED: ankyrin repeat domain-containing protein 12-like isoform 2 [Anolis carolinensis]
CL5269.Contig1_yong_A	2528	0	gi|183979382|dbj|BAG30743.1|	branched-chain-amino-acid transaminase [Papilio xuthus]
Unigene17625_yong_A	2520	0	gi|357619689|gb|EHJ72164.1|	innexin 3 [Danaus plexippus]
Unigene4488_yong_A	2515	0	gi|357621141|gb|EHJ73080.1|	poly a polymerase [Danaus plexippus]
Unigene5837_yong_A	2511	5e-75	gi|45551020|ref|NP_724426.2|	vulcan, isoform D [Drosophila melanogaster] >gi|45445416|gb|AAM68355.2| vulcan, isoform D [Drosophila melanogaster]
CL1687.Contig1_yong_A	2511	2e-20	gi|351061372|emb|CCD69158.1|	Protein CEC-8 [Caenorhabditis elegans]
CL6049.Contig2_yong_A	2511	4e-09	gi|327281970|ref|XP_003225718.1|	PREDICTED: ankyrin repeat domain-containing protein 12-like isoform 2 [Anolis carolinensis]
Unigene1823_yong_A	2506	4e-31	gi|198470899|ref|XP_002133610.1|	GA22995 [Drosophila pseudoobscura pseudoobscura] >gi|198145673|gb|EDY72238.1| GA22995 [Drosophila pseudoobscura pseudoobscura]
CL3881.Contig1_yong_A	2506	0	gi|195399414|ref|XP_002058315.1|	GJ16022 [Drosophila virilis] >gi|194150739|gb|EDW66423.1| GJ16022 [Drosophila virilis]
Unigene7663_yong_A	2505	5e-25	gi|301611266|ref|XP_002935167.1|	PREDICTED: histone-lysine N-methyltransferase MLL2-like [Xenopus (Silurana) tropicalis]
CL5040.Contig1_yong_A	2504	1e-171	gi|114053141|ref|NP_001040124.1|	exuperantia [Bombyx mori] >gi|87248129|gb|ABD36117.1| exuperantia [Bombyx mori]
CL349.Contig1_yong_A	2502	2e-96	gi|91079214|ref|XP_969966.1|	PREDICTED: similar to histidine triad protein member [Tribolium castaneum]
Unigene4776_yong_A	2502	0	gi|82941220|dbj|BAE48742.1|	heat shock protein 90 [Plutella xylostella]
CL1485.Contig2_yong_A	2495	1e-151	gi|189236185|ref|XP_968886.2|	PREDICTED: similar to scavenger receptor class A-like, C-type lectin (AGAP009143-PA) [Tribolium castaneum]
CL784.Contig1_yong_A	2493	0	gi|357627589|gb|EHJ77242.1|	cysteinyl-tRNA synthetase [Danaus plexippus]
Unigene17356_yong_A	2491	0	gi|357607768|gb|EHJ65684.1|	aldehyde oxidase 1 [Danaus plexippus]
Unigene29341_yong_A	2487	1e-160	gi|307207246|gb|EFN85023.1|	Sentrin-specific protease 6 [Harpegnathos saltator]
CL2602.Contig2_yong_A	2486	1e-49	gi|328786553|ref|XP_003250810.1|	PREDICTED: myoneurin-like [Apis mellifera]
CL632.Contig1_yong_A	2485	1e-138	gi|115955825|ref|XP_001191412.1|	PREDICTED: similar to gag-pol polyprotein [Strongylocentrotus purpuratus]
CL7170.Contig1_yong_A	2484	7e-87	gi|189236513|ref|XP_001816051.1|	PREDICTED: similar to AGAP004446-PA [Tribolium castaneum]
Unigene4956_yong_A	2480	1e-114	gi|332022960|gb|EGI63226.1|	DNA polymerase V [Acromyrmex echinatior]
CL2472.Contig2_yong_A	2478	2e-10	gi|123438135|ref|XP_001309855.1|	variable membrane protein precursor [Trichomonas vaginalis G3]
CL632.Contig2_yong_A	2476	1e-138	gi|115955825|ref|XP_001191412.1|	PREDICTED: similar to gag-pol polyprotein [Strongylocentrotus purpuratus]
CL5085.Contig1_yong_A	2467	1e-07	gi|198463339|ref|XP_002135479.1|	GA28568 [Drosophila pseudoobscura pseudoobscura] >gi|198151215|gb|EDY74106.1| GA28568 [Drosophila pseudoobscura pseudoobscura]
CL5813.Contig1_yong_A	2466	4e-13	gi|225542826|gb|ACN91296.1|	dentin sialophosphoprotein precursor [Ateles geoffroyi]
CL7425.Contig1_yong_A	2464	0	gi|91087799|ref|XP_967345.1|	PREDICTED: similar to RH56418p [Tribolium castaneum]
CL2940.Contig1_yong_A	2464	3e-88	gi|112982938|ref|NP_001037099.1|	chorion b-ZIP transcription factor [Bombyx mori] >gi|54401523|gb|AAV34566.1| chorion b-ZIP transcription factor [Bombyx mori]
Unigene5988_yong_A	2463	1e-114	gi|91093875|ref|XP_975811.1|	PREDICTED: similar to GA21085-PA isoform 2 [Tribolium castaneum]
Unigene2137_yong_A	2462	1e-163	gi|91079628|ref|XP_967731.1|	PREDICTED: similar to AGAP002355-PA [Tribolium castaneum]
CL1805.Contig2_yong_A	2462	0	gi|350413635|ref|XP_003490060.1|	PREDICTED: probable nucleolar GTP-binding protein 1-like [Bombus impatiens]
CL1802.Contig1_yong_A	2462	1e-173	gi|350404383|ref|XP_003487087.1|	PREDICTED: 3-phosphoinositide-dependent protein kinase 1-like [Bombus impatiens]
CL1485.Contig1_yong_A	2461	1e-151	gi|189236185|ref|XP_968886.2|	PREDICTED: similar to scavenger receptor class A-like, C-type lectin (AGAP009143-PA) [Tribolium castaneum]
Unigene30484_yong_A	2457	4e-69	gi|332018336|gb|EGI58941.1|	Uncharacterized protein [Acromyrmex echinatior]
CL2484.Contig2_yong_A	2457	3e-22	gi|198463339|ref|XP_002135479.1|	GA28568 [Drosophila pseudoobscura pseudoobscura] >gi|198151215|gb|EDY74106.1| GA28568 [Drosophila pseudoobscura pseudoobscura]
Unigene1821_yong_A	2456	1e-109	gi|332021997|gb|EGI62323.1|	RNA-binding protein 12 [Acromyrmex echinatior]
CL2902.Contig1_yong_A	2456	0	gi|298204355|gb|ADI61826.1|	endonuclease-reverse transcriptase [Bombyx mori]
Unigene10967_yong_A	2452	1e-161	gi|91093353|ref|XP_969001.1|	PREDICTED: similar to Transmembrane protein 195 [Tribolium castaneum]
CL6061.Contig1_yong_A	2452	1e-151	gi|91077014|ref|XP_966444.1|	PREDICTED: similar to bridging integrator [Tribolium castaneum]
CL1815.Contig1_yong_A	2451	0	gi|118789571|ref|XP_317513.3|	AGAP007958-PA [Anopheles gambiae str. PEST] >gi|116123281|gb|EAA12859.3| AGAP007958-PA [Anopheles gambiae str. PEST]
CL117.Contig2_yong_A	2450	0	gi|158298702|ref|XP_318881.4|	AGAP009786-PA [Anopheles gambiae str. PEST] >gi|157014012|gb|EAA14291.4| AGAP009786-PA [Anopheles gambiae str. PEST]
Unigene18829_yong_A	2448	4e-21	gi|154344449|ref|XP_001568166.1|	proteophosphoglycan ppg4 [Leishmania braziliensis MHOM/BR/75/M2904] >gi|134065503|emb|CAM43270.1| proteophosphoglycan ppg4 [Leishmania braziliensis MHOM/BR/75/M2904]
Unigene19003_yong_A	2448	9e-21	gi|124802388|ref|XP_001347456.1|	conserved Plasmodium protein [Plasmodium falciparum 3D7] >gi|23495036|gb|AAN35369.1| conserved Plasmodium protein [Plasmodium falciparum 3D7]
CL7014.Contig1_yong_A	2446	0	gi|189236526|ref|XP_975464.2|	PREDICTED: similar to f-spondin [Tribolium castaneum]
CL4467.Contig1_yong_A	2442	0	gi|357610602|gb|EHJ67053.1|	dynein heavy chain [Danaus plexippus]
CL3493.Contig1_yong_A	2442	0	gi|183979292|dbj|BAG30765.1|	contactin [Papilio xuthus]
Unigene2476_yong_A	2439	0	gi|91093929|ref|XP_972503.1|	PREDICTED: similar to ribosome biogenesis protein TSR1 [Tribolium castaneum]
CL7209.Contig1_yong_A	2439	1e-112	gi|345487116|ref|XP_001601669.2|	PREDICTED: dolichyl-diphosphooligosaccharide--protein glycosyltransferase subunit 2-like [Nasonia vitripennis]
CL7409.Contig2_yong_A	2439	1e-150	gi|153791160|ref|NP_001093282.1|	mariner transposase [Bombyx mori] >gi|95103114|gb|ABF51498.1| mariner transposase [Bombyx mori]
CL2822.Contig1_yong_A	2436	0	gi|91085935|ref|XP_970328.1|	PREDICTED: similar to RE08455p [Tribolium castaneum]
Unigene29409_yong_A	2436	0	gi|345488704|ref|XP_003425967.1|	PREDICTED: diacylglycerol kinase theta-like isoform 2 [Nasonia vitripennis]
CL5423.Contig1_yong_A	2434	1e-164	gi|2499773|sp|Q26486.1|FKBP4_SPOFR	RecName: Full=46 kDa FK506-binding nuclear protein; AltName: Full=Peptidyl-prolyl cis-trans isomerase; Short=PPIase; AltName: Full=Rotamase >gi|595845|gb|AAA58962.1| immunophilin FKBP46 [Spodoptera frugiperda]
CL497.Contig1_yong_A	2432	2e-71	gi|307179450|gb|EFN67774.1|	Outer dense fiber protein 3 [Camponotus floridanus]
CL797.Contig3_yong_A	2431	2e-58	gi|345491945|ref|XP_001599982.2|	PREDICTED: nucleolar protein 12-like [Nasonia vitripennis]
CL2402.Contig1_yong_A	2430	0	gi|91089713|ref|XP_974951.1|	PREDICTED: similar to ubiquitin specific protease 7 [Tribolium castaneum]
CL6014.Contig1_yong_A	2428	1e-121	gi|30692103|gb|AAP33177.1|	peritrophin 1 [Mamestra configurata]
Unigene5520_yong_A	2426	0	gi|357605199|gb|EHJ64503.1|	PKG-Ib [Danaus plexippus]
CL2902.Contig2_yong_A	2425	0	gi|298204355|gb|ADI61826.1|	endonuclease-reverse transcriptase [Bombyx mori]
Unigene11221_yong_A	2425	1e-112	gi|112983258|ref|NP_001037612.1|	GTP-binding protein RAB2 [Bombyx mori] >gi|99082890|gb|ABF66620.1| GTP-binding protein RAB2 [Bombyx mori]
CL1550.Contig2_yong_A	2424	1e-80	gi|170061344|ref|XP_001866195.1|	lysosomal alpha-mannosidase [Culex quinquefasciatus] >gi|167879596|gb|EDS42979.1| lysosomal alpha-mannosidase [Culex quinquefasciatus]
CL2138.Contig2_yong_A	2422	5e-90	gi|112983314|ref|NP_001037618.1|	ras-related GTP-binding protein Rab11 [Bombyx mori] >gi|102993180|gb|ABF71467.1| ras-related GTP-binding protein Rab11 [Bombyx mori]
Unigene18671_yong_A	2420	1e-78	gi|195591823|ref|XP_002085638.1|	GD12198 [Drosophila simulans] >gi|194197647|gb|EDX11223.1| GD12198 [Drosophila simulans]
Unigene10479_yong_A	2418	1e-107	gi|91084497|ref|XP_972021.1|	PREDICTED: similar to oxidase/peroxidase [Tribolium castaneum]
Unigene17600_yong_A	2417	0	gi|159528|gb|AAA29321.1|	methionine-rich storage protein 2 [Manduca sexta]
Unigene17796_yong_A	2407	0	gi|153792270|ref|NP_001093280.1|	malate dehydrogenase [Bombyx mori] >gi|95103050|gb|ABF51466.1| malate dehydrogenase [Bombyx mori]
CL5463.Contig1_yong_A	2406	7e-36	gi|194756906|ref|XP_001960711.1|	GF11359 [Drosophila ananassae] >gi|190622009|gb|EDV37533.1| GF11359 [Drosophila ananassae]
Unigene16973_yong_A	2404	5e-15	gi|119112470|ref|XP_317625.3|	AGAP007867-PA [Anopheles gambiae str. PEST] >gi|116123368|gb|EAA12700.3| AGAP007867-PA [Anopheles gambiae str. PEST]
CL2647.Contig2_yong_A	2404	1e-151	gi|112983958|ref|NP_001036841.1|	Annexin IX isoform A [Bombyx mori] >gi|7262489|dbj|BAA92809.1| annexin IX-A [Bombyx mori]
CL904.Contig2_yong_A	2403	0	gi|307197318|gb|EFN78610.1|	Bullous pemphigoid antigen 1, isoforms 6/9/10 [Harpegnathos saltator]
Unigene324_yong_A	2400	2e-08	gi|148677070|gb|EDL09017.1|	mCG15794 [Mus musculus]
Unigene3142_yong_A	2399	0	gi|328776586|ref|XP_393888.3|	PREDICTED: CAD protein isoform 1 [Apis mellifera]
Unigene17414_yong_A	2398	0	gi|91083623|ref|XP_970124.1|	PREDICTED: similar to citrate synthase [Tribolium castaneum]
CL5675.Contig1_yong_A	2395	0	gi|357617437|gb|EHJ70789.1|	Hsc70/Hsp90-organizing protein HOP [Danaus plexippus]
Unigene13860_yong_A	2395	0	gi|357610307|gb|EHJ66921.1|	cadherin [Danaus plexippus]
Unigene29036_yong_A	2394	1e-143	gi|44977166|gb|AAS49924.1|	circadian clock protein period [Mamestra brassicae]
Unigene29101_yong_A	2393	0	gi|357613823|gb|EHJ68734.1|	microtubule-associated protein futsch [Danaus plexippus]
CL6928.Contig1_yong_A	2386	0	gi|298566246|ref|NP_001177296.1|	Ca2 /calmodulin-dependent protein kinase II [Bombyx mori] >gi|297306700|dbj|BAJ08364.1| Ca2+/calmodulin-dependent protein kinase II [Bombyx mori]
Unigene19179_yong_A	2383	1e-148	gi|198456933|ref|XP_001360491.2|	GA22149 [Drosophila pseudoobscura pseudoobscura] >gi|198135799|gb|EAL25066.2| GA22149 [Drosophila pseudoobscura pseudoobscura]
CL175.Contig1_yong_A	2381	0	gi|91076582|ref|XP_967875.1|	PREDICTED: similar to 5-aminoimidazole-4-carboxamide ribonucleotide formyltransferase/IMP cyclohydrolase [Tribolium castaneum]
CL5404.Contig1_yong_A	2381	0	gi|364023617|gb|AEW46883.1|	seminal fluid protein CSSFP033 [Chilo suppressalis]
CL117.Contig1_yong_A	2381	0	gi|158298702|ref|XP_318881.4|	AGAP009786-PA [Anopheles gambiae str. PEST] >gi|157014012|gb|EAA14291.4| AGAP009786-PA [Anopheles gambiae str. PEST]
CL460.Contig1_yong_A	2380	0	gi|357623533|gb|EHJ74643.1|	facilitated trehalose transporter Tret1 [Danaus plexippus]
Unigene17784_yong_A	2379	0	gi|91076170|ref|XP_971503.1|	PREDICTED: similar to synaptic vesicle protein [Tribolium castaneum]
Unigene29251_yong_A	2378	0	gi|357613823|gb|EHJ68734.1|	microtubule-associated protein futsch [Danaus plexippus]
CL3841.Contig2_yong_A	2373	0	gi|307178082|gb|EFN66909.1|	Serine/threonine-protein phosphatase 2A 56 kDa regulatory subunit epsilon isoform [Camponotus floridanus]
CL523.Contig2_yong_A	2373	0	gi|189233817|ref|XP_971502.2|	PREDICTED: similar to CG32019-PA [Tribolium castaneum]
CL6367.Contig2_yong_A	2369	2e-36	gi|194881910|ref|XP_001975056.1|	GG20776 [Drosophila erecta] >gi|190658243|gb|EDV55456.1| GG20776 [Drosophila erecta]
CL1427.Contig1_yong_A	2369	0	gi|194743236|ref|XP_001954106.1|	GF16907 [Drosophila ananassae] >gi|190627143|gb|EDV42667.1| GF16907 [Drosophila ananassae]
CL4627.Contig1_yong_A	2366	0	gi|291278040|gb|ADA53796.1|	glycogen synthase [Spodoptera exigua]
CL470.Contig2_yong_A	2366	0	gi|160333386|ref|NP_001103762.1|	muscle LIM protein isoform 1 [Bombyx mori] >gi|87248175|gb|ABD36140.1| muscle LIM protein [Bombyx mori]
CL7251.Contig2_yong_A	2363	0	gi|298204325|gb|ADI61811.1|	endonuclease-reverse transcriptase [Bombyx mori]
Unigene3209_yong_A	2362	2e-09	gi|189234521|ref|XP_001813542.1|	PREDICTED: similar to AGAP005803-PA [Tribolium castaneum]
Unigene17486_yong_A	2360	4e-63	gi|332028791|gb|EGI68820.1|	Transcription factor AP-1 [Acromyrmex echinatior]
CL1197.Contig1_yong_A	2360	0	gi|189237348|ref|XP_969332.2|	PREDICTED: similar to UDP-glucose glycoprotein:glucosyltransferase [Tribolium castaneum]
CL6590.Contig1_yong_A	2359	1e-167	gi|15150419|gb|AAK84933.1|	SD02026p [Drosophila melanogaster]
Unigene5448_yong_A	2355	0	gi|15150419|gb|AAK84933.1|	SD02026p [Drosophila melanogaster]
Unigene154_yong_A	2353	7e-31	gi|351712062|gb|EHB14981.1|	Putative DMBT1-like protein [Heterocephalus glaber]
Unigene3728_yong_A	2353	0	gi|326371147|gb|ADZ56942.1|	ATP-binding cassette transporter subfamily G [Bombyx mori]
Unigene29070_yong_A	2352	2e-26	gi|291221228|ref|XP_002730624.1|	PREDICTED: nucleolar and coiled-body phosphoprotein 1-like [Saccoglossus kowalevskii]
Unigene872_yong_A	2350	2e-87	gi|332023448|gb|EGI63691.1|	Nose resistant to fluoxetine protein 6 [Acromyrmex echinatior]
Unigene19400_yong_A	2349	1e-142	gi|307184877|gb|EFN71155.1|	SH2 domain-containing adapter protein F [Camponotus floridanus]
Unigene1865_yong_A	2345	0	gi|345481609|ref|XP_001605622.2|	PREDICTED: calcium-binding mitochondrial carrier protein Aralar1-like isoform 1 [Nasonia vitripennis]
Unigene5612_yong_A	2344	2e-68	gi|225348765|gb|ACN87361.1|	cross-beta structure silk protein 1 [Mallada signata]
CL5774.Contig2_yong_A	2343	1e-74	gi|347964004|ref|XP_310550.5|	AGAP000535-PA [Anopheles gambiae str. PEST] >gi|333466933|gb|EAA06260.5| AGAP000535-PA [Anopheles gambiae str. PEST]
CL6261.Contig1_yong_A	2341	5e-41	gi|357621844|gb|EHJ73530.1|	triglyceride lipase [Danaus plexippus]
CL2940.Contig2_yong_A	2341	2e-93	gi|112982938|ref|NP_001037099.1|	chorion b-ZIP transcription factor [Bombyx mori] >gi|54401523|gb|AAV34566.1| chorion b-ZIP transcription factor [Bombyx mori]
CL2949.Contig1_yong_A	2339	0	gi|25396555|dbj|BAC24792.1|	cytochrome P450 [Plutella xylostella] >gi|32170727|dbj|BAC78392.1| cytochrome P450 [Plutella xylostella] >gi|205361527|dbj|BAG71413.1| cytocrome p 450 [Plutella xylostella]
Unigene1402_yong_A	2336	0	gi|270006454|gb|EFA02902.1|	brain tumor protein [Tribolium castaneum]
Unigene1677_yong_A	2336	0	gi|160333386|ref|NP_001103762.1|	muscle LIM protein isoform 1 [Bombyx mori] >gi|87248175|gb|ABD36140.1| muscle LIM protein [Bombyx mori]
CL5247.Contig1_yong_A	2332	0	gi|357602010|gb|EHJ63242.1|	karyopherin alpha 3 [Danaus plexippus]
CL535.Contig1_yong_A	2331	0	gi|357623033|gb|EHJ74345.1|	tubulointerstitial nephritis antigen [Danaus plexippus]
CL1787.Contig1_yong_A	2326	0	gi|148298685|ref|NP_001091766.1|	fructose 1,6-bisphosphate aldolase [Bombyx mori] >gi|95103026|gb|ABF51454.1| fructose 1,6-bisphosphate aldolase [Bombyx mori]
CL2472.Contig3_yong_A	2324	2e-10	gi|123438135|ref|XP_001309855.1|	variable membrane protein precursor [Trichomonas vaginalis G3]
Unigene3088_yong_A	2321	1e-168	gi|357624270|gb|EHJ75114.1|	cap-n-collar [Danaus plexippus]
CL112.Contig1_yong_A	2318	1e-118	gi|91089543|ref|XP_971483.1|	PREDICTED: similar to AGAP002361-PA [Tribolium castaneum]
Unigene17493_yong_A	2314	0	gi|328786788|ref|XP_003250840.1|	PREDICTED: pre-mRNA-processing factor 40 homolog A-like [Apis mellifera]
Unigene440_yong_A	2314	0	gi|170043294|ref|XP_001849328.1|	ATPase family AAA domain-containing protein 3 [Culex quinquefasciatus] >gi|167866684|gb|EDS30067.1| ATPase family AAA domain-containing protein 3 [Culex quinquefasciatus]
CL2073.Contig1_yong_A	2312	1e-173	gi|91094307|ref|XP_972149.1|	PREDICTED: similar to GA18629-PA [Tribolium castaneum]
CL1336.Contig1_yong_A	2311	0	gi|126364471|dbj|BAF47974.1|	chitin synthase 1 [Plutella xylostella]
CL1101.Contig2_yong_A	2310	0	gi|172356221|ref|NP_001116500.1|	matrix metalloproteinase 1 isoform 2 [Bombyx mori] >gi|169730454|gb|ACA64805.1| matrix metalloproteinase variant 2 [Bombyx mori]
Unigene30952_yong_A	2310	1e-126	gi|170070182|ref|XP_001869494.1|	pentatricopeptide repeat domain 3 [Culex quinquefasciatus] >gi|167866063|gb|EDS29446.1| pentatricopeptide repeat domain 3 [Culex quinquefasciatus]
CL3184.Contig1_yong_A	2309	2e-16	gi|222446603|ref|NP_001001413.3|	Golgin subfamily A member 6-like protein 1 [Homo sapiens]
Unigene30205_yong_A	2307	0	gi|156537407|ref|XP_001606818.1|	PREDICTED: cold shock domain-containing protein E1-like [Nasonia vitripennis]
CL2331.Contig1_yong_A	2304	0	gi|357614628|gb|EHJ69181.1|	p260 [Danaus plexippus]
CL1152.Contig4_yong_A	2304	0	gi|27260894|gb|AAN86047.1|	heat shock cognate 70 protein [Spodoptera frugiperda]
Unigene17205_yong_A	2303	2e-43	gi|350417093|ref|XP_003491253.1|	PREDICTED: transcription elongation factor B polypeptide 2-like [Bombus impatiens]
Unigene11372_yong_A	2299	0	gi|241140857|gb|ACS66819.1|	integrin beta 1 [Plutella xylostella]
Unigene18769_yong_A	2298	0	gi|27368143|gb|AAN87269.1|	ORF [Drosophila melanogaster]
Unigene4271_yong_A	2298	0	gi|115908437|ref|XP_001201648.1|	PREDICTED: similar to gag-pol polyprotein [Strongylocentrotus purpuratus] >gi|115926438|ref|XP_001179724.1| PREDICTED: similar to gag-pol polyprotein [Strongylocentrotus purpuratus]
CL2073.Contig3_yong_A	2297	1e-173	gi|91094307|ref|XP_972149.1|	PREDICTED: similar to GA18629-PA [Tribolium castaneum]
CL5201.Contig1_yong_A	2295	1e-128	gi|307191234|gb|EFN74900.1|	Tigger transposable element-derived protein 1 [Camponotus floridanus]
CL2229.Contig1_yong_A	2295	0	gi|195470142|ref|XP_002087367.1|	GE16505 [Drosophila yakuba] >gi|194173468|gb|EDW87079.1| GE16505 [Drosophila yakuba]
CL5725.Contig1_yong_A	2293	8e-50	gi|347965797|ref|XP_001689355.2|	AGAP001386-PA [Anopheles gambiae str. PEST] >gi|333470348|gb|EDO63260.2| AGAP001386-PA [Anopheles gambiae str. PEST]
Unigene1209_yong_A	2292	0	gi|350419622|ref|XP_003492247.1|	PREDICTED: Down syndrome cell adhesion molecule-like protein CG42256-like [Bombus impatiens]
Unigene17162_yong_A	2291	0	gi|114842151|dbj|BAF32561.1|	Arylphorin-like hexamerin-1 [Plutella xylostella]
CL4068.Contig2_yong_A	2288	0	gi|189234206|ref|XP_970568.2|	PREDICTED: similar to HRP130 protein [Tribolium castaneum]
CL6261.Contig2_yong_A	2287	5e-41	gi|357621844|gb|EHJ73530.1|	triglyceride lipase [Danaus plexippus]
Unigene19394_yong_A	2286	1e-155	gi|195134422|ref|XP_002011636.1|	GI10984 [Drosophila mojavensis] >gi|193906759|gb|EDW05626.1| GI10984 [Drosophila mojavensis]
CL2073.Contig4_yong_A	2284	1e-173	gi|91094307|ref|XP_972149.1|	PREDICTED: similar to GA18629-PA [Tribolium castaneum]
CL5991.Contig2_yong_A	2284	6e-75	gi|350396091|ref|XP_003484438.1|	PREDICTED: protein sprint-like [Bombus impatiens]
Unigene4534_yong_A	2284	0	gi|332025091|gb|EGI65273.1|	Putative phospholipid-transporting ATPase ID [Acromyrmex echinatior]
CL2216.Contig1_yong_A	2282	0	gi|114050833|ref|NP_001040158.1|	transketolase [Bombyx mori] >gi|87248239|gb|ABD36172.1| transketolase [Bombyx mori]
CL6237.Contig2_yong_A	2280	3e-16	gi|91079372|ref|XP_970651.1|	PREDICTED: similar to GA14233-PA [Tribolium castaneum]
CL2905.Contig1_yong_A	2278	0	gi|195450769|ref|XP_002072625.1|	GK13703 [Drosophila willistoni] >gi|194168710|gb|EDW83611.1| GK13703 [Drosophila willistoni]
CL2073.Contig2_yong_A	2276	1e-173	gi|91094307|ref|XP_972149.1|	PREDICTED: similar to GA18629-PA [Tribolium castaneum]
CL1721.Contig1_yong_A	2276	8e-74	gi|91086167|ref|XP_970329.1|	PREDICTED: similar to PRP39 pre-mRNA processing factor 39 homolog (yeast) [Tribolium castaneum]
Unigene17841_yong_A	2275	8e-85	gi|307180404|gb|EFN68430.1|	Plasminogen activator inhibitor 1 RNA-binding protein [Camponotus floridanus]
CL6928.Contig2_yong_A	2273	0	gi|298566246|ref|NP_001177296.1|	Ca2 /calmodulin-dependent protein kinase II [Bombyx mori] >gi|297306700|dbj|BAJ08364.1| Ca2+/calmodulin-dependent protein kinase II [Bombyx mori]
CL2940.Contig3_yong_A	2273	3e-88	gi|112982938|ref|NP_001037099.1|	chorion b-ZIP transcription factor [Bombyx mori] >gi|54401523|gb|AAV34566.1| chorion b-ZIP transcription factor [Bombyx mori]
Unigene10650_yong_A	2272	0	gi|237506877|gb|ACQ99191.1|	pumilio [Bombyx mori]
CL2073.Contig5_yong_A	2269	1e-173	gi|91094307|ref|XP_972149.1|	PREDICTED: similar to GA18629-PA [Tribolium castaneum]
CL6943.Contig1_yong_A	2269	1e-112	gi|350423767|ref|XP_003493585.1|	PREDICTED: plexin domain-containing protein 2-like [Bombus impatiens]
CL5548.Contig1_yong_A	2269	0	gi|308512681|gb|ADO32994.1|	arginine N-methyltransferase 1 [Biston betularia]
CL4167.Contig1_yong_A	2264	1e-123	gi|357607562|gb|EHJ65589.1|	ribosomal protein S6 kinase [Danaus plexippus]
CL2949.Contig2_yong_A	2264	0	gi|25396555|dbj|BAC24792.1|	cytochrome P450 [Plutella xylostella] >gi|32170727|dbj|BAC78392.1| cytochrome P450 [Plutella xylostella] >gi|205361527|dbj|BAG71413.1| cytocrome p 450 [Plutella xylostella]
Unigene5247_yong_A	2264	2e-42	gi|198457553|ref|XP_001360710.2|	GA21937 [Drosophila pseudoobscura pseudoobscura] >gi|198136018|gb|EAL25285.2| GA21937 [Drosophila pseudoobscura pseudoobscura]
CL488.Contig4_yong_A	2263	8e-08	gi|328716627|ref|XP_003245995.1|	PREDICTED: hypothetical protein LOC100570266 [Acyrthosiphon pisum]
Unigene17317_yong_A	2262	2e-18	gi|198469025|ref|XP_002134191.1|	GA26301 [Drosophila pseudoobscura pseudoobscura] >gi|198146681|gb|EDY72818.1| GA26301 [Drosophila pseudoobscura pseudoobscura]
Unigene7405_yong_A	2261	1e-124	gi|189242082|ref|XP_001809963.1|	PREDICTED: similar to BEL12_AG transposon polyprotein [Tribolium castaneum]
Unigene3251_yong_A	2259	0	gi|91094677|ref|XP_967216.1|	PREDICTED: similar to phosphatidylinositol 4-kinase type-ii [Tribolium castaneum]
CL6327.Contig2_yong_A	2259	2e-93	gi|91082539|ref|XP_973726.1|	PREDICTED: similar to inter-alpha (globulin) inhibitor H4 (plasma Kallikrein-sensitive glycoprotein) [Tribolium castaneum]
CL5773.Contig1_yong_A	2255	2e-77	gi|221118023|ref|XP_002156938.1|	PREDICTED: similar to pol [Hydra magnipapillata]
Unigene3757_yong_A	2254	4e-98	gi|357622775|gb|EHJ74170.1|	speckle-type poz protein [Danaus plexippus]
Unigene1201_yong_A	2254	0	gi|357610603|gb|EHJ67054.1|	dynein heavy chain [Danaus plexippus]
CL6061.Contig2_yong_A	2254	1e-152	gi|345485568|ref|XP_001606930.2|	PREDICTED: myc box-dependent-interacting protein 1-like isoform 1 [Nasonia vitripennis]
CL4694.Contig1_yong_A	2254	0	gi|166706854|ref|NP_001036995.2|	argonaute 2 [Bombyx mori] >gi|166245166|dbj|BAD91160.2| argonaute 2 [Bombyx mori]
CL2229.Contig2_yong_A	2253	0	gi|195470142|ref|XP_002087367.1|	GE16505 [Drosophila yakuba] >gi|194173468|gb|EDW87079.1| GE16505 [Drosophila yakuba]
CL441.Contig1_yong_A	2251	0	gi|357628561|gb|EHJ77852.1|	A disintegrin and metalloproteinase with thrombospondin motifs like protein [Danaus plexippus]
Unigene3128_yong_A	2249	0	gi|340708894|ref|XP_003393052.1|	PREDICTED: dynamin-1-like protein-like [Bombus terrestris]
Unigene17428_yong_A	2249	0	gi|300431409|gb|ADK12633.1|	tyrosine hydroxylase [Plutella xylostella] >gi|347810672|gb|AEP25405.1| tyrosine hydroxylase [Plutella xylostella]
CL2073.Contig6_yong_A	2248	1e-173	gi|91094307|ref|XP_972149.1|	PREDICTED: similar to GA18629-PA [Tribolium castaneum]
CL3331.Contig1_yong_A	2247	0	gi|357628227|gb|EHJ77617.1|	largest subunit of the RNA polymerase II complex [Danaus plexippus]
CL904.Contig1_yong_A	2241	0	gi|189239227|ref|XP_973767.2|	PREDICTED: similar to kakapo [Tribolium castaneum]
CL1953.Contig1_yong_A	2240	4e-91	gi|307176976|gb|EFN66282.1|	Ras-related protein Rab-35 [Camponotus floridanus]
CL5907.Contig1_yong_A	2238	1e-148	gi|91087651|ref|XP_973434.1|	PREDICTED: similar to coracle [Tribolium castaneum]
CL929.Contig2_yong_A	2238	7e-17	gi|350403835|ref|XP_003486919.1|	PREDICTED: zinc finger protein 91-like [Bombus impatiens]
Unigene16832_yong_A	2235	0	gi|114052671|ref|NP_001040542.1|	mitochondrial phosphoenolpyruvate carboxykinase isoform 1 [Bombyx mori] >gi|95103054|gb|ABF51468.1| mitochondrial phosphoenolpyruvate carboxykinase isoform 1 [Bombyx mori]
CL7258.Contig1_yong_A	2234	4e-19	gi|170058408|ref|XP_001864909.1|	DOMON domain-containing protein [Culex quinquefasciatus] >gi|167877489|gb|EDS40872.1| DOMON domain-containing protein [Culex quinquefasciatus]
CL2693.Contig3_yong_A	2234	0	gi|114052018|ref|NP_001040201.1|	nucleosome assembly protein isoform 2 [Bombyx mori] >gi|87248371|gb|ABD36238.1| nucleosome assembly protein [Bombyx mori]
Unigene28542_yong_A	2233	0	gi|345495056|ref|XP_001606075.2|	PREDICTED: transcriptional repressor CTCFL-like [Nasonia vitripennis]
CL805.Contig1_yong_A	2232	1e-130	gi|347971783|ref|XP_003436797.1|	AGAP004373-PB [Anopheles gambiae str. PEST] >gi|347971785|ref|XP_003436798.1| AGAP004373-PC [Anopheles gambiae str. PEST] >gi|333469027|gb|EGK97155.1| AGAP004373-PB [Anopheles gambiae str. PEST] >gi|333469028|gb|EGK97156.1| AGAP004373-PC [Anopheles gambiae str. PEST]
Unigene10477_yong_A	2231	0	gi|357609245|gb|EHJ66362.1|	kinesin heavy chain [Danaus plexippus]
Unigene1928_yong_A	2231	3e-17	gi|332030036|gb|EGI69861.1|	Putative serine/threonine-protein kinase haspin-like protein [Acromyrmex echinatior]
Unigene10973_yong_A	2230	0	gi|291464091|gb|ADE05583.1|	cytochrome P450 4G49 [Manduca sexta]
CL1746.Contig2_yong_A	2229	1e-171	gi|170043212|ref|XP_001849291.1|	bleomycin hydrolase [Culex quinquefasciatus] >gi|167866605|gb|EDS29988.1| bleomycin hydrolase [Culex quinquefasciatus]
CL2940.Contig4_yong_A	2229	3e-88	gi|112982938|ref|NP_001037099.1|	chorion b-ZIP transcription factor [Bombyx mori] >gi|54401523|gb|AAV34566.1| chorion b-ZIP transcription factor [Bombyx mori]
CL734.Contig1_yong_A	2225	1e-143	gi|345481802|ref|XP_003424458.1|	PREDICTED: huntingtin-interacting protein 1 isoform 2 [Nasonia vitripennis]
CL7175.Contig1_yong_A	2224	1e-117	gi|307179450|gb|EFN67774.1|	Outer dense fiber protein 3 [Camponotus floridanus]
Unigene11295_yong_A	2224	0	gi|253750849|gb|ACT35084.1|	puromycin-sensitive aminopeptidase [Ostrinia nubilalis]
CL1567.Contig1_yong_A	2223	1e-59	gi|270010966|gb|EFA07414.1|	serine protease P87 [Tribolium castaneum]
Unigene30072_yong_A	2223	2e-12	gi|195394932|ref|XP_002056093.1|	GJ10414 [Drosophila virilis] >gi|194142802|gb|EDW59205.1| GJ10414 [Drosophila virilis]
CL1802.Contig2_yong_A	2222	1e-172	gi|350404383|ref|XP_003487087.1|	PREDICTED: 3-phosphoinositide-dependent protein kinase 1-like [Bombus impatiens]
CL6608.Contig1_yong_A	2221	0	gi|194346222|tpg|DAA06286.1|	TPA: multicopper oxidase 1 [Bombyx mori]
Unigene28838_yong_A	2220	1e-147	gi|91080713|ref|XP_975329.1|	PREDICTED: similar to bicoid stability factor CG10302-PA [Tribolium castaneum]
CL417.Contig1_yong_A	2219	0	gi|357622991|gb|EHJ74322.1|	metalloprotease [Danaus plexippus]
Unigene4764_yong_A	2218	4e-44	gi|189235335|ref|XP_975354.2|	PREDICTED: similar to AGAP001369-PA [Tribolium castaneum]
Unigene762_yong_A	2216	0	gi|357628561|gb|EHJ77852.1|	A disintegrin and metalloproteinase with thrombospondin motifs like protein [Danaus plexippus]
Unigene30813_yong_A	2216	1e-121	gi|307187162|gb|EFN72405.1|	Death-inducer obliterator 1 [Camponotus floridanus]
Unigene11147_yong_A	2215	1e-68	gi|91083073|ref|XP_967744.1|	PREDICTED: similar to CG3777 CG3777-PB [Tribolium castaneum]
CL6591.Contig1_yong_A	2213	0	gi|158290905|ref|XP_312441.4|	AGAP002499-PA [Anopheles gambiae str. PEST] >gi|74803744|sp|Q7QC84.2|MMSA_ANOGA RecName: Full=Probable methylmalonate-semialdehyde dehydrogenase [acylating], mitochondrial; Short=MMSDH; Short=Malonate-semialdehyde dehydrogenase [acylating]; Flags: Precursor >gi|157018121|gb|EAA07972.4| AGAP002499-PA [Anopheles gambiae str. PEST]
CL2741.Contig1_yong_A	2212	0	gi|189236270|ref|XP_001814737.1|	PREDICTED: similar to AGAP008755-PA [Tribolium castaneum]
Unigene17332_yong_A	2208	0	gi|357612575|gb|EHJ68070.1|	protein disulfide isomerase [Danaus plexippus]
CL7123.Contig1_yong_A	2206	0	gi|324499424|gb|ADR00357.2|	heat shock 70 kDa cognate protein [Ostrinia furnacalis] >gi|345846701|gb|AEO19922.1| heat shock cognate 70 kDa protein [Ostrinia furnacalis] >gi|345846703|gb|AEO19923.1| heat shock cognate 70 kDa protein [Ostrinia furnacalis]
CL4294.Contig1_yong_A	2206	0	gi|189237907|ref|XP_969118.2|	PREDICTED: similar to GA18707-PA [Tribolium castaneum]
Unigene1206_yong_A	2205	0	gi|189237536|ref|XP_001813934.1|	PREDICTED: similar to CG8486 CG8486-PC [Tribolium castaneum]
CL6367.Contig1_yong_A	2205	7e-40	gi|158285255|ref|XP_308213.3|	AGAP007657-PA [Anopheles gambiae str. PEST] >gi|157019903|gb|EAA04554.3| AGAP007657-PA [Anopheles gambiae str. PEST]
Unigene4159_yong_A	2205	0	gi|156542387|ref|XP_001600817.1|	PREDICTED: serine/threonine-protein phosphatase 4 regulatory subunit 3-like [Nasonia vitripennis]
CL364.Contig1_yong_A	2204	0	gi|340711445|ref|XP_003394286.1|	PREDICTED: spectrin alpha chain-like [Bombus terrestris] >gi|350416216|ref|XP_003490877.1| PREDICTED: spectrin alpha chain-like [Bombus impatiens]
Unigene1822_yong_A	2203	0	gi|255928920|gb|ACU42267.1|	chitinase [Plutella xylostella]
CL431.Contig1_yong_A	2202	1e-08	gi|341888872|gb|EGT44807.1|	CBN-DIN-1 protein [Caenorhabditis brenneri]
CL3357.Contig1_yong_A	2200	0	gi|189236717|ref|XP_974715.2|	PREDICTED: similar to Histidyl-tRNA synthetase CG6335-PA [Tribolium castaneum]
CL4245.Contig1_yong_A	2198	5e-86	gi|156554236|ref|XP_001601197.1|	PREDICTED: NSFL1 cofactor p47-like [Nasonia vitripennis]
CL1970.Contig1_yong_A	2198	0	gi|114051239|ref|NP_001040113.1|	cystathionine gamma-lyase [Bombyx mori] >gi|87248095|gb|ABD36100.1| cystathionine gamma-lyase [Bombyx mori]
CL2040.Contig1_yong_A	2197	2e-23	gi|68065504|ref|XP_674735.1|	antigen 332 [Plasmodium berghei strain ANKA]
Unigene2160_yong_A	2196	0	gi|290560891|ref|NP_001166610.1|	coatomer protein complex subunit beta 2 [Bombyx mori] >gi|284027824|gb|ADB66736.1| coatomer protein complex subunit beta 2 [Bombyx mori]
CL1719.Contig2_yong_A	2194	0	gi|350421678|ref|XP_003492921.1|	PREDICTED: procollagen-lysine,2-oxoglutarate 5-dioxygenase 3-like isoform 1 [Bombus impatiens] >gi|350421681|ref|XP_003492922.1| PREDICTED: procollagen-lysine,2-oxoglutarate 5-dioxygenase 3-like isoform 2 [Bombus impatiens]
CL2693.Contig2_yong_A	2192	1e-177	gi|114052018|ref|NP_001040201.1|	nucleosome assembly protein isoform 2 [Bombyx mori] >gi|87248371|gb|ABD36238.1| nucleosome assembly protein [Bombyx mori]
CL701.Contig1_yong_A	2191	1e-30	gi|195432545|ref|XP_002064277.1|	GK19787 [Drosophila willistoni] >gi|194160362|gb|EDW75263.1| GK19787 [Drosophila willistoni]
CL1593.Contig1_yong_A	2191	1e-152	gi|189238525|ref|XP_972632.2|	PREDICTED: similar to AGAP003781-PA [Tribolium castaneum]
CL4802.Contig1_yong_A	2190	0	gi|91094451|ref|XP_966698.1|	PREDICTED: similar to pyruvate kinase isoform 1 [Tribolium castaneum]
Unigene1207_yong_A	2190	0	gi|357627580|gb|EHJ77233.1|	heat shock protein [Danaus plexippus]
Unigene4843_yong_A	2190	0	gi|189235813|ref|XP_971989.2|	PREDICTED: similar to oligopeptidase [Tribolium castaneum]
Unigene3821_yong_A	2189	1e-84	gi|158285366|ref|XP_308271.4|	AGAP007601-PA [Anopheles gambiae str. PEST] >gi|157019957|gb|EAA03926.4| AGAP007601-PA [Anopheles gambiae str. PEST]
CL2546.Contig1_yong_A	2188	4e-91	gi|307211707|gb|EFN87710.1|	Proteasome activator complex subunit 4 [Harpegnathos saltator]
CL3533.Contig2_yong_A	2186	0	gi|298204355|gb|ADI61826.1|	endonuclease-reverse transcriptase [Bombyx mori]
Unigene5894_yong_A	2183	0	gi|357628275|gb|EHJ77664.1|	sluggish A, isoform A [Danaus plexippus]
CL6789.Contig2_yong_A	2182	0	gi|183979315|dbj|BAG30754.1|	DEAD box polypeptide 5 [Papilio xuthus]
CL5201.Contig2_yong_A	2181	1e-128	gi|307191234|gb|EFN74900.1|	Tigger transposable element-derived protein 1 [Camponotus floridanus]
CL438.Contig2_yong_A	2178	1e-112	gi|158287631|ref|XP_309617.4|	AGAP004065-PA [Anopheles gambiae str. PEST] >gi|157019515|gb|EAA05338.5| AGAP004065-PA [Anopheles gambiae str. PEST]
Unigene2760_yong_A	2177	1e-95	gi|156546847|ref|XP_001606431.1|	PREDICTED: protein transport protein Sec24B-like [Nasonia vitripennis]
Unigene1409_yong_A	2176	1e-64	gi|91079098|ref|XP_975317.1|	PREDICTED: similar to CG13800 CG13800-PA [Tribolium castaneum]
Unigene4432_yong_A	2175	6e-82	gi|357627528|gb|EHJ77194.1|	DNA helicase recq5 [Danaus plexippus]
CL460.Contig2_yong_A	2174	0	gi|357623533|gb|EHJ74643.1|	facilitated trehalose transporter Tret1 [Danaus plexippus]
Unigene3741_yong_A	2173	9e-33	gi|357621156|gb|EHJ73088.1|	muscle-specific protein 300 [Danaus plexippus]
CL1250.Contig1_yong_A	2173	0	gi|357603533|gb|EHJ63818.1|	DEAD box ATP-dependent RNA helicase [Danaus plexippus]
CL3409.Contig1_yong_A	2172	0	gi|357604624|gb|EHJ64265.1|	mixed-lineage leukemia protein, mll [Danaus plexippus]
Unigene6031_yong_A	2171	0	gi|327082325|gb|AEA29694.1|	aminopeptidase N6 [Trichoplusia ni]
CL766.Contig1_yong_A	2171	0	gi|164683436|gb|ABY66382.1|	storage protein 1 [Plutella xylostella]
CL6340.Contig1_yong_A	2167	1e-156	gi|328780766|ref|XP_624077.3|	PREDICTED: apoptosis inhibitor 5-like [Apis mellifera]
CL3122.Contig1_yong_A	2166	0	gi|198444879|gb|ACH88357.1|	cytochrome P450 [Plutella xylostella]
Unigene10922_yong_A	2165	4e-33	gi|170056483|ref|XP_001864050.1|	synaptic ras GTPase activating protein [Culex quinquefasciatus] >gi|167876147|gb|EDS39530.1| synaptic ras GTPase activating protein [Culex quinquefasciatus]
CL4880.Contig2_yong_A	2164	1e-68	gi|91077188|ref|XP_972702.1|	PREDICTED: similar to CG33205 CG33205-PH [Tribolium castaneum]
CL3211.Contig1_yong_A	2164	0	gi|332026895|gb|EGI66996.1|	Heterogeneous nuclear ribonucleoprotein Q [Acromyrmex echinatior]
Unigene1052_yong_A	2162	1e-169	gi|2337770|dbj|BAA21826.1|	transposase [Attacus atlas] >gi|12862367|dbj|BAB32436.1| transposase [Fungia sp. Kusabiraishi]
Unigene17286_yong_A	2162	1e-107	gi|112983246|ref|NP_001037010.1|	small GTP-binding protein [Bombyx mori] >gi|2338554|gb|AAB67169.1| small GTP-binding protein [Bombyx mori]
CL2299.Contig1_yong_A	2161	1e-143	gi|44977166|gb|AAS49924.1|	circadian clock protein period [Mamestra brassicae]
CL951.Contig1_yong_A	2160	1e-133	gi|114051596|ref|NP_001040165.1|	adenosine kinase [Bombyx mori] >gi|87248259|gb|ABD36182.1| adenosine kinase [Bombyx mori]
Unigene26506_yong_A	2158	1e-149	gi|91081013|ref|XP_975219.1|	PREDICTED: similar to zinc finger protein [Tribolium castaneum]
Unigene30998_yong_A	2158	0	gi|350401290|ref|XP_003486110.1|	PREDICTED: E3 ubiquitin-protein ligase arih1-like [Bombus impatiens]
Unigene31661_yong_A	2158	8e-07	gi|221125668|ref|XP_002165610.1|	PREDICTED: similar to LOC553339 protein, partial [Hydra magnipapillata]
CL2052.Contig1_yong_A	2156	0	gi|282158089|ref|NP_001164088.1|	cathepsin L precursor [Tribolium castaneum]
Unigene16801_yong_A	2155	0	gi|91080647|ref|XP_974536.1|	PREDICTED: similar to DEAD box ATP-dependent RNA helicase [Tribolium castaneum]
Unigene1139_yong_A	2155	2e-12	gi|357622161|gb|EHJ73742.1|	hypothetical protein KGM_16435 [Danaus plexippus]
CL1279.Contig1_yong_A	2155	1e-125	gi|328704439|ref|XP_003242490.1|	PREDICTED: glycogenin-1-like [Acyrthosiphon pisum]
CL2961.Contig2_yong_A	2155	3e-95	gi|307212293|gb|EFN88101.1|	Serine/threonine-protein phosphatase 1 regulatory subunit 10 [Harpegnathos saltator]
CL950.Contig1_yong_A	2150	0	gi|357614387|gb|EHJ69053.1|	2-oxoglutarate dehydrogenase [Danaus plexippus]
CL7344.Contig1_yong_A	2150	6e-63	gi|332023757|gb|EGI63981.1|	SH3 domain-containing protein 19 [Acromyrmex echinatior]
Unigene30184_yong_A	2150	1e-75	gi|115660883|ref|XP_797143.2|	PREDICTED: similar to endonuclease/reverse transcriptase [Strongylocentrotus purpuratus] >gi|115931837|ref|XP_001181139.1| PREDICTED: similar to endonuclease/reverse transcriptase [Strongylocentrotus purpuratus]
CL2940.Contig5_yong_A	2150	2e-93	gi|112982938|ref|NP_001037099.1|	chorion b-ZIP transcription factor [Bombyx mori] >gi|54401523|gb|AAV34566.1| chorion b-ZIP transcription factor [Bombyx mori]
CL1341.Contig1_yong_A	2148	4e-43	gi|340726626|ref|XP_003401656.1|	PREDICTED: protein phosphatase 1 regulatory subunit 14B-like isoform 1 [Bombus terrestris] >gi|340726628|ref|XP_003401657.1| PREDICTED: protein phosphatase 1 regulatory subunit 14B-like isoform 2 [Bombus terrestris] >gi|350418270|ref|XP_003491806.1| PREDICTED: protein phosphatase 1 regulatory subunit 14B-like [Bombus impatiens]
Unigene612_yong_A	2147	1e-179	gi|259496073|gb|ACW82828.1|	ornithine decarboxylase [Spodoptera litura]
CL3246.Contig1_yong_A	2143	0	gi|189241313|ref|XP_966484.2|	PREDICTED: similar to polypyrimidine tract binding protein [Tribolium castaneum]
CL7170.Contig2_yong_A	2143	1e-78	gi|189236513|ref|XP_001816051.1|	PREDICTED: similar to AGAP004446-PA [Tribolium castaneum]
CL1406.Contig2_yong_A	2141	1e-154	gi|91093748|ref|XP_969297.1|	PREDICTED: similar to CG1962 CG1962-PA [Tribolium castaneum]
CL2949.Contig3_yong_A	2141	0	gi|25396555|dbj|BAC24792.1|	cytochrome P450 [Plutella xylostella] >gi|32170727|dbj|BAC78392.1| cytochrome P450 [Plutella xylostella] >gi|205361527|dbj|BAG71413.1| cytocrome p 450 [Plutella xylostella]
Unigene3677_yong_A	2140	0	gi|156548680|ref|XP_001602425.1|	PREDICTED: 1,4-alpha-glucan-branching enzyme-like [Nasonia vitripennis]
CL1924.Contig1_yong_A	2139	0	gi|307182464|gb|EFN69699.1|	Dynamin [Camponotus floridanus]
CL2776.Contig1_yong_A	2139	0	gi|189234829|ref|XP_001811696.1|	PREDICTED: similar to sex-determining protein fem-1 [Tribolium castaneum]
Unigene35126_yong_A	2136	5e-15	gi|343481902|gb|AEM44816.1|	zinc finger DNA binding protein [Pectinophora gossypiella]
Unigene30943_yong_A	2135	0	gi|357608167|gb|EHJ65857.1|	sugar transporter [Danaus plexippus]
CL369.Contig1_yong_A	2131	0	gi|326454482|gb|ADZ74177.1|	aminopeptidase P-like protein [Ostrinia nubilalis]
Unigene3358_yong_A	2130	1e-142	gi|198466442|ref|XP_002135189.1|	GA23919 [Drosophila pseudoobscura pseudoobscura] >gi|198150603|gb|EDY73816.1| GA23919 [Drosophila pseudoobscura pseudoobscura]
CL1084.Contig3_yong_A	2130	4e-86	gi|189237853|ref|XP_974947.2|	PREDICTED: similar to abrupt CG4807-PA [Tribolium castaneum]
Unigene3084_yong_A	2128	0	gi|157122017|ref|XP_001659922.1|	chaperonin [Aedes aegypti] >gi|108874611|gb|EAT38836.1| chaperonin [Aedes aegypti]
Unigene2060_yong_A	2127	1e-114	gi|307206261|gb|EFN84326.1|	Protein tramtrack, alpha isoform [Harpegnathos saltator]
Unigene10858_yong_A	2127	4e-95	gi|158287821|ref|XP_309721.4|	AGAP010973-PA [Anopheles gambiae str. PEST] >gi|157019373|gb|EAA05479.5| AGAP010973-PA [Anopheles gambiae str. PEST]
Unigene19217_yong_A	2127	4e-15	gi|154344449|ref|XP_001568166.1|	proteophosphoglycan ppg4 [Leishmania braziliensis MHOM/BR/75/M2904] >gi|134065503|emb|CAM43270.1| proteophosphoglycan ppg4 [Leishmania braziliensis MHOM/BR/75/M2904]
Unigene11081_yong_A	2126	0	gi|350417513|ref|XP_003491459.1|	PREDICTED: F-box only protein 11-like [Bombus impatiens]
Unigene19027_yong_A	2126	0	gi|115744330|ref|XP_001177707.1|	PREDICTED: similar to gag-pol polyprotein [Strongylocentrotus purpuratus] >gi|115963269|ref|XP_001188939.1| PREDICTED: similar to gag-pol polyprotein [Strongylocentrotus purpuratus]
CL163.Contig1_yong_A	2124	0	gi|91081601|ref|XP_975388.1|	PREDICTED: similar to leucyl-tRNA synthetase [Tribolium castaneum]
CL2898.Contig2_yong_A	2124	0	gi|357613906|gb|EHJ68778.1|	NADH dehydrogenase flavoprotein 1 ubiquinone [Danaus plexippus]
CL6895.Contig1_yong_A	2124	0	gi|328670879|gb|AEB26316.1|	heat shock protein 105 [Helicoverpa armigera]
Unigene593_yong_A	2123	5e-80	gi|189236266|ref|XP_974475.2|	PREDICTED: similar to lethal (2) k09913 CG3082-PC [Tribolium castaneum]
Unigene2518_yong_A	2122	1e-168	gi|332020158|gb|EGI60602.1|	Muscle M-line assembly protein unc-89 [Acromyrmex echinatior]
Unigene1880_yong_A	2121	0	gi|114053253|ref|NP_001040525.1|	6-phosphogluconate dehydrogenase [Bombyx mori] >gi|95102844|gb|ABF51363.1| 6-phosphogluconate dehydrogenase [Bombyx mori]
Unigene30294_yong_A	2120	0	gi|91081997|ref|XP_969187.1|	PREDICTED: similar to wd-repeat protein [Tribolium castaneum]
Unigene17090_yong_A	2120	1e-103	gi|357617691|gb|EHJ70931.1|	GTP-binding protein sar1 [Danaus plexippus]
CL6212.Contig1_yong_A	2119	3e-53	gi|347966194|ref|XP_321528.4|	AGAP001583-PA [Anopheles gambiae str. PEST] >gi|333470168|gb|EAA01290.5| AGAP001583-PA [Anopheles gambiae str. PEST]
CL2448.Contig1_yong_A	2118	4e-99	gi|157116974|ref|XP_001652914.1|	regulator of chromosome condensation [Aedes aegypti] >gi|157116976|ref|XP_001652915.1| regulator of chromosome condensation [Aedes aegypti] >gi|108876236|gb|EAT40461.1| regulator of chromosome condensation [Aedes aegypti] >gi|108876237|gb|EAT40462.1| regulator of chromosome condensation [Aedes aegypti]
CL5147.Contig1_yong_A	2116	1e-148	gi|156555556|ref|XP_001604257.1|	PREDICTED: xylulose kinase-like isoform 1 [Nasonia vitripennis]
CL3324.Contig1_yong_A	2115	1e-141	gi|347970626|ref|XP_003436612.1|	AGAP003785-PC [Anopheles gambiae str. PEST] >gi|347970628|ref|XP_003436613.1| AGAP003785-PD [Anopheles gambiae str. PEST] >gi|333466759|gb|EGK96367.1| AGAP003785-PC [Anopheles gambiae str. PEST] >gi|333466760|gb|EGK96368.1| AGAP003785-PD [Anopheles gambiae str. PEST]
CL1084.Contig4_yong_A	2115	1e-83	gi|189237853|ref|XP_974947.2|	PREDICTED: similar to abrupt CG4807-PA [Tribolium castaneum]
CL1244.Contig2_yong_A	2114	1e-22	gi|195473058|ref|XP_002088813.1|	GE18771 [Drosophila yakuba] >gi|194174914|gb|EDW88525.1| GE18771 [Drosophila yakuba]
CL2854.Contig1_yong_A	2113	1e-104	gi|119113759|ref|XP_310684.3|	AGAP000414-PA [Anopheles gambiae str. PEST] >gi|116130512|gb|EAA06257.3| AGAP000414-PA [Anopheles gambiae str. PEST]
CL5664.Contig1_yong_A	2113	0	gi|114053203|ref|NP_001040292.1|	DnaJ (Hsp40) homolog 2 [Bombyx mori] >gi|87248655|gb|ABD36380.1| DnaJ homolog subfamily A member 1 [Bombyx mori] >gi|253721945|gb|ACT34036.1| DnaJ-2 [Bombyx mori]
CL1559.Contig1_yong_A	2112	0	gi|320445253|gb|ADW27429.1|	cytochrome P450 [Plutella xylostella]
CL1411.Contig2_yong_A	2111	2e-63	gi|49532842|dbj|BAD26656.1|	Ribosomal protein L31 [Plutella xylostella]
CL3211.Contig2_yong_A	2111	0	gi|332026895|gb|EGI66996.1|	Heterogeneous nuclear ribonucleoprotein Q [Acromyrmex echinatior]
Unigene1075_yong_A	2110	1e-124	gi|158295981|ref|XP_001237830.2|	AGAP006520-PA [Anopheles gambiae str. PEST] >gi|157016293|gb|EAU76616.2| AGAP006520-PA [Anopheles gambiae str. PEST]
Unigene377_yong_A	2110	2e-20	gi|154418773|ref|XP_001582404.1|	viral A-type inclusion protein [Trichomonas vaginalis G3]
Unigene624_yong_A	2108	0	gi|307208055|gb|EFN85586.1|	Spectrin alpha chain [Harpegnathos saltator]
Unigene30479_yong_A	2107	1e-115	gi|326632041|gb|ADZ99023.1|	DRK [Bombyx mori]
CL2940.Contig6_yong_A	2106	2e-93	gi|112982938|ref|NP_001037099.1|	chorion b-ZIP transcription factor [Bombyx mori] >gi|54401523|gb|AAV34566.1| chorion b-ZIP transcription factor [Bombyx mori]
Unigene10893_yong_A	2104	0	gi|91080457|ref|XP_969840.1|	PREDICTED: similar to CG11490 CG11490-PA [Tribolium castaneum]
CL6531.Contig1_yong_A	2103	1e-133	gi|281362657|ref|NP_001163747.1|	scribbled, isoform M [Drosophila melanogaster] >gi|272477197|gb|ACZ95041.1| scribbled, isoform M [Drosophila melanogaster]
Unigene29394_yong_A	2103	1e-145	gi|158297018|ref|XP_317325.4|	AGAP008136-PA [Anopheles gambiae str. PEST] >gi|157014993|gb|EAA12690.4| AGAP008136-PA [Anopheles gambiae str. PEST]
CL2334.Contig2_yong_A	2102	0	gi|357626853|gb|EHJ76765.1|	glutamate carboxypeptidase [Danaus plexippus]
Unigene14752_yong_A	2101	3e-10	gi|123455572|ref|XP_001315529.1|	DNA-directed RNA polymerase, omega subunit family protein [Trichomonas vaginalis G3] >gi|121898208|gb|EAY03306.1| DNA-directed RNA polymerase, omega subunit family protein [Trichomonas vaginalis G3]
CL6135.Contig1_yong_A	2100	0	gi|357617164|gb|EHJ70619.1|	partitioning defective 3 [Danaus plexippus]
CL916.Contig2_yong_A	2099	0	gi|226342924|ref|NP_001139724.1|	E3 ubiquitin-protein ligase SMURF2 [Bombyx mori] >gi|225580689|gb|ACN94452.1| E3 ubiquitin-protein ligase SMURF2 [Bombyx mori]
Unigene296_yong_A	2096	1e-110	gi|357624085|gb|EHJ74989.1|	epoxide hydrolase [Danaus plexippus]
CL7138.Contig1_yong_A	2095	4e-10	gi|194758795|ref|XP_001961644.1|	GF15070 [Drosophila ananassae] >gi|190615341|gb|EDV30865.1| GF15070 [Drosophila ananassae]
CL5848.Contig1_yong_A	2094	1e-112	gi|340712627|ref|XP_003394857.1|	PREDICTED: e3 ubiquitin-protein ligase MYLIP-like [Bombus terrestris]
CL4082.Contig1_yong_A	2094	0	gi|170029933|ref|XP_001842845.1|	coatomer, gamma-subunit [Culex quinquefasciatus] >gi|167865305|gb|EDS28688.1| coatomer, gamma-subunit [Culex quinquefasciatus]
CL5958.Contig1_yong_A	2093	0	gi|91080725|ref|XP_975392.1|	PREDICTED: similar to arginyl-tRNA synthetase [Tribolium castaneum]
Unigene18997_yong_A	2092	0	gi|357614578|gb|EHJ69156.1|	fasciclin II transmembrane isoform [Danaus plexippus]
CL5848.Contig2_yong_A	2091	1e-112	gi|340712627|ref|XP_003394857.1|	PREDICTED: e3 ubiquitin-protein ligase MYLIP-like [Bombus terrestris]
Unigene1474_yong_A	2090	1e-153	gi|189236096|ref|XP_973523.2|	PREDICTED: similar to tubulin-specific chaperone e [Tribolium castaneum]
CL6519.Contig1_yong_A	2089	1e-161	gi|156550027|ref|XP_001604755.1|	PREDICTED: mitochondrial import receptor subunit TOM70-like [Nasonia vitripennis]
CL4880.Contig1_yong_A	2087	6e-73	gi|91077188|ref|XP_972702.1|	PREDICTED: similar to CG33205 CG33205-PH [Tribolium castaneum]
Unigene11100_yong_A	2087	4e-26	gi|270004843|gb|EFA01291.1|	cubitus interruptus [Tribolium castaneum]
Unigene5526_yong_A	2087	1e-99	gi|170055034|ref|XP_001863400.1|	zinc finger protein 1 [Culex quinquefasciatus] >gi|167875144|gb|EDS38527.1| zinc finger protein 1 [Culex quinquefasciatus]
Unigene3317_yong_A	2087	0	gi|167735908|dbj|BAG07219.1|	heat shock transcription factor [Mamestra brassicae]
Unigene31107_yong_A	2085	5e-16	gi|347964622|ref|XP_003437119.1|	AGAP000847-PB [Anopheles gambiae str. PEST] >gi|333469430|gb|EGK97300.1| AGAP000847-PB [Anopheles gambiae str. PEST]
Unigene11473_yong_A	2076	0	gi|357602534|gb|EHJ63440.1|	chromodomain-helicase-DNA-binding protein 1 [Danaus plexippus]
Unigene26877_yong_A	2076	6e-12	gi|221120988|ref|XP_002167063.1|	PREDICTED: similar to nucleolin [Hydra magnipapillata]
Unigene3406_yong_A	2075	2e-09	gi|357617089|gb|EHJ70580.1|	tetraspanin D107 [Danaus plexippus]
Unigene14399_yong_A	2075	1e-107	gi|189242355|ref|XP_001810254.1|	PREDICTED: similar to protease, reverse transcriptase, ribonuclease H, integrase [Tribolium castaneum]
CL2647.Contig1_yong_A	2074	1e-149	gi|162952015|ref|NP_001106136.1|	Annexin IX isoform B [Bombyx mori] >gi|7262491|dbj|BAA92810.1| annexin IX-B [Bombyx mori]
CL3691.Contig1_yong_A	2073	0	gi|357607509|gb|EHJ65548.1|	kettin protein [Danaus plexippus]
Unigene30292_yong_A	2073	1e-22	gi|225711690|gb|ACO11691.1|	ORF91 [Caligus rogercresseyi]
CL7073.Contig1_yong_A	2073	1e-105	gi|134001215|gb|ABO45231.1|	reverse transcriptase [Ostrinia nubilalis] >gi|134001296|gb|ABO45237.1| reverse transcriptase [Ostrinia nubilalis]
CL4316.Contig1_yong_A	2072	0	gi|189237589|ref|XP_975112.2|	PREDICTED: similar to myosin-VIIa [Tribolium castaneum]
Unigene2597_yong_A	2071	1e-115	gi|332029292|gb|EGI69275.1|	Calcium-independent phospholipase A2-gamma [Acromyrmex echinatior]
CL6895.Contig2_yong_A	2070	0	gi|328670879|gb|AEB26316.1|	heat shock protein 105 [Helicoverpa armigera]
Unigene897_yong_A	2070	1e-151	gi|189238003|ref|XP_969912.2|	PREDICTED: similar to GA22134-PA [Tribolium castaneum]
Unigene10587_yong_A	2067	6e-25	gi|350578796|ref|XP_003121634.3|	PREDICTED: exonuclease 3'-5' domain-containing protein 1 [Sus scrofa]
CL2949.Contig4_yong_A	2066	0	gi|25396555|dbj|BAC24792.1|	cytochrome P450 [Plutella xylostella] >gi|32170727|dbj|BAC78392.1| cytochrome P450 [Plutella xylostella] >gi|205361527|dbj|BAG71413.1| cytocrome p 450 [Plutella xylostella]
CL1786.Contig1_yong_A	2066	0	gi|12585497|sp|Q9U5N0.1|VATH_MANSE	RecName: Full=V-type proton ATPase subunit H; Short=V-ATPase subunit H; AltName: Full=Vacuolar proton pump subunit H >gi|5852164|emb|CAB55499.1| vacuolar ATPase subunit H [Manduca sexta]
Unigene17031_yong_A	2065	0	gi|357617269|gb|EHJ70687.1|	DnaJ-like protein 9 [Danaus plexippus]
Unigene4302_yong_A	2065	6e-49	gi|157123706|ref|XP_001653854.1|	lingerer [Aedes aegypti] >gi|108874274|gb|EAT38499.1| lingerer [Aedes aegypti]
CL5089.Contig2_yong_A	2065	1e-82	gi|156551746|ref|XP_001602035.1|	PREDICTED: glucose dehydrogenase [acceptor]-like [Nasonia vitripennis]
Unigene5214_yong_A	2063	1e-117	gi|357628023|gb|EHJ77501.1|	enolase-phosphatase e-1 [Danaus plexippus]
Unigene1845_yong_A	2063	1e-111	gi|357621185|gb|EHJ73106.1|	scaffold attachment factor b [Danaus plexippus]
Unigene883_yong_A	2062	0	gi|306518660|ref|NP_001182391.1|	alpha amylase precursor [Bombyx mori] >gi|213495553|gb|ACJ49024.1| alpha amylase [Bombyx mori]
CL5123.Contig1_yong_A	2062	0	gi|160333138|ref|NP_001103795.1|	very low-density lipoprotein receptor isoform 1 precursor [Bombyx mori] >gi|95102594|gb|ABF51235.1| very low-density lipoprotein receptor precursor isoform 1 [Bombyx mori] >gi|308228544|gb|ADO24153.1| chitin deacetylase 1 [Bombyx mori]
Unigene591_yong_A	2061	1e-100	gi|194864928|ref|XP_001971177.1|	GG14576 [Drosophila erecta] >gi|190652960|gb|EDV50203.1| GG14576 [Drosophila erecta]
Unigene11223_yong_A	2061	6e-41	gi|189242337|ref|XP_001810078.1|	PREDICTED: similar to orf [Tribolium castaneum]
Unigene11496_yong_A	2060	3e-96	gi|91079230|ref|XP_970650.1|	PREDICTED: similar to AGAP010434-PA [Tribolium castaneum]
Unigene7169_yong_A	2060	1e-150	gi|350408215|ref|XP_003488341.1|	PREDICTED: cell division cycle protein 27 homolog [Bombus impatiens]
CL2670.Contig1_yong_A	2059	6e-33	gi|268560238|ref|XP_002638006.1|	Hypothetical protein CBG04830 [Caenorhabditis briggsae]
CL4775.Contig1_yong_A	2059	0	gi|117970190|dbj|BAF36822.1|	pxImaginal disk growth factor [Plutella xylostella]
CL3691.Contig2_yong_A	2058	0	gi|357607509|gb|EHJ65548.1|	kettin protein [Danaus plexippus]
Unigene19137_yong_A	2057	2e-20	gi|322495303|emb|CBZ30607.1|	proteophosphoglycan ppg1 [Leishmania mexicana MHOM/GT/2001/U1103]
Unigene10501_yong_A	2057	1e-104	gi|307178517|gb|EFN67206.1|	Monocarboxylate transporter 9 [Camponotus floridanus]
CL4809.Contig1_yong_A	2055	0	gi|328775915|ref|XP_003249083.1|	PREDICTED: LOW QUALITY PROTEIN: transcription elongation factor SPT5 [Apis mellifera]
Unigene5593_yong_A	2055	0	gi|255652865|ref|NP_001157373.1|	beta-galactosidase [Bombyx mori] >gi|239938036|gb|ACS36117.1| beta-galactosidase [Bombyx mori]
CL3962.Contig1_yong_A	2054	0	gi|193290168|ref|NP_001123270.1|	pitchoune [Nasonia vitripennis]
CL4775.Contig2_yong_A	2054	0	gi|117970190|dbj|BAF36822.1|	pxImaginal disk growth factor [Plutella xylostella]
CL2703.Contig1_yong_A	2053	0	gi|91088831|ref|XP_970461.1|	PREDICTED: similar to CG3961 CG3961-PA [Tribolium castaneum]
CL3716.Contig2_yong_A	2052	0	gi|357630198|gb|EHJ78489.1|	otopetrin [Danaus plexippus]
Unigene2627_yong_A	2052	0	gi|357628612|gb|EHJ77884.1|	chaperonin [Danaus plexippus]
Unigene19023_yong_A	2051	0	gi|357622518|gb|EHJ73962.1|	kinesin-like protein Ncd [Danaus plexippus]
CL127.Contig2_yong_A	2051	4e-18	gi|347970951|ref|XP_003436666.1|	AGAP003939-PD [Anopheles gambiae str. PEST] >gi|333469565|gb|EGK97342.1| AGAP003939-PD [Anopheles gambiae str. PEST]
Unigene29436_yong_A	2050	1e-150	gi|307195504|gb|EFN77390.1|	Transmembrane protein 184C [Harpegnathos saltator]
Unigene30884_yong_A	2049	0	gi|357614743|gb|EHJ69244.1|	ap endonuclease [Danaus plexippus]
CL7073.Contig2_yong_A	2049	1e-105	gi|134001215|gb|ABO45231.1|	reverse transcriptase [Ostrinia nubilalis] >gi|134001296|gb|ABO45237.1| reverse transcriptase [Ostrinia nubilalis]
Unigene1083_yong_A	2048	5e-97	gi|357606238|gb|EHJ64966.1|	reticulon/nogo receptor [Danaus plexippus]
Unigene147_yong_A	2047	0	gi|357624347|gb|EHJ75157.1|	eukaryotic translation initiation factor 3 subunit B [Danaus plexippus]
Unigene17533_yong_A	2047	0	gi|253993196|gb|ACT52824.1|	heat shock protein 60 [Chilo suppressalis]
CL5123.Contig2_yong_A	2044	0	gi|160333140|ref|NP_001103796.1|	very low-density lipoprotein receptor isoform 2 precursor [Bombyx mori] >gi|95102596|gb|ABF51236.1| very low-density lipoprotein receptor precursor isoform 2 [Bombyx mori] >gi|308228546|gb|ADO24154.1| chitin deacetylase 2 [Bombyx mori]
Unigene645_yong_A	2043	0	gi|91082165|ref|XP_970726.1|	PREDICTED: similar to carnitine o-acetyltransferase [Tribolium castaneum]
CL6010.Contig2_yong_A	2043	0	gi|4191598|gb|AAD09820.1|	sarco(endo)plasmic reticulum-type calcium ATPase [Heliothis virescens]
Unigene29286_yong_A	2043	3e-94	gi|307174198|gb|EFN64843.1|	Glutaredoxin domain-containing cysteine-rich protein CG31559 [Camponotus floridanus]
Unigene16874_yong_A	2041	1e-164	gi|284808476|gb|ADB94560.1|	vitellogenin [Actias selene]
CL6292.Contig1_yong_A	2040	0	gi|308512759|gb|ADO33033.1|	pixie [Biston betularia]
CL3822.Contig2_yong_A	2039	1e-131	gi|189234720|ref|XP_972950.2|	PREDICTED: similar to CG31163 CG31163-PD [Tribolium castaneum]
CL5281.Contig2_yong_A	2036	1e-122	gi|91079304|ref|XP_966317.1|	PREDICTED: similar to N-terminal asparagine amidohydrolase isoform 1 [Tribolium castaneum] >gi|91079306|ref|XP_975771.1| PREDICTED: similar to N-terminal asparagine amidohydrolase isoform 2 [Tribolium castaneum]
Unigene31209_yong_A	2034	1e-127	gi|415798|emb|CAA81643.1|	blastopia polyprotein [Drosophila melanogaster]
Unigene28521_yong_A	2034	0	gi|357613688|gb|EHJ68659.1|	teashirt-like protein [Danaus plexippus]
CL65.Contig3_yong_A	2034	0	gi|339521809|gb|AEJ84083.1|	beta-tubulin [Agrotis ipsilon]
Unigene30192_yong_A	2034	7e-85	gi|291220703|ref|XP_002730364.1|	PREDICTED: protein-L-isoaspartate O-methyltransferase domain-containing protein 1-like [Saccoglossus kowalevskii]
CL3246.Contig2_yong_A	2034	0	gi|189241313|ref|XP_966484.2|	PREDICTED: similar to polypyrimidine tract binding protein [Tribolium castaneum]
Unigene4509_yong_A	2033	1e-137	gi|365812232|gb|AEX00082.1|	UDP-N-acetylglucosamine:alpha-3-D-mannoside beta-1,2-N-acetylglucosaminyltransferase I [Spodoptera frugiperda]
CL1011.Contig1_yong_A	2033	7e-96	gi|300360466|ref|NP_001177919.1|	ecdysone oxidase [Bombyx mori] >gi|298717078|gb|ACT66690.2| ecdysone oxidase [Bombyx mori]
Unigene970_yong_A	2032	1e-176	gi|350409949|ref|XP_003488899.1|	PREDICTED: NAD kinase-like [Bombus impatiens]
Unigene31710_yong_A	2032	0	gi|189238650|ref|XP_971917.2|	PREDICTED: similar to CG1887 CG1887-PC [Tribolium castaneum]
CL1279.Contig3_yong_A	2031	1e-116	gi|332021481|gb|EGI61846.1|	Glycogenin-1 [Acromyrmex echinatior]
CL931.Contig2_yong_A	2030	0	gi|114051914|ref|NP_001040193.1|	2-hydroxyphytanoyl-CoA lyase [Bombyx mori] >gi|87248339|gb|ABD36222.1| 2-hydroxyphytanoyl-CoA lyase [Bombyx mori]
CL3394.Contig1_yong_A	2024	1e-37	gi|340709994|ref|XP_003393584.1|	PREDICTED: rho guanine nucleotide exchange factor 12-like [Bombus terrestris]
CL2769.Contig1_yong_A	2024	1e-138	gi|307215130|gb|EFN89907.1|	Cysteine sulfinic acid decarboxylase [Harpegnathos saltator]
Unigene628_yong_A	2022	4e-13	gi|357628443|gb|EHJ77777.1|	hypothetical protein KGM_04418 [Danaus plexippus]
CL5281.Contig1_yong_A	2021	1e-122	gi|91079304|ref|XP_966317.1|	PREDICTED: similar to N-terminal asparagine amidohydrolase isoform 1 [Tribolium castaneum] >gi|91079306|ref|XP_975771.1| PREDICTED: similar to N-terminal asparagine amidohydrolase isoform 2 [Tribolium castaneum]
CL293.Contig2_yong_A	2021	1e-123	gi|283046732|ref|NP_001164313.1|	peroxidase precursor [Tribolium castaneum]
CL3357.Contig2_yong_A	2021	0	gi|189236717|ref|XP_974715.2|	PREDICTED: similar to Histidyl-tRNA synthetase CG6335-PA [Tribolium castaneum]
Unigene19_yong_A	2020	2e-96	gi|307186073|gb|EFN71805.1|	Pre-mRNA cleavage complex 2 protein Pcf11 [Camponotus floridanus]
Unigene4947_yong_A	2019	0	gi|91086147|ref|XP_969343.1|	PREDICTED: similar to CG1972 CG1972-PA [Tribolium castaneum]
CL2194.Contig1_yong_A	2018	0	gi|357612279|gb|EHJ67898.1|	signal recognition particle receptor alpha subunit [Danaus plexippus]
Unigene31047_yong_A	2015	1e-93	gi|307192832|gb|EFN75892.1|	Cysteine/serine-rich nuclear protein 3 [Harpegnathos saltator]
Unigene10870_yong_A	2014	1e-124	gi|189233988|ref|XP_971615.2|	PREDICTED: similar to CG33691 CG33691-PB [Tribolium castaneum]
CL4905.Contig1_yong_A	2012	0	gi|91083949|ref|XP_974978.1|	PREDICTED: similar to CG10806 CG10806-PB [Tribolium castaneum]
CL2158.Contig1_yong_A	2011	0	gi|91076546|ref|XP_973982.1|	PREDICTED: similar to vacuolar protein sorting-associated protein (vps13), partial [Tribolium castaneum]
Unigene6006_yong_A	2010	0	gi|357622029|gb|EHJ73649.1|	Semaphorin-1A [Danaus plexippus]
CL3155.Contig1_yong_A	2008	2e-25	gi|115644542|ref|XP_001183557.1|	PREDICTED: similar to P1725, partial [Strongylocentrotus purpuratus] >gi|115930124|ref|XP_001180375.1| PREDICTED: similar to P1725, partial [Strongylocentrotus purpuratus]
CL5636.Contig1_yong_A	2007	3e-81	gi|357631733|gb|EHJ79202.1|	eukaryotic translation initiation factor 4E nuclear import factor 1 [Danaus plexippus]
CL1216.Contig1_yong_A	2007	0	gi|357620252|gb|EHJ72514.1|	ABC transporter family C protein ABCC2 [Danaus plexippus]
Unigene2554_yong_A	2006	0	gi|282392023|ref|NP_001164155.1|	Ras opposite [Tribolium castaneum]
Unigene1903_yong_A	2004	8e-12	gi|198463339|ref|XP_002135479.1|	GA28568 [Drosophila pseudoobscura pseudoobscura] >gi|198151215|gb|EDY74106.1| GA28568 [Drosophila pseudoobscura pseudoobscura]
Unigene5588_yong_A	2004	6e-22	gi|195349818|ref|XP_002041439.1|	GM10150 [Drosophila sechellia] >gi|194123134|gb|EDW45177.1| GM10150 [Drosophila sechellia]
CL1119.Contig1_yong_A	2003	5e-10	gi|357611860|gb|EHJ67685.1|	reverse transcriptase [Danaus plexippus]
CL3434.Contig1_yong_A	2003	5e-17	gi|195578129|ref|XP_002078918.1|	GD22273 [Drosophila simulans] >gi|194190927|gb|EDX04503.1| GD22273 [Drosophila simulans]
CL6128.Contig1_yong_A	2001	4e-69	gi|123431636|ref|XP_001308251.1|	flocculin [Trichomonas vaginalis G3]
Unigene1199_yong_A	2000	8e-19	gi|189238760|ref|XP_973200.2|	PREDICTED: similar to Uncharacterized protein KIAA1370 homolog [Tribolium castaneum]
CL31.Contig5_yong_A	2000	1e-105	gi|112983802|ref|NP_001037299.1|	Mn superoxide dismutase [Bombyx mori] >gi|52421187|dbj|BAD51413.1| Mn superoxide dismutase [Bombyx mori] >gi|58429979|gb|AAW78358.1| Mn superoxide dismutase [Bombyx mori]
CL3070.Contig1_yong_A	1999	1e-156	gi|28207648|gb|AAO32325.1|	ADP/ATP translocase [Manduca sexta]
CL1902.Contig1_yong_A	1999	0	gi|189233925|ref|XP_973416.2|	PREDICTED: similar to dihydropyrimidinase [Tribolium castaneum]
CL553.Contig1_yong_A	1999	8e-80	gi|170050212|ref|XP_001859676.1|	mixed-lineage leukemia protein [Culex quinquefasciatus] >gi|167871728|gb|EDS35111.1| mixed-lineage leukemia protein [Culex quinquefasciatus]
CL65.Contig4_yong_A	1998	0	gi|339521809|gb|AEJ84083.1|	beta-tubulin [Agrotis ipsilon]
Unigene10504_yong_A	1996	0	gi|357630383|gb|EHJ78544.1|	chitin deacetylase 4 [Danaus plexippus]
Unigene6872_yong_A	1994	4e-08	gi|221053875|ref|XP_002261685.1|	dna polymerase delta catalytic subunit [Plasmodium knowlesi strain H]
CL545.Contig2_yong_A	1994	1e-26	gi|158285048|ref|XP_560377.3|	AGAP011049-PA [Anopheles gambiae str. PEST] >gi|157020745|gb|EAL41994.3| AGAP011049-PA [Anopheles gambiae str. PEST]
Unigene11110_yong_A	1993	2e-83	gi|91076806|ref|XP_974293.1|	PREDICTED: similar to sorting nexin [Tribolium castaneum]
Unigene5633_yong_A	1993	2e-32	gi|332027517|gb|EGI67594.1|	Protein lava lamp [Acromyrmex echinatior]
Unigene30551_yong_A	1993	4e-14	gi|195116485|ref|XP_002002785.1|	GI17572 [Drosophila mojavensis] >gi|193913360|gb|EDW12227.1| GI17572 [Drosophila mojavensis]
CL6513.Contig1_yong_A	1993	0	gi|158289940|ref|XP_311553.4|	AGAP010394-PA [Anopheles gambiae str. PEST] >gi|157018400|gb|EAA07199.5| AGAP010394-PA [Anopheles gambiae str. PEST]
Unigene4219_yong_A	1993	1e-14	gi|123400471|ref|XP_001301665.1|	Beige/BEACH domain containing protein [Trichomonas vaginalis G3] >gi|121882874|gb|EAX88735.1| Beige/BEACH domain containing protein [Trichomonas vaginalis G3]
CL4637.Contig1_yong_A	1991	0	gi|356470637|gb|AET09964.1|	ryanodine receptor [Plutella xylostella]
Unigene5373_yong_A	1989	1e-121	gi|66508517|ref|XP_624862.1|	PREDICTED: f-actin-capping protein subunit alpha-like isoform 2 [Apis mellifera] >gi|328781655|ref|XP_003250011.1| PREDICTED: f-actin-capping protein subunit alpha-like isoform 1 [Apis mellifera]
Unigene3091_yong_A	1989	1e-124	gi|328777507|ref|XP_001120426.2|	PREDICTED: ubiquitin carboxyl-terminal hydrolase 36-like [Apis mellifera]
Unigene5966_yong_A	1987	2e-20	gi|327284924|ref|XP_003227185.1|	PREDICTED: kinectin-like [Anolis carolinensis]
Unigene5521_yong_A	1987	0	gi|255349294|gb|ACU09499.1|	cGMP-dependent protein kinase G [Spodoptera exigua]
CL547.Contig2_yong_A	1987	1e-112	gi|121583752|ref|NP_001073568.1|	cuticular protein analogous to peritrophins 3-D2 precursor [Tribolium castaneum] >gi|119387892|gb|ABL73931.1| obstractor D [Tribolium castaneum]
Unigene5382_yong_A	1986	1e-105	gi|357607953|gb|EHJ65760.1|	p260 [Danaus plexippus]
CL1517.Contig1_yong_A	1986	1e-140	gi|345495056|ref|XP_001606075.2|	PREDICTED: transcriptional repressor CTCFL-like [Nasonia vitripennis]
CL5398.Contig1_yong_A	1986	1e-59	gi|332021445|gb|EGI61813.1|	Putative protein phosphatase [Acromyrmex echinatior]
CL4075.Contig1_yong_A	1986	0	gi|266634534|dbj|BAI49425.1|	neuroglian [Mythimna separata]
CL1509.Contig1_yong_A	1985	1e-108	gi|157129369|ref|XP_001661658.1|	myosin xv [Aedes aegypti] >gi|108872254|gb|EAT36479.1| myosin xv [Aedes aegypti]
CL1106.Contig3_yong_A	1984	0	gi|357621156|gb|EHJ73088.1|	muscle-specific protein 300 [Danaus plexippus]
CL300.Contig1_yong_A	1984	0	gi|260234113|dbj|BAI44279.1|	cysteine proteinase inhibitor precursor [Manduca sexta] >gi|261336196|dbj|BAH59606.2| cysteine proteinase inhibitor precursor [Manduca sexta]
CL4802.Contig2_yong_A	1983	0	gi|91094451|ref|XP_966698.1|	PREDICTED: similar to pyruvate kinase isoform 1 [Tribolium castaneum]
Unigene2526_yong_A	1983	0	gi|91086913|ref|XP_971407.1|	PREDICTED: similar to protein phosphatase-5 [Tribolium castaneum]
Unigene10695_yong_A	1983	0	gi|350406251|ref|XP_003487708.1|	PREDICTED: serine/threonine-protein kinase SRPK3-like [Bombus impatiens]
CL375.Contig1_yong_A	1983	1e-140	gi|313103969|pdb|3PC2|A	Chain A, Full Length Structure Of Cystathionine Beta-Synthase From Drosophila >gi|313103970|pdb|3PC3|A Chain A, Full Length Structure Of Cystathionine Beta-Synthase From Drosophila In Complex With Aminoacrylate >gi|313103971|pdb|3PC4|A Chain A, Full Length Structure Of Cystathionine Beta-Synthase From Drosophila In Complex With Serine
CL4724.Contig2_yong_A	1982	0	gi|357609102|gb|EHJ66301.1|	chaperonin [Danaus plexippus]
CL947.Contig1_yong_A	1982	0	gi|338858968|gb|AEJ33048.1|	adipose triglyceride lipase [Manduca sexta]
Unigene2323_yong_A	1981	1e-12	gi|156088367|ref|XP_001611590.1|	RNA recognition motif domain containing protein [Babesia bovis] >gi|154798844|gb|EDO08022.1| RNA recognition motif domain containing protein [Babesia bovis]
Unigene17871_yong_A	1979	3e-76	gi|401334|sp|P31403.1|VATL_MANSE	RecName: Full=V-type proton ATPase 16 kDa proteolipid subunit; Short=V-ATPase 16 kDa proteolipid subunit; AltName: Full=Vacuolar proton pump 16 kDa proteolipid subunit >gi|9731|emb|CAA46187.1| vacuolar ATPase 16 kD proteolipid subunit [Manduca sexta]
CL5866.Contig1_yong_A	1979	1e-111	gi|332030718|gb|EGI70394.1|	Chromosome-associated kinesin KIF4A [Acromyrmex echinatior]
CL6142.Contig1_yong_A	1977	1e-162	gi|326664467|ref|XP_003197819.1|	PREDICTED: uncharacterized protein K02A2.6-like [Danio rerio]
Unigene17521_yong_A	1974	1e-168	gi|114052689|ref|NP_001040490.1|	ecto-nucleotidase precursor [Bombyx mori] >gi|95103108|gb|ABF51495.1| ecto-nucleotidase [Bombyx mori]
Unigene3098_yong_A	1972	0	gi|307208641|gb|EFN85931.1|	Protein disulfide-isomerase A5 [Harpegnathos saltator]
Unigene11454_yong_A	1972	1e-71	gi|307204524|gb|EFN83204.1|	Large proline-rich protein BAT2 [Harpegnathos saltator]
CL3246.Contig3_yong_A	1972	0	gi|189241313|ref|XP_966484.2|	PREDICTED: similar to polypyrimidine tract binding protein [Tribolium castaneum]
CL6656.Contig1_yong_A	1971	0	gi|164683438|gb|ABY66383.1|	eukaryotic initiation factor 4A [Plutella xylostella]
CL3328.Contig1_yong_A	1970	6e-25	gi|189234623|ref|XP_001815751.1|	PREDICTED: similar to CG13030-PA [Tribolium castaneum]
CL4406.Contig1_yong_A	1968	0	gi|357622711|gb|EHJ74125.1|	glycosyl hydrolase family 31 protein [Danaus plexippus]
Unigene4543_yong_A	1968	0	gi|329130218|gb|AEB77710.1|	lysyl-tRNA synthetase [Antheraea pernyi]
CL6590.Contig2_yong_A	1968	1e-112	gi|15150419|gb|AAK84933.1|	SD02026p [Drosophila melanogaster]
Unigene3723_yong_A	1967	2e-30	gi|307208110|gb|EFN85614.1|	Endochitinase [Harpegnathos saltator]
Unigene10718_yong_A	1966	1e-102	gi|189239154|ref|XP_971341.2|	PREDICTED: similar to Ets domain-containing protein [Tribolium castaneum]
CL3149.Contig1_yong_A	1965	0	gi|357604776|gb|EHJ64315.1|	H+ transporting ATP synthase beta subunit isoform 2 [Danaus plexippus]
CL4385.Contig1_yong_A	1962	0	gi|357612330|gb|EHJ67923.1|	aly protein [Danaus plexippus]
CL647.Contig2_yong_A	1962	1e-149	gi|189241819|ref|XP_971611.2|	PREDICTED: similar to AGAP001905-PA [Tribolium castaneum]
Unigene17474_yong_A	1962	0	gi|114052462|ref|NP_001040245.1|	glutamate dehydrogenase [Bombyx mori] >gi|87248501|gb|ABD36303.1| glutamate dehydrogenase [Bombyx mori]
CL3508.Contig1_yong_A	1961	0	gi|94470463|gb|ABF20542.1|	lipophorin receptor [Galleria mellonella]
Unigene26213_yong_A	1961	9e-18	gi|343481902|gb|AEM44816.1|	zinc finger DNA binding protein [Pectinophora gossypiella]
Unigene19012_yong_A	1961	1e-40	gi|332018155|gb|EGI58761.1|	Fibroblast growth factor receptor substrate 2 [Acromyrmex echinatior]
Unigene30992_yong_A	1961	0	gi|114051021|ref|NP_001040322.1|	G protein pathway suppressor 1 [Bombyx mori] >gi|87248505|gb|ABD36305.1| G protein pathway suppressor 1 [Bombyx mori]
Unigene17045_yong_A	1960	0	gi|37781375|gb|AAP40732.1|	innexin [Spodoptera frugiperda]
CL4385.Contig2_yong_A	1960	0	gi|357612330|gb|EHJ67923.1|	aly protein [Danaus plexippus]
CL2839.Contig2_yong_A	1960	0	gi|340711271|ref|XP_003394202.1|	PREDICTED: sterile alpha and TIR motif-containing protein 1-like [Bombus terrestris]
Unigene629_yong_A	1960	3e-16	gi|222101818|gb|ACM44033.1|	hnRNPA/B-like 28 [Bombyx mori]
Unigene1829_yong_A	1960	2e-84	gi|170035629|ref|XP_001845671.1|	laminin subunit alpha [Culex quinquefasciatus] >gi|167877644|gb|EDS41027.1| laminin subunit alpha [Culex quinquefasciatus]
CL108.Contig1_yong_A	1960	0	gi|158325178|gb|ABW34729.1|	angiotensin converting enzyme [Spodoptera littoralis]
CL743.Contig1_yong_A	1959	2e-63	gi|91087179|ref|XP_975411.1|	PREDICTED: similar to CG9471 CG9471-PB [Tribolium castaneum]
Unigene3141_yong_A	1958	0	gi|350417912|ref|XP_003491641.1|	PREDICTED: actin-interacting protein 1-like isoform 1 [Bombus impatiens]
Unigene19145_yong_A	1958	1e-132	gi|340730167|ref|XP_003403358.1|	PREDICTED: u3 small nucleolar RNA-associated protein 14 homolog A-like [Bombus terrestris]
CL2567.Contig2_yong_A	1954	0	gi|157113775|ref|XP_001652096.1|	aspartyl-tRNA synthetase [Aedes aegypti] >gi|108877614|gb|EAT41839.1| aspartyl-tRNA synthetase [Aedes aegypti]
Unigene5823_yong_A	1954	2e-79	gi|114052857|ref|NP_001040539.1|	chromobox-like protein 5 [Bombyx mori] >gi|95103018|gb|ABF51450.1| chromobox-like protein 5 [Bombyx mori]
CL1746.Contig1_yong_A	1953	1e-170	gi|170043212|ref|XP_001849291.1|	bleomycin hydrolase [Culex quinquefasciatus] >gi|167866605|gb|EDS29988.1| bleomycin hydrolase [Culex quinquefasciatus]
Unigene5819_yong_A	1952	0	gi|226342882|ref|NP_001139703.1|	serine protease inhibitor 10 precursor [Bombyx mori] >gi|195972024|gb|ACG61174.1| serpin-10 [Bombyx mori]
Unigene17261_yong_A	1951	0	gi|189031276|gb|ACD74811.1|	eukaryotic initiation factor 5C [Helicoverpa armigera]
CL2839.Contig3_yong_A	1950	0	gi|340711271|ref|XP_003394202.1|	PREDICTED: sterile alpha and TIR motif-containing protein 1-like [Bombus terrestris]
Unigene29395_yong_A	1950	1e-126	gi|301632088|ref|XP_002945123.1|	PREDICTED: copia protein-like [Xenopus (Silurana) tropicalis]
CL2489.Contig1_yong_A	1948	3e-59	gi|156546886|ref|NP_001037028.1|	ornithine decarboxylase antizyme 1 [Bombyx mori] >gi|10304393|gb|AAG16235.1|AF291575_1 ornithine decarboxylase antizyme [Bombyx mori]
CL488.Contig3_yong_A	1946	5e-09	gi|328716627|ref|XP_003245995.1|	PREDICTED: hypothetical protein LOC100570266 [Acyrthosiphon pisum]
Unigene1223_yong_A	1945	1e-70	gi|347972351|ref|XP_315164.4|	AGAP004643-PA [Anopheles gambiae str. PEST] >gi|333469292|gb|EAA10557.4| AGAP004643-PA [Anopheles gambiae str. PEST]
CL4289.Contig4_yong_A	1944	1e-153	gi|345489285|ref|XP_003426091.1|	PREDICTED: LIM domain-binding protein 2-like isoform 2 [Nasonia vitripennis]
Unigene19267_yong_A	1944	0	gi|157134231|ref|XP_001663199.1|	brefeldin a-inhibited guanine nucleotide-exchange protein [Aedes aegypti] >gi|108870554|gb|EAT34779.1| brefeldin a-inhibited guanine nucleotide-exchange protein [Aedes aegypti]
CL6595.Contig1_yong_A	1943	1e-102	gi|91083015|ref|XP_974607.1|	PREDICTED: similar to CRALBP [Tribolium castaneum]
Unigene19210_yong_A	1943	5e-19	gi|332023815|gb|EGI64039.1|	Zinc finger protein 507 [Acromyrmex echinatior]
CL3328.Contig2_yong_A	1943	6e-25	gi|189234623|ref|XP_001815751.1|	PREDICTED: similar to CG13030-PA [Tribolium castaneum]
CL5637.Contig2_yong_A	1942	1e-111	gi|345493532|ref|XP_001602091.2|	PREDICTED: MLX-interacting protein-like [Nasonia vitripennis]
CL3149.Contig2_yong_A	1942	0	gi|300250972|gb|ADJ95799.1|	ATP synthase [Helicoverpa zea]
CL4737.Contig1_yong_A	1942	1e-100	gi|158288468|ref|XP_310335.3|	AGAP003785-PA [Anopheles gambiae str. PEST] >gi|157019096|gb|EAA06000.3| AGAP003785-PA [Anopheles gambiae str. PEST]
Unigene11403_yong_A	1942	0	gi|112983188|ref|NP_001037025.1|	calcineurin A [Bombyx mori] >gi|15077034|gb|AAK83038.1|AF287250_1 calcineurin A [Bombyx mori]
Unigene2116_yong_A	1940	1e-113	gi|91077376|ref|XP_975200.1|	PREDICTED: similar to forkhead box subgroup O [Tribolium castaneum]
CL5305.Contig1_yong_A	1940	0	gi|283945476|ref|NP_001164650.1|	scavenger receptor class B member 3 [Bombyx mori] >gi|283483654|dbj|BAI66271.1| Cameo1 [Bombyx mori]
Unigene2672_yong_A	1940	0	gi|158298702|ref|XP_318881.4|	AGAP009786-PA [Anopheles gambiae str. PEST] >gi|157014012|gb|EAA14291.4| AGAP009786-PA [Anopheles gambiae str. PEST]
Unigene17152_yong_A	1938	0	gi|158297969|ref|XP_318082.4|	AGAP004739-PA [Anopheles gambiae str. PEST] >gi|157014582|gb|EAA13199.5| AGAP004739-PA [Anopheles gambiae str. PEST]
CL1457.Contig1_yong_A	1937	0	gi|357626450|gb|EHJ76531.1|	xaa-pro dipeptidase [Danaus plexippus]
Unigene10937_yong_A	1937	0	gi|357625367|gb|EHJ75833.1|	zinc finger protein [Danaus plexippus]
Unigene17393_yong_A	1937	0	gi|357616408|gb|EHJ70177.1|	platelet-activating factor acetylhydrolase 1b alpha subunit [Danaus plexippus]
CL2490.Contig1_yong_A	1937	0	gi|256773186|ref|NP_001157948.1|	sarco/endoplasmic reticulum calcium ATPase [Bombyx mori] >gi|255661412|gb|ACU25861.1| sarco/endoplasmic reticulum calcium ATPase [Bombyx mori]
Unigene5979_yong_A	1937	0	gi|170053288|ref|XP_001862604.1|	negative elongation factor B [Culex quinquefasciatus] >gi|167873859|gb|EDS37242.1| negative elongation factor B [Culex quinquefasciatus]
Unigene637_yong_A	1936	0	gi|114052575|ref|NP_001040480.1|	protein phosphatase 1 catalytic subunit [Bombyx mori] >gi|95103070|gb|ABF51476.1| protein phosphatase 1 catalytic subunit [Bombyx mori]
Unigene1057_yong_A	1934	2e-72	gi|340727322|ref|XP_003401995.1|	PREDICTED: protein ECT2-like [Bombus terrestris]
Unigene13681_yong_A	1934	1e-166	gi|307178981|gb|EFN67497.1|	Probable E3 ubiquitin-protein ligase HERC4 [Camponotus floridanus]
Unigene16172_yong_A	1934	9e-12	gi|281206847|gb|EFA81031.1|	SET domain-containing protein [Polysphondylium pallidum PN500]
CL6082.Contig1_yong_A	1933	0	gi|112983096|ref|NP_001037054.1|	dihydrolipoamide dehydrogenase [Bombyx mori] >gi|22135550|gb|AAM93255.1| dihydrolipoamide dehydrogenase [Bombyx mori]
Unigene17229_yong_A	1931	3e-37	gi|91077580|ref|XP_972986.1|	PREDICTED: similar to AGAP002461-PA [Tribolium castaneum]
CL2612.Contig2_yong_A	1930	1e-161	gi|112984068|ref|NP_001037424.1|	yellow-fa precursor [Bombyx mori] >gi|86450719|gb|ABC96695.1| yellow-fa [Bombyx mori]
CL4410.Contig1_yong_A	1929	0	gi|357627402|gb|EHJ77104.1|	hydroxysteroid dehydrogenase [Danaus plexippus]
CL7240.Contig1_yong_A	1929	1e-39	gi|154413468|ref|XP_001579764.1|	viral A-type inclusion protein [Trichomonas vaginalis G3]
CL405.Contig1_yong_A	1927	1e-149	gi|304421418|gb|ADM32508.1|	acinus [Bombyx mori]
Unigene7037_yong_A	1925	1e-129	gi|328707593|ref|XP_003243439.1|	PREDICTED: RNA-directed DNA polymerase from mobile element jockey-like [Acyrthosiphon pisum]
Unigene10869_yong_A	1924	0	gi|357624362|gb|EHJ75167.1|	sorting nexin-9 [Danaus plexippus]
CL5221.Contig1_yong_A	1923	0	gi|3970750|emb|CAA10110.1|	cyclic nucleotide and voltage-activated ion channel [Heliothis virescens]
Unigene29012_yong_A	1923	8e-38	gi|307199010|gb|EFN79734.1|	Poly(rC)-binding protein 3 [Harpegnathos saltator]
Unigene17806_yong_A	1923	1e-64	gi|189233593|ref|XP_970417.2|	PREDICTED: similar to fatty acid synthase [Tribolium castaneum]
CL260.Contig2_yong_A	1923	1e-166	gi|157104530|ref|XP_001648451.1|	cdk10/11 [Aedes aegypti] >gi|108880315|gb|EAT44540.1| cdk10/11 [Aedes aegypti]
CL2749.Contig1_yong_A	1922	1e-117	gi|66514502|ref|XP_624085.1|	PREDICTED: protein phosphatase PTC7 homolog [Apis mellifera]
Unigene1946_yong_A	1922	0	gi|345494110|ref|XP_001605896.2|	PREDICTED: solute carrier organic anion transporter family member 5A1-like isoform 1 [Nasonia vitripennis] >gi|345494112|ref|XP_003427221.1| PREDICTED: solute carrier organic anion transporter family member 5A1-like isoform 2 [Nasonia vitripennis]
CL4289.Contig2_yong_A	1922	1e-153	gi|345489285|ref|XP_003426091.1|	PREDICTED: LIM domain-binding protein 2-like isoform 2 [Nasonia vitripennis]
Unigene1647_yong_A	1922	7e-09	gi|195115026|ref|XP_002002068.1|	GI14190 [Drosophila mojavensis] >gi|193912643|gb|EDW11510.1| GI14190 [Drosophila mojavensis]
CL3151.Contig1_yong_A	1921	1e-175	gi|357628230|gb|EHJ77620.1|	translocation associated membrane protein [Danaus plexippus]
CL1272.Contig1_yong_A	1921	3e-91	gi|332030498|gb|EGI70186.1|	CCR4-NOT transcription complex subunit 3 [Acromyrmex echinatior]
Unigene26771_yong_A	1920	1e-102	gi|27368143|gb|AAN87269.1|	ORF [Drosophila melanogaster]
Unigene3077_yong_A	1919	0	gi|62241290|dbj|BAD93613.1|	protein disulfide-isomerase like protein ERp57 [Bombyx mori]
CL6028.Contig2_yong_A	1918	0	gi|357615975|gb|EHJ69933.1|	adducin [Danaus plexippus]
Unigene17309_yong_A	1917	2e-27	gi|347968463|ref|XP_312188.5|	AGAP002737-PA [Anopheles gambiae str. PEST] >gi|333467991|gb|EAA07771.5| AGAP002737-PA [Anopheles gambiae str. PEST]
Unigene10691_yong_A	1917	0	gi|189240851|ref|XP_001812556.1|	PREDICTED: similar to chromodomain helicase-DNA-binding protein 3 [Tribolium castaneum]
CL6148.Contig1_yong_A	1917	1e-145	gi|158186774|ref|NP_001103403.1|	AMP-activated protein kinase beta subunit [Bombyx mori] >gi|157073415|gb|ABV09126.1| AMP-activated protein kinase beta subunit [Bombyx mori]
CL3553.Contig1_yong_A	1916	1e-176	gi|158285695|ref|XP_308422.4|	AGAP007416-PA [Anopheles gambiae str. PEST] >gi|157020117|gb|EAA04134.4| AGAP007416-PA [Anopheles gambiae str. PEST]
CL4022.Contig1_yong_A	1915	1e-130	gi|195125115|ref|XP_002007028.1|	GI12706 [Drosophila mojavensis] >gi|193918637|gb|EDW17504.1| GI12706 [Drosophila mojavensis]
CL1981.Contig1_yong_A	1914	1e-89	gi|91089271|ref|XP_970267.1|	PREDICTED: similar to CG17912 CG17912-PB [Tribolium castaneum]
CL1337.Contig1_yong_A	1913	1e-112	gi|170027628|ref|XP_001841699.1|	tRNA pseudouridine synthase D [Culex quinquefasciatus] >gi|167862269|gb|EDS25652.1| tRNA pseudouridine synthase D [Culex quinquefasciatus]
CL2898.Contig1_yong_A	1910	0	gi|357613906|gb|EHJ68778.1|	NADH dehydrogenase flavoprotein 1 ubiquinone [Danaus plexippus]
CL2144.Contig1_yong_A	1910	1e-138	gi|357612611|gb|EHJ68084.1|	N-myc downstream regulated [Danaus plexippus]
Unigene1922_yong_A	1909	0	gi|91090153|ref|XP_972190.1|	PREDICTED: similar to carbamoyl-phosphate synthase large chain [Tribolium castaneum]
CL6321.Contig1_yong_A	1909	6e-17	gi|345498222|ref|XP_001607376.2|	PREDICTED: lipoma HMGIC fusion partner-like 4 protein-like [Nasonia vitripennis]
CL2839.Contig1_yong_A	1909	0	gi|340711271|ref|XP_003394202.1|	PREDICTED: sterile alpha and TIR motif-containing protein 1-like [Bombus terrestris]
Unigene17168_yong_A	1909	0	gi|114052278|ref|NP_001040233.1|	ATP synthase [Bombyx mori] >gi|87248463|gb|ABD36284.1| ATP synthase [Bombyx mori]
Unigene3424_yong_A	1908	0	gi|357628633|gb|EHJ77901.1|	DNA topoisomerase 2 [Danaus plexippus]
CL127.Contig1_yong_A	1908	2e-18	gi|347970951|ref|XP_003436666.1|	AGAP003939-PD [Anopheles gambiae str. PEST] >gi|333469565|gb|EGK97342.1| AGAP003939-PD [Anopheles gambiae str. PEST]
CL5045.Contig1_yong_A	1907	1e-82	gi|91091846|ref|XP_968033.1|	PREDICTED: similar to CG2467 CG2467-PA [Tribolium castaneum]
Unigene10659_yong_A	1907	1e-143	gi|357626364|gb|EHJ76479.1|	carboxylesterase-like protein [Danaus plexippus]
Unigene33953_yong_A	1906	5e-60	gi|68697272|emb|CAJ14165.1|	BEL12_AG transposon polyprotein [Anopheles gambiae]
Unigene10556_yong_A	1905	0	gi|58377269|ref|XP_309514.2|	AGAP011133-PA [Anopheles gambiae str. PEST] >gi|55244858|gb|EAA05291.2| AGAP011133-PA [Anopheles gambiae str. PEST]
CL1478.Contig1_yong_A	1905	0	gi|284813579|ref|NP_001165395.1|	sugar transporter 4 [Bombyx mori] >gi|283100192|gb|ADB08386.1| sugar transporter 4 [Bombyx mori]
CL2854.Contig2_yong_A	1904	3e-86	gi|170035029|ref|XP_001845374.1|	NADP-dependent leukotriene B4 12-hydroxydehydrogenase [Culex quinquefasciatus] >gi|167876832|gb|EDS40215.1| NADP-dependent leukotriene B4 12-hydroxydehydrogenase [Culex quinquefasciatus]
CL5991.Contig1_yong_A	1903	2e-69	gi|345485807|ref|XP_001603418.2|	PREDICTED: protein sprint-like [Nasonia vitripennis]
CL315.Contig1_yong_A	1903	9e-71	gi|307206279|gb|EFN84344.1|	Monocarboxylate transporter 12 [Harpegnathos saltator]
Unigene28505_yong_A	1902	1e-158	gi|357609769|gb|EHJ66654.1|	hypothetical protein KGM_08735 [Danaus plexippus]
Unigene5709_yong_A	1902	1e-176	gi|307611929|ref|NP_001182631.1|	sugar transporter protein 3 [Bombyx mori] >gi|306411085|gb|ADM86147.1| sugar transporter protein 3 [Bombyx mori]
CL2623.Contig1_yong_A	1900	1e-172	gi|91090230|ref|XP_968626.1|	PREDICTED: similar to CG30118 CG30118-PB [Tribolium castaneum]
CL296.Contig1_yong_A	1900	2e-40	gi|358416962|ref|XP_003583526.1|	PREDICTED: LOW QUALITY PROTEIN: zinc finger protein 729 [Bos taurus]
Unigene2533_yong_A	1900	0	gi|157132628|ref|XP_001656104.1|	dipeptidyl peptidase iii [Aedes aegypti] >gi|157132630|ref|XP_001656105.1| dipeptidyl peptidase iii [Aedes aegypti] >gi|108881678|gb|EAT45903.1| dipeptidyl peptidase iii [Aedes aegypti] >gi|108881679|gb|EAT45904.1| dipeptidyl peptidase iii [Aedes aegypti]
CL1141.Contig1_yong_A	1899	0	gi|91092950|ref|XP_972452.1|	PREDICTED: similar to glutaminyl-trna synthetase [Tribolium castaneum]
Unigene30597_yong_A	1899	1e-120	gi|91090284|ref|XP_971237.1|	PREDICTED: similar to a kinase anchor protein [Tribolium castaneum]
Unigene3229_yong_A	1899	0	gi|91087155|ref|XP_975339.1|	PREDICTED: similar to AGAP005450-PA [Tribolium castaneum]
CL5631.Contig1_yong_A	1899	1e-116	gi|357611636|gb|EHJ67574.1|	ADP-ribosylation factor-like protein [Danaus plexippus]
CL4304.Contig1_yong_A	1898	0	gi|307187110|gb|EFN72354.1|	Teneurin-3 [Camponotus floridanus]
CL5789.Contig1_yong_A	1898	2e-08	gi|189236327|ref|XP_975279.2|	PREDICTED: similar to AGAP010331-PA [Tribolium castaneum]
Unigene17454_yong_A	1897	2e-74	gi|307201244|gb|EFN81125.1|	Serine/arginine repetitive matrix protein 1 [Harpegnathos saltator]
Unigene4768_yong_A	1897	3e-96	gi|158297514|ref|XP_317737.3|	AGAP007777-PA [Anopheles gambiae str. PEST] >gi|157015232|gb|EAA12167.3| AGAP007777-PA [Anopheles gambiae str. PEST]
Unigene30431_yong_A	1897	1e-104	gi|112982755|ref|NP_001036905.1|	myocyte enhancing factor 2 isoform A [Bombyx mori] >gi|68989026|dbj|BAE06225.1| myocyte enhancer factor-2 [Bombyx mori]
CL4065.Contig1_yong_A	1896	8e-19	gi|91093349|ref|XP_967855.1|	PREDICTED: similar to CG34398 CG34398-PA [Tribolium castaneum]
Unigene26919_yong_A	1894	2e-83	gi|91089699|ref|XP_974834.1|	PREDICTED: similar to CG8378 CG8378-PA [Tribolium castaneum]
CL2610.Contig1_yong_A	1894	1e-129	gi|157116683|ref|XP_001652833.1|	hect E3 ubiquitin ligase [Aedes aegypti] >gi|108876356|gb|EAT40581.1| hect E3 ubiquitin ligase [Aedes aegypti]
CL6070.Contig1_yong_A	1893	1e-100	gi|340708566|ref|XP_003392894.1|	PREDICTED: methenyltetrahydrofolate synthase domain-containing protein-like [Bombus terrestris]
CL1101.Contig1_yong_A	1893	0	gi|172356113|ref|NP_001116499.1|	matrix metalloproteinase 1 isoform 1 [Bombyx mori] >gi|169730452|gb|ACA64804.1| matrix metalloproteinase variant 1 [Bombyx mori]
Unigene26502_yong_A	1892	2e-07	gi|237838763|ref|XP_002368679.1|	voltage gated chloride channel domain-containing protein [Toxoplasma gondii ME49] >gi|211966343|gb|EEB01539.1| voltage gated chloride channel domain-containing protein [Toxoplasma gondii ME49]
CL1899.Contig1_yong_A	1890	1e-139	gi|332030738|gb|EGI70414.1|	Putative fatty acyl-CoA reductase [Acromyrmex echinatior]
CL1444.Contig2_yong_A	1890	0	gi|114052392|ref|NP_001040509.1|	S-adenosylmethionine synthetase [Bombyx mori] >gi|95102576|gb|ABF51226.1| S-adenosylmethionine synthetase [Bombyx mori]
Unigene17724_yong_A	1889	0	gi|357626365|gb|EHJ76480.1|	carboxylesterase-like protein [Danaus plexippus]
CL4056.Contig1_yong_A	1888	0	gi|340724480|ref|XP_003400610.1|	PREDICTED: aspartyl-tRNA synthetase, cytoplasmic-like isoform 2 [Bombus terrestris]
CL65.Contig5_yong_A	1888	0	gi|339521809|gb|AEJ84083.1|	beta-tubulin [Agrotis ipsilon]
Unigene4937_yong_A	1888	0	gi|307192600|gb|EFN75788.1|	EH domain-containing protein 1 [Harpegnathos saltator]
Unigene769_yong_A	1888	3e-90	gi|114052665|ref|NP_001040266.1|	peroxisomal membrane anchor protein [Bombyx mori] >gi|87248561|gb|ABD36333.1| peroxisomal membrane anchor protein [Bombyx mori]
CL2382.Contig2_yong_A	1887	1e-160	gi|297139710|ref|NP_001171911.1|	flavin-dependent monooxygenase FMO1 [Bombyx mori] >gi|296427829|gb|ADH16746.1| flavin-dependent monooxygenase FMO1A [Bombyx mori]
Unigene4005_yong_A	1887	1e-122	gi|189236229|ref|XP_001812942.1|	PREDICTED: similar to ld14 CG12664-PB [Tribolium castaneum]
Unigene4566_yong_A	1886	3e-62	gi|328783057|ref|XP_001121433.2|	PREDICTED: serine protease gd [Apis mellifera]
CL7113.Contig1_yong_A	1885	1e-179	gi|189236792|ref|XP_966417.2|	PREDICTED: similar to protein phosphatase 1, catalytic subunit, beta isoform 1 [Tribolium castaneum]
Unigene14707_yong_A	1883	6e-06	gi|71980604|ref|NP_001020990.1|	UNCoordinated family member (unc-89) [Caenorhabditis elegans] >gi|351049823|emb|CCD63870.1| Protein UNC-89, isoform g [Caenorhabditis elegans]
Unigene34056_yong_A	1883	6e-22	gi|198463446|ref|XP_002135499.1|	GA28583 [Drosophila pseudoobscura pseudoobscura] >gi|198151258|gb|EDY74126.1| GA28583 [Drosophila pseudoobscura pseudoobscura]
CL545.Contig1_yong_A	1883	1e-26	gi|158285048|ref|XP_560377.3|	AGAP011049-PA [Anopheles gambiae str. PEST] >gi|157020745|gb|EAL41994.3| AGAP011049-PA [Anopheles gambiae str. PEST]
CL443.Contig1_yong_A	1882	0	gi|94470463|gb|ABF20542.1|	lipophorin receptor [Galleria mellonella]
CL1110.Contig2_yong_A	1882	0	gi|328777552|ref|XP_624195.3|	PREDICTED: neurexin-4, partial [Apis mellifera]
CL65.Contig1_yong_A	1882	0	gi|112983318|ref|NP_001036964.1|	beta-tubulin [Bombyx mori] >gi|19773428|dbj|BAB86853.1| beta-tubulin [Bombyx mori]
CL2312.Contig1_yong_A	1881	0	gi|112984026|ref|NP_001036831.1|	saposin-related precursor [Bombyx mori] >gi|2575865|dbj|BAA23126.1| BmP109 [Bombyx mori]
CL3185.Contig1_yong_A	1880	1e-180	gi|148298685|ref|NP_001091766.1|	fructose 1,6-bisphosphate aldolase [Bombyx mori] >gi|95103026|gb|ABF51454.1| fructose 1,6-bisphosphate aldolase [Bombyx mori]
CL1760.Contig1_yong_A	1879	0	gi|350397835|ref|XP_003485007.1|	PREDICTED: transformation/transcription domain-associated protein-like isoform 1 [Bombus impatiens] >gi|350397846|ref|XP_003485008.1| PREDICTED: transformation/transcription domain-associated protein-like isoform 2 [Bombus impatiens]
CL241.Contig2_yong_A	1879	0	gi|195436190|ref|XP_002066052.1|	GK22155 [Drosophila willistoni] >gi|194162137|gb|EDW77038.1| GK22155 [Drosophila willistoni]
CL3211.Contig3_yong_A	1879	0	gi|189234965|ref|XP_973687.2|	PREDICTED: similar to CG17838 CG17838-PB [Tribolium castaneum]
CL4623.Contig2_yong_A	1879	1e-131	gi|114052122|ref|NP_001040215.1|	stathmin [Bombyx mori] >gi|87248413|gb|ABD36259.1| stathmin [Bombyx mori]
Unigene901_yong_A	1878	0	gi|357620335|gb|EHJ72565.1|	histone deacetylase Rpd3 [Danaus plexippus]
CL947.Contig2_yong_A	1877	0	gi|338858968|gb|AEJ33048.1|	adipose triglyceride lipase [Manduca sexta]
Unigene3228_yong_A	1876	3e-91	gi|170030896|ref|XP_001843323.1|	laminin subunit gamma-1 [Culex quinquefasciatus] >gi|167868803|gb|EDS32186.1| laminin subunit gamma-1 [Culex quinquefasciatus]
CL5087.Contig1_yong_A	1876	7e-09	gi|114052272|ref|NP_001040465.1|	tropomyosin-2 isoform 2 [Bombyx mori] >gi|95103002|gb|ABF51442.1| tropomyosin isoform 2 [Bombyx mori]
CL6010.Contig1_yong_A	1875	0	gi|4191598|gb|AAD09820.1|	sarco(endo)plasmic reticulum-type calcium ATPase [Heliothis virescens]
Unigene31091_yong_A	1875	1e-138	gi|189242082|ref|XP_001809963.1|	PREDICTED: similar to BEL12_AG transposon polyprotein [Tribolium castaneum]
CL3853.Contig1_yong_A	1874	0	gi|374720905|gb|AEZ67841.1|	AGAP002759-PA [Anopheles stephensi]
CL6721.Contig1_yong_A	1874	1e-96	gi|189241164|ref|XP_974773.2|	PREDICTED: similar to guanine nucleotide exchange factor [Tribolium castaneum]
Unigene30231_yong_A	1874	4e-18	gi|154412515|ref|XP_001579290.1|	dentin sialophosphoprotein precursor [Trichomonas vaginalis G3]
Unigene1959_yong_A	1873	1e-174	gi|332027918|gb|EGI67973.1|	Uncharacterized MFS-type transporter C6orf192 [Acromyrmex echinatior]
Unigene17118_yong_A	1872	0	gi|357614862|gb|EHJ69335.1|	acyl-CoA dehydrogenase [Danaus plexippus]
Unigene26064_yong_A	1872	0	gi|307183303|gb|EFN70172.1|	AP-2 complex subunit alpha [Camponotus floridanus]
Unigene5098_yong_A	1872	1e-123	gi|290563249|ref|NP_001166728.1|	cuticular protein RR-1 motif 20 precursor [Bombyx mori]
Unigene1635_yong_A	1871	0	gi|357613398|gb|EHJ68484.1|	zinc finger protein [Danaus plexippus]
Unigene30242_yong_A	1871	1e-164	gi|189241031|ref|XP_971652.2|	PREDICTED: similar to carbohydrate kinase-like [Tribolium castaneum]
Unigene2011_yong_A	1870	1e-105	gi|340723580|ref|XP_003400167.1|	PREDICTED: proteasome activator complex subunit 3-like [Bombus terrestris]
CL1899.Contig2_yong_A	1870	1e-139	gi|332030738|gb|EGI70414.1|	Putative fatty acyl-CoA reductase [Acromyrmex echinatior]
CL4105.Contig1_yong_A	1869	1e-105	gi|68697272|emb|CAJ14165.1|	BEL12_AG transposon polyprotein [Anopheles gambiae]
CL5631.Contig2_yong_A	1869	1e-116	gi|357611636|gb|EHJ67574.1|	ADP-ribosylation factor-like protein [Danaus plexippus]
Unigene1249_yong_A	1869	0	gi|328789632|ref|XP_396581.4|	PREDICTED: RNA polymerase-associated protein CTR9 homolog [Apis mellifera]
Unigene30729_yong_A	1869	1e-104	gi|307181772|gb|EFN69224.1|	MOG interacting and ectopic P-granules protein 1 [Camponotus floridanus]
Unigene17377_yong_A	1867	3e-83	gi|357604946|gb|EHJ64394.1|	effete [Danaus plexippus]
CL519.Contig1_yong_A	1865	0	gi|357605612|gb|EHJ64697.1|	structural maintenance of chromosomes smc3 [Danaus plexippus]
CL906.Contig1_yong_A	1864	5e-17	gi|194749017|ref|XP_001956936.1|	GF24314 [Drosophila ananassae] >gi|190624218|gb|EDV39742.1| GF24314 [Drosophila ananassae]
Unigene26756_yong_A	1863	3e-62	gi|221119676|ref|XP_002155414.1|	PREDICTED: similar to ORF2-encoded protein, partial [Hydra magnipapillata]
CL1413.Contig1_yong_A	1863	3e-90	gi|158300992|ref|XP_320779.3|	AGAP011730-PA [Anopheles gambiae str. PEST] >gi|157013426|gb|EAA00052.3| AGAP011730-PA [Anopheles gambiae str. PEST]
CL1495.Contig1_yong_A	1863	0	gi|153792203|ref|NP_001093281.1|	vesicle amine transport protein [Bombyx mori] >gi|95103100|gb|ABF51491.1| vesicle amine transport protein [Bombyx mori]
Unigene10899_yong_A	1862	1e-111	gi|5020383|gb|AAD38067.1|	juvenile hormone esterase binding protein [Manduca sexta]
Unigene50_yong_A	1862	0	gi|324120586|dbj|BAJ78684.1|	RNA polymerase II largest subunit [Papilio polytes]
Unigene1874_yong_A	1860	1e-26	gi|221329866|ref|NP_572797.2|	protein kinase C delta, isoform B [Drosophila melanogaster] >gi|220901748|gb|AAF48161.2| protein kinase C delta, isoform B [Drosophila melanogaster]
CL2148.Contig1_yong_A	1859	1e-45	gi|189234942|ref|XP_972517.2|	PREDICTED: similar to Putative helicase MOV-10 (Moloney leukemia virus 10 protein) [Tribolium castaneum]
Unigene2_yong_A	1859	2e-23	gi|158294974|ref|XP_001688750.1|	AGAP005905-PA [Anopheles gambiae str. PEST] >gi|157015815|gb|EDO63756.1| AGAP005905-PA [Anopheles gambiae str. PEST]
CL2623.Contig2_yong_A	1858	1e-172	gi|91090230|ref|XP_968626.1|	PREDICTED: similar to CG30118 CG30118-PB [Tribolium castaneum]
Unigene11006_yong_A	1858	1e-141	gi|357612329|gb|EHJ67922.1|	nucleoporin [Danaus plexippus]
CL3309.Contig1_yong_A	1857	7e-60	gi|340726869|ref|XP_003401774.1|	PREDICTED: WD repeat-containing protein 43-like [Bombus terrestris]
CL1246.Contig1_yong_A	1856	1e-176	gi|357622716|gb|EHJ74130.1|	isocitrate dehydrogenase [Danaus plexippus]
CL1246.Contig2_yong_A	1856	1e-176	gi|357622716|gb|EHJ74130.1|	isocitrate dehydrogenase [Danaus plexippus]
CL5775.Contig1_yong_A	1856	0	gi|343175107|gb|AEM00018.1|	topoisomerase 1B [Spodoptera exigua]
Unigene30412_yong_A	1855	2e-96	gi|158297396|ref|XP_317635.4|	AGAP007857-PA [Anopheles gambiae str. PEST] >gi|157015174|gb|EAA12166.4| AGAP007857-PA [Anopheles gambiae str. PEST]
CL1549.Contig1_yong_A	1853	0	gi|357624623|gb|EHJ75332.1|	isocitrate dehydrogenase [Danaus plexippus]
CL1793.Contig1_yong_A	1852	0	gi|357631511|gb|EHJ78981.1|	vitellogenic carboxypeptidase [Danaus plexippus]
CL2490.Contig2_yong_A	1851	0	gi|256773186|ref|NP_001157948.1|	sarco/endoplasmic reticulum calcium ATPase [Bombyx mori] >gi|255661412|gb|ACU25861.1| sarco/endoplasmic reticulum calcium ATPase [Bombyx mori]
Unigene10820_yong_A	1850	1e-143	gi|66521464|ref|XP_396314.2|	PREDICTED: protein msta, isoform B-like [Apis mellifera]
CL4724.Contig1_yong_A	1850	0	gi|357609102|gb|EHJ66301.1|	chaperonin [Danaus plexippus]
Unigene2999_yong_A	1849	0	gi|357607504|gb|EHJ65543.1|	PM-Scl autoantigen-like protein [Danaus plexippus]
Unigene16936_yong_A	1849	2e-77	gi|195383488|ref|XP_002050458.1|	GJ22166 [Drosophila virilis] >gi|194145255|gb|EDW61651.1| GJ22166 [Drosophila virilis]
Unigene1204_yong_A	1848	0	gi|357615888|gb|EHJ69887.1|	DEAD box RNA helicase [Danaus plexippus]
Unigene921_yong_A	1848	0	gi|357609199|gb|EHJ66342.1|	putative inscuteable [Danaus plexippus]
Unigene621_yong_A	1848	1e-132	gi|195014208|ref|XP_001983980.1|	GH16192 [Drosophila grimshawi] >gi|193897462|gb|EDV96328.1| GH16192 [Drosophila grimshawi]
Unigene11044_yong_A	1848	1e-51	gi|189234942|ref|XP_972517.2|	PREDICTED: similar to Putative helicase MOV-10 (Moloney leukemia virus 10 protein) [Tribolium castaneum]
Unigene4755_yong_A	1847	0	gi|357610349|gb|EHJ66940.1|	phd finger transcription factor [Danaus plexippus]
CL6438.Contig1_yong_A	1845	1e-134	gi|91078452|ref|XP_967242.1|	PREDICTED: similar to CG3430 CG3430-PA [Tribolium castaneum]
Unigene3848_yong_A	1845	2e-63	gi|195398335|ref|XP_002057777.1|	GJ18317 [Drosophila virilis] >gi|194141431|gb|EDW57850.1| GJ18317 [Drosophila virilis]
CL1706.Contig1_yong_A	1845	0	gi|195052973|ref|XP_001993409.1|	GH13795 [Drosophila grimshawi] >gi|193900468|gb|EDV99334.1| GH13795 [Drosophila grimshawi]
CL6563.Contig1_yong_A	1844	0	gi|60459510|gb|AAX20091.1|	chitin synthase 2 [Manduca sexta] >gi|60459512|gb|AAX20092.1| chitin synthase 2 [Manduca sexta]
CL4618.Contig1_yong_A	1844	7e-06	gi|194768631|ref|XP_001966415.1|	GF22010 [Drosophila ananassae] >gi|190617179|gb|EDV32703.1| GF22010 [Drosophila ananassae]
CL2168.Contig1_yong_A	1844	0	gi|167860162|ref|NP_001108115.1|	pyruvate dehydrogenase kinase [Bombyx mori] >gi|165969955|gb|ABY76060.1| pyruvate dehydrogenase kinase [Bombyx mori]
CL2246.Contig1_yong_A	1844	2e-88	gi|158288321|ref|XP_310199.4|	AGAP009496-PA [Anopheles gambiae str. PEST] >gi|157019194|gb|EAA05913.5| AGAP009496-PA [Anopheles gambiae str. PEST]
CL4147.Contig1_yong_A	1843	0	gi|307716047|gb|ADN88179.1|	ATPase type 13A1 [Helicoverpa zea]
CL1565.Contig1_yong_A	1842	1e-134	gi|91089011|ref|XP_968226.1|	PREDICTED: similar to small bristles CG1664-PA [Tribolium castaneum]
Unigene2663_yong_A	1842	0	gi|114050749|ref|NP_001040108.1|	chaperonin subunit 6a zeta [Bombyx mori] >gi|87248083|gb|ABD36094.1| chaperonin subunit 6a zeta [Bombyx mori]
Unigene17522_yong_A	1841	1e-164	gi|357620107|gb|EHJ72414.1|	ecto-nucleotidase [Danaus plexippus]
CL253.Contig1_yong_A	1841	0	gi|354463161|gb|AER25355.1|	ryanodine receptor 2 [Plutella xylostella]
CL561.Contig1_yong_A	1841	1e-147	gi|308055648|gb|ADO08221.1|	NADPH cytochrome b5 reductase [Helicoverpa armigera]
Unigene2017_yong_A	1841	1e-109	gi|194749411|ref|XP_001957132.1|	GF10267 [Drosophila ananassae] >gi|190624414|gb|EDV39938.1| GF10267 [Drosophila ananassae]
CL1760.Contig2_yong_A	1840	0	gi|350397835|ref|XP_003485007.1|	PREDICTED: transformation/transcription domain-associated protein-like isoform 1 [Bombus impatiens] >gi|350397846|ref|XP_003485008.1| PREDICTED: transformation/transcription domain-associated protein-like isoform 2 [Bombus impatiens]
CL1034.Contig1_yong_A	1840	1e-134	gi|281363337|ref|NP_001163147.1|	short stop, isoform Q [Drosophila melanogaster] >gi|272432471|gb|ACZ94419.1| short stop, isoform Q [Drosophila melanogaster]
CL106.Contig1_yong_A	1840	0	gi|2498144|sp|Q25490.1|APLP_MANSE	RecName: Full=Apolipophorins; Contains: RecName: Full=Apolipophorin-2; AltName: Full=Apolipophorin II; AltName: Full=apoLp-2; Contains: RecName: Full=Apolipophorin-1; AltName: Full=Apolipophorin I; AltName: Full=apoLp-1; Flags: Precursor >gi|1399218|gb|AAB53254.1| apolipophorin precursor protein [Manduca sexta]
CL829.Contig5_yong_A	1840	6e-50	gi|158295631|ref|XP_001688836.1|	AGAP006260-PA [Anopheles gambiae str. PEST] >gi|157016129|gb|EDO63842.1| AGAP006260-PA [Anopheles gambiae str. PEST]
Unigene10517_yong_A	1840	0	gi|114052140|ref|NP_001040223.1|	ubiquitin conjugating enzyme E2 [Bombyx mori] >gi|87248433|gb|ABD36269.1| ubiquitin conjugating enzyme E2 [Bombyx mori]
CL5447.Contig1_yong_A	1839	1e-20	gi|357630371|gb|EHJ78534.1|	hypothetical protein KGM_05892 [Danaus plexippus]
CL3851.Contig1_yong_A	1839	0	gi|357606017|gb|EHJ64875.1|	oxygen resistance protein 1 [Danaus plexippus]
Unigene10932_yong_A	1838	1e-169	gi|294846828|gb|ADF43487.1|	carboxyl/choline esterase CCE021b [Helicoverpa armigera]
Unigene239_yong_A	1838	0	gi|114052388|ref|NP_001040472.1|	heterotrimeric guanine nucleotide-binding protein beta subunit [Bombyx mori] >gi|95103038|gb|ABF51460.1| heterotrimeric guanine nucleotide-binding protein beta subunit [Bombyx mori]
Unigene14054_yong_A	1837	1e-08	gi|344290522|ref|XP_003416987.1|	PREDICTED: leucine-rich repeat-containing protein 37A-like [Loxodonta africana]
Unigene10536_yong_A	1837	1e-113	gi|189237024|ref|XP_968522.2|	PREDICTED: similar to eukaryotic translation initiation factor 4 gamma, 3 [Tribolium castaneum]
CL65.Contig2_yong_A	1836	0	gi|339521809|gb|AEJ84083.1|	beta-tubulin [Agrotis ipsilon]
CL6798.Contig2_yong_A	1836	1e-129	gi|166224367|sp|Q1HRV8.2|ELVL1_AEDAE	RecName: Full=Elongation of very long chain fatty acids protein AAEL008004; AltName: Full=3-keto acyl-CoA synthase AAEL008004
Unigene2921_yong_A	1834	1e-157	gi|91093363|ref|XP_969584.1|	PREDICTED: similar to CG10576 CG10576-PA [Tribolium castaneum]
CL3081.Contig1_yong_A	1833	2e-81	gi|329351064|gb|AEB91342.1|	salicyl alcohol oxidase [Chrysomela lapponica]
Unigene854_yong_A	1833	0	gi|267844871|ref|NP_001161188.1|	vacuolar protein sorting 4 [Bombyx mori] >gi|261291948|gb|ACX69978.1| vacuolar protein sorting 4 [Bombyx mori]
Unigene2107_yong_A	1833	1e-37	gi|158289901|ref|XP_311526.4|	AGAP010422-PA [Anopheles gambiae str. PEST] >gi|157018381|gb|EAA07116.5| AGAP010422-PA [Anopheles gambiae str. PEST]
Unigene35262_yong_A	1832	1e-125	gi|298204363|gb|ADI61830.1|	endonuclease-reverse transcriptase [Bombyx mori]
CL516.Contig1_yong_A	1832	4e-71	gi|157131940|ref|XP_001662371.1|	fk506 binding protein [Aedes aegypti] >gi|108871336|gb|EAT35561.1| fk506 binding protein [Aedes aegypti]
Unigene1095_yong_A	1831	1e-146	gi|357603759|gb|EHJ63915.1|	carboxypeptidase 3 [Danaus plexippus]
CL4658.Contig1_yong_A	1831	0	gi|332028974|gb|EGI68989.1|	GTP-binding protein 1 [Acromyrmex echinatior]
CL343.Contig2_yong_A	1831	6e-91	gi|270008116|gb|EFA04564.1|	cytochrome P450 347A1 [Tribolium castaneum]
CL1943.Contig1_yong_A	1830	9e-70	gi|91088453|ref|XP_969131.1|	PREDICTED: similar to exosome complex exonuclease RRP44 [Tribolium castaneum]
Unigene1872_yong_A	1826	0	gi|6649944|gb|AAF21642.1|AF032873_1	inebriated protein [Manduca sexta]
CL348.Contig1_yong_A	1826	0	gi|262530080|gb|ACY69181.1|	UDP-glucose pyrophosphorylase [Spodoptera exigua]
CL4022.Contig2_yong_A	1826	1e-130	gi|195125115|ref|XP_002007028.1|	GI12706 [Drosophila mojavensis] >gi|193918637|gb|EDW17504.1| GI12706 [Drosophila mojavensis]
CL3211.Contig4_yong_A	1826	0	gi|189234965|ref|XP_973687.2|	PREDICTED: similar to CG17838 CG17838-PB [Tribolium castaneum]
CL1964.Contig1_yong_A	1825	1e-164	gi|195436230|ref|XP_002066072.1|	GK22129 [Drosophila willistoni] >gi|194162157|gb|EDW77058.1| GK22129 [Drosophila willistoni]
CL3135.Contig2_yong_A	1825	0	gi|195388946|ref|XP_002053139.1|	GJ23721 [Drosophila virilis] >gi|194151225|gb|EDW66659.1| GJ23721 [Drosophila virilis]
Unigene1833_yong_A	1824	0	gi|156543144|ref|XP_001605750.1|	PREDICTED: protein SDA1 homolog [Nasonia vitripennis]
CL5585.Contig1_yong_A	1823	1e-113	gi|156544303|ref|XP_001607136.1|	PREDICTED: Golgi reassembly-stacking protein 2-like [Nasonia vitripennis]
Unigene11377_yong_A	1821	1e-146	gi|357628670|gb|EHJ77925.1|	50kDa lectin [Danaus plexippus]
CL1495.Contig2_yong_A	1821	0	gi|153792203|ref|NP_001093281.1|	vesicle amine transport protein [Bombyx mori] >gi|95103100|gb|ABF51491.1| vesicle amine transport protein [Bombyx mori]
Unigene30163_yong_A	1820	4e-50	gi|189238926|ref|XP_001811313.1|	PREDICTED: similar to CG8814 CG8814-PA [Tribolium castaneum]
CL2495.Contig1_yong_A	1819	0	gi|350406741|ref|XP_003487867.1|	PREDICTED: regulator of nonsense transcripts 1-like isoform 3 [Bombus impatiens]
Unigene11077_yong_A	1818	1e-102	gi|357608100|gb|EHJ65825.1|	hypothetical protein KGM_14529 [Danaus plexippus]
CL519.Contig2_yong_A	1818	0	gi|357605612|gb|EHJ64697.1|	structural maintenance of chromosomes smc3 [Danaus plexippus]
CL3953.Contig1_yong_A	1818	1e-19	gi|195444080|ref|XP_002069705.1|	GK11431 [Drosophila willistoni] >gi|194165790|gb|EDW80691.1| GK11431 [Drosophila willistoni]
CL3563.Contig1_yong_A	1817	3e-80	gi|340720513|ref|XP_003398681.1|	PREDICTED: thymocyte selection-associated high mobility group box protein TOX-like [Bombus terrestris]
CL3523.Contig2_yong_A	1816	1e-143	gi|357631687|gb|EHJ79156.1|	Vanin-like protein 1 [Danaus plexippus]
Unigene2490_yong_A	1816	1e-109	gi|189239799|ref|XP_970395.2|	PREDICTED: similar to LIM domain protein [Tribolium castaneum]
CL4058.Contig1_yong_A	1814	1e-168	gi|291225777|ref|XP_002732875.1|	PREDICTED: CG3835-like [Saccoglossus kowalevskii]
Unigene4029_yong_A	1813	1e-146	gi|357621156|gb|EHJ73088.1|	muscle-specific protein 300 [Danaus plexippus]
Unigene4248_yong_A	1813	5e-21	gi|340719089|ref|XP_003397989.1|	PREDICTED: muscleblind-like protein 2-like [Bombus terrestris] >gi|350423289|ref|XP_003493432.1| PREDICTED: muscleblind-like protein 2-like [Bombus impatiens]
Unigene17913_yong_A	1812	1e-120	gi|53148473|dbj|BAD52264.1|	vacuolar ATP synthethase subunit E [Plutella xylostella]
Unigene4751_yong_A	1812	4e-45	gi|348542084|ref|XP_003458516.1|	PREDICTED: uncharacterized protein K02A2.6-like [Oreochromis niloticus]
CL3151.Contig2_yong_A	1811	1e-176	gi|357628230|gb|EHJ77620.1|	translocation associated membrane protein [Danaus plexippus]
Unigene30307_yong_A	1810	1e-117	gi|357621163|gb|EHJ73094.1|	serine/threonine protein kinase [Danaus plexippus]
CL1113.Contig1_yong_A	1810	0	gi|194746366|ref|XP_001955651.1|	GF18871 [Drosophila ananassae] >gi|190628688|gb|EDV44212.1| GF18871 [Drosophila ananassae]
CL5087.Contig2_yong_A	1810	7e-09	gi|114052272|ref|NP_001040465.1|	tropomyosin-2 isoform 2 [Bombyx mori] >gi|95103002|gb|ABF51442.1| tropomyosin isoform 2 [Bombyx mori]
CL5114.Contig1_yong_A	1809	2e-20	gi|56283929|ref|NP_523475.3|	salivary gland secretion 1 [Drosophila melanogaster] >gi|55380421|gb|AAF50957.4| salivary gland secretion 1 [Drosophila melanogaster]
CL6028.Contig3_yong_A	1809	0	gi|357615975|gb|EHJ69933.1|	adducin [Danaus plexippus]
CL829.Contig1_yong_A	1809	5e-37	gi|158295631|ref|XP_001688836.1|	AGAP006260-PA [Anopheles gambiae str. PEST] >gi|157016129|gb|EDO63842.1| AGAP006260-PA [Anopheles gambiae str. PEST]
CL1146.Contig1_yong_A	1809	5e-15	gi|154332073|ref|XP_001561853.1|	microtubule-associated protein [Leishmania braziliensis MHOM/BR/75/M2904]
CL2738.Contig1_yong_A	1808	0	gi|66526670|ref|XP_624161.1|	PREDICTED: methionine aminopeptidase 2 [Apis mellifera]
Unigene29367_yong_A	1808	0	gi|357618787|gb|EHJ71631.1|	glutathione synthetase [Danaus plexippus]
CL1362.Contig1_yong_A	1808	3e-94	gi|298204349|gb|ADI61823.1|	endonuclease-reverse transcriptase [Bombyx mori]
CL1721.Contig2_yong_A	1807	1e-120	gi|91086167|ref|XP_970329.1|	PREDICTED: similar to PRP39 pre-mRNA processing factor 39 homolog (yeast) [Tribolium castaneum]
Unigene5097_yong_A	1807	1e-116	gi|91084835|ref|XP_966560.1|	PREDICTED: similar to C29H12.2 [Tribolium castaneum]
CL745.Contig2_yong_A	1806	0	gi|114053127|ref|NP_001040337.1|	aspartate aminotransferase [Bombyx mori] >gi|95102552|gb|ABF51214.1| aspartate aminotransferase [Bombyx mori]
CL5221.Contig2_yong_A	1805	0	gi|3970750|emb|CAA10110.1|	cyclic nucleotide and voltage-activated ion channel [Heliothis virescens]
Unigene10806_yong_A	1804	0	gi|357630739|gb|EHJ78671.1|	cAMP-dependent protein kinase C1 [Danaus plexippus]
Unigene5571_yong_A	1803	1e-150	gi|90025232|gb|ABD85119.1|	juvenile hormone epoxide hydrolase [Spodoptera exigua]
CL6418.Contig1_yong_A	1803	0	gi|281323433|gb|ADA60207.1|	prophenoloxidase 2 [Plutella xylostella]
CL1090.Contig1_yong_A	1803	1e-172	gi|189241537|ref|XP_970292.2|	PREDICTED: similar to GA13696-PA [Tribolium castaneum]
Unigene5127_yong_A	1802	3e-59	gi|357606615|gb|EHJ65137.1|	hypothetical protein KGM_05510 [Danaus plexippus]
Unigene3107_yong_A	1802	1e-65	gi|347963309|ref|XP_310964.5|	AGAP000173-PA [Anopheles gambiae str. PEST] >gi|333467261|gb|EAA45149.5| AGAP000173-PA [Anopheles gambiae str. PEST]
Unigene17706_yong_A	1802	1e-173	gi|112984100|ref|NP_001037430.1|	yellow-b precursor [Bombyx mori] >gi|86450725|gb|ABC96698.1| yellow-b [Bombyx mori]
Unigene1684_yong_A	1801	0	gi|308512711|gb|ADO33009.1|	eukaryotic translation initiation factor 3 subunit L [Biston betularia]
Unigene4671_yong_A	1800	5e-99	gi|91091654|ref|XP_971131.1|	PREDICTED: similar to Haspin CG40080-PA [Tribolium castaneum]
CL153.Contig1_yong_A	1800	0	gi|307180272|gb|EFN68305.1|	Carboxypeptidase D [Camponotus floridanus]
Unigene4134_yong_A	1800	0	gi|218775025|dbj|BAH03523.1|	ABC transporter [Bombyx mori]
CL4154.Contig1_yong_A	1800	0	gi|195120984|ref|XP_002005001.1|	GI19300 [Drosophila mojavensis] >gi|193910069|gb|EDW08936.1| GI19300 [Drosophila mojavensis]
Unigene29140_yong_A	1799	0	gi|357622161|gb|EHJ73742.1|	hypothetical protein KGM_16435 [Danaus plexippus]
Unigene26549_yong_A	1799	0	gi|350413591|ref|XP_003490045.1|	PREDICTED: calpain-A-like isoform 3 [Bombus impatiens]
Unigene29502_yong_A	1799	0	gi|328786728|ref|XP_396948.4|	PREDICTED: serine/threonine-protein kinase mig-15 [Apis mellifera]
Unigene10697_yong_A	1798	0	gi|296434205|ref|NP_001171772.1|	succinyl-CoA:3-ketoacid-coenzyme A transferase 1, mitochondrial precursor [Saccoglossus kowalevskii]
Unigene1220_yong_A	1798	1e-142	gi|281360230|ref|NP_001163066.1|	lethal (2) 01289, isoform J [Drosophila melanogaster] >gi|272432356|gb|ACZ94346.1| lethal (2) 01289, isoform J [Drosophila melanogaster]
Unigene10833_yong_A	1798	0	gi|193641272|ref|XP_001945437.1|	PREDICTED: tyrosyl-tRNA synthetase, cytoplasmic [Acyrthosiphon pisum]
Unigene1636_yong_A	1797	8e-31	gi|307178236|gb|EFN67021.1|	Sperm flagellar protein 1 [Camponotus floridanus]
Unigene11018_yong_A	1796	0	gi|357628815|gb|EHJ77990.1|	lipin-3 [Danaus plexippus]
CL343.Contig1_yong_A	1796	5e-91	gi|270008116|gb|EFA04564.1|	cytochrome P450 347A1 [Tribolium castaneum]
CL1090.Contig2_yong_A	1796	1e-171	gi|189241537|ref|XP_970292.2|	PREDICTED: similar to GA13696-PA [Tribolium castaneum]
Unigene647_yong_A	1794	5e-20	gi|91084087|ref|XP_968449.1|	PREDICTED: similar to sodium/solute symporter [Tribolium castaneum]
Unigene26639_yong_A	1794	0	gi|304307733|ref|NP_001182006.1|	elongator complex protein 1 [Bombyx mori] >gi|302190084|dbj|BAJ14102.1| elongator complex protein 1 [Bombyx mori]
CL3.Contig1_yong_A	1793	1e-129	gi|301131118|gb|ADK62515.1|	carboxylesterase [Helicoverpa armigera]
CL7228.Contig1_yong_A	1793	0	gi|283993139|gb|ADB57045.1|	fatty acid beta-oxidation complex subunit beta [Heliothis virescens]
CL5283.Contig1_yong_A	1793	0	gi|22450123|emb|CAD33828.1|	glucosinolate sulphatase [Plutella xylostella]
CL1160.Contig1_yong_A	1793	1e-164	gi|189236448|ref|XP_973457.2|	PREDICTED: similar to chaperone protein dnaj [Tribolium castaneum]
CL5171.Contig1_yong_A	1792	0	gi|363896116|gb|AEW43142.1|	UDP-glycosyltransferase UGT47A2 [Helicoverpa armigera]
CL682.Contig2_yong_A	1792	1e-56	gi|340714544|ref|XP_003395787.1|	PREDICTED: G-protein coupled receptor Mth2-like isoform 1 [Bombus terrestris] >gi|340714546|ref|XP_003395788.1| PREDICTED: G-protein coupled receptor Mth2-like isoform 2 [Bombus terrestris]
Unigene2935_yong_A	1792	1e-134	gi|189237322|ref|XP_966614.2|	PREDICTED: similar to thyroid hormone receptor interactor 12 isoform 1 [Tribolium castaneum]
CL3193.Contig2_yong_A	1791	9e-19	gi|85726472|ref|NP_648504.2|	mucin 68D [Drosophila melanogaster] >gi|18447198|gb|AAL68190.1| GH09355p [Drosophila melanogaster] >gi|84796112|gb|AAF50015.3| mucin 68D [Drosophila melanogaster]
CL1726.Contig1_yong_A	1790	5e-90	gi|357623792|gb|EHJ74816.1|	luciferase [Danaus plexippus]
Unigene31040_yong_A	1790	1e-114	gi|357611915|gb|EHJ67716.1|	catalase [Danaus plexippus]
CL829.Contig6_yong_A	1789	2e-44	gi|91082237|ref|XP_967133.1|	PREDICTED: similar to IP16036p isoform 1 [Tribolium castaneum]
CL620.Contig1_yong_A	1789	5e-52	gi|357609844|gb|EHJ66709.1|	hypothetical protein KGM_01559 [Danaus plexippus]
CL1882.Contig1_yong_A	1788	0	gi|357631594|gb|EHJ79063.1|	clathrin heavy chain [Danaus plexippus]
CL805.Contig2_yong_A	1788	5e-79	gi|307210364|gb|EFN86956.1|	Elongation of very long chain fatty acids protein AAEL008004 [Harpegnathos saltator]
CL3432.Contig1_yong_A	1788	5e-54	gi|225543574|ref|NP_001139414.1|	urbain precursor [Bombyx mori] >gi|643092|emb|CAA87462.1| urbain [Bombyx mori]
Unigene28917_yong_A	1787	1e-109	gi|91086637|ref|XP_966656.1|	PREDICTED: similar to apoptosis antagonizing transcription factor [Tribolium castaneum]
Unigene10512_yong_A	1787	1e-109	gi|307181772|gb|EFN69224.1|	MOG interacting and ectopic P-granules protein 1 [Camponotus floridanus]
Unigene14610_yong_A	1787	1e-62	gi|193582612|ref|XP_001944230.1|	PREDICTED: zinc finger protein 91-like isoform 1 [Acyrthosiphon pisum] >gi|328723343|ref|XP_003247820.1| PREDICTED: zinc finger protein 91-like isoform 2 [Acyrthosiphon pisum]
CL2173.Contig1_yong_A	1787	0	gi|158295693|ref|XP_001688845.1|	AGAP006340-PB [Anopheles gambiae str. PEST] >gi|157016159|gb|EDO63851.1| AGAP006340-PB [Anopheles gambiae str. PEST]
Unigene29537_yong_A	1787	7e-41	gi|158286694|ref|XP_308874.4|	AGAP006884-PA [Anopheles gambiae str. PEST] >gi|157020591|gb|EAA04254.4| AGAP006884-PA [Anopheles gambiae str. PEST]
Unigene32169_yong_A	1786	1e-145	gi|357620289|gb|EHJ72533.1|	SV2-like protein 1 [Danaus plexippus]
Unigene5056_yong_A	1785	2e-98	gi|56418399|gb|AAV91007.1|	hemolymph proteinase 9 [Manduca sexta]
CL5341.Contig1_yong_A	1784	1e-180	gi|91094503|ref|XP_971555.1|	PREDICTED: similar to GA21383-PA [Tribolium castaneum]
CL1153.Contig1_yong_A	1784	1e-79	gi|87248233|gb|ABD36169.1|	tetraspanin D [Bombyx mori]
Unigene19544_yong_A	1784	6e-07	gi|225542826|gb|ACN91296.1|	dentin sialophosphoprotein precursor [Ateles geoffroyi]
CL6788.Contig1_yong_A	1783	4e-34	gi|91077136|ref|XP_971386.1|	PREDICTED: similar to rCG37751 [Tribolium castaneum]
Unigene4291_yong_A	1783	1e-135	gi|357620757|gb|EHJ72826.1|	chitinase [Danaus plexippus]
Unigene28849_yong_A	1783	0	gi|357607256|gb|EHJ65411.1|	DEAD box ATP-dependent RNA helicase [Danaus plexippus]
Unigene473_yong_A	1783	1e-118	gi|357604186|gb|EHJ64080.1|	myostatin [Danaus plexippus]
CL6858.Contig1_yong_A	1781	4e-31	gi|91091398|ref|XP_973680.1|	PREDICTED: similar to X box binding protein-1 CG9415-PA [Tribolium castaneum]
CL3787.Contig1_yong_A	1781	3e-98	gi|345493607|ref|XP_001603199.2|	PREDICTED: LOW QUALITY PROTEIN: RNA-binding protein 5-B-like [Nasonia vitripennis]
Unigene30836_yong_A	1781	1e-138	gi|195431882|ref|XP_002063957.1|	GK15945 [Drosophila willistoni] >gi|194160042|gb|EDW74943.1| GK15945 [Drosophila willistoni]
CL6154.Contig1_yong_A	1781	0	gi|194756618|ref|XP_001960573.1|	GF13423 [Drosophila ananassae] >gi|190621871|gb|EDV37395.1| GF13423 [Drosophila ananassae]
Unigene3674_yong_A	1781	6e-07	gi|121917708|gb|EAY22480.1|	Leucine Rich Repeat family protein [Trichomonas vaginalis G3]
CL3215.Contig1_yong_A	1780	0	gi|91079686|ref|XP_967889.1|	PREDICTED: similar to AGAP004610-PA [Tribolium castaneum]
Unigene17565_yong_A	1780	1e-114	gi|357621894|gb|EHJ73558.1|	cyclin g [Danaus plexippus]
Unigene17084_yong_A	1780	1e-147	gi|294846790|gb|ADF43468.1|	carboxyl/choline esterase CCE002a [Helicoverpa armigera]
Unigene4468_yong_A	1780	3e-29	gi|291234532|ref|XP_002737205.1|	PREDICTED: Antigen KI-67-like [Saccoglossus kowalevskii]
Unigene17138_yong_A	1780	1e-100	gi|148298726|ref|NP_001091755.1|	ADP-ribosylation factor [Bombyx mori] >gi|87248075|gb|ABD36090.1| ADP-ribosylation factor [Bombyx mori] >gi|357363768|gb|AET74048.1| ADP-ribosylation factor [Spodoptera exigua]
CL4585.Contig1_yong_A	1779	4e-76	gi|307168021|gb|EFN61345.1|	Multiple C2 and transmembrane domain-containing protein 2 [Camponotus floridanus]
Unigene1292_yong_A	1779	1e-22	gi|123438135|ref|XP_001309855.1|	variable membrane protein precursor [Trichomonas vaginalis G3]
CL3855.Contig1_yong_A	1779	1e-120	gi|114053115|ref|NP_001040122.1|	EN protein binding/engrailed nuclear homeoprotein-regulated protein [Bombyx mori] >gi|87248125|gb|ABD36115.1| EN protein binding/engrailed nuclear homeoprotein-regulated protein [Bombyx mori]
Unigene3105_yong_A	1778	0	gi|357619776|gb|EHJ72220.1|	laccase 2A [Danaus plexippus]
CL927.Contig1_yong_A	1778	0	gi|326371151|gb|ADZ56944.1|	ATP-binding cassette transporter subfamily G member Bm3 [Bombyx mori]
Unigene5295_yong_A	1777	0	gi|307611935|ref|NP_001182634.1|	inorganic phosphate co-transporter [Bombyx mori] >gi|306411081|gb|ADM86145.1| inorganic phosphate co-transporter [Bombyx mori]
CL695.Contig1_yong_A	1777	1e-25	gi|189242337|ref|XP_001810078.1|	PREDICTED: similar to orf [Tribolium castaneum]
CL420.Contig1_yong_A	1776	1e-61	gi|58394036|ref|XP_320465.2|	AGAP012058-PA [Anopheles gambiae str. PEST] >gi|55234601|gb|EAA00306.3| AGAP012058-PA [Anopheles gambiae str. PEST]
CL3865.Contig1_yong_A	1775	4e-32	gi|57506568|dbj|BAD86655.1|	reverse transcriptase [Bombyx mori]
CL2544.Contig1_yong_A	1775	3e-64	gi|256773323|gb|ACV21075.1|	GM15464p [Drosophila melanogaster]
Unigene5007_yong_A	1774	1e-125	gi|91089189|ref|XP_974407.1|	PREDICTED: similar to gamma glutamyl transpeptidase [Tribolium castaneum]
CL3624.Contig1_yong_A	1774	0	gi|183979284|dbj|BAG30769.1|	elongation factor 1 alpha [Papilio xuthus]
Unigene5059_yong_A	1773	0	gi|5852166|emb|CAB55500.1|	vacuolar ATPase subunit a [Manduca sexta]
CL1583.Contig1_yong_A	1773	0	gi|357613030|gb|EHJ68279.1|	uncoordinated protein [Danaus plexippus]
Unigene2377_yong_A	1772	1e-164	gi|91078838|ref|XP_971511.1|	PREDICTED: similar to AGAP007285-PA [Tribolium castaneum]
CL2246.Contig2_yong_A	1772	3e-71	gi|158288321|ref|XP_310199.4|	AGAP009496-PA [Anopheles gambiae str. PEST] >gi|157019194|gb|EAA05913.5| AGAP009496-PA [Anopheles gambiae str. PEST]
Unigene64_yong_A	1771	1e-131	gi|357622548|gb|EHJ73977.1|	methylenetetrahydrofolate dehydrogenase [Danaus plexippus]
CL6259.Contig1_yong_A	1771	0	gi|112982683|ref|NP_001036912.1|	catalase [Bombyx mori] >gi|51571867|dbj|BAD38853.1| catalase [Bombyx mori]
CL67.Contig1_yong_A	1770	1e-120	gi|112983178|ref|NP_001037027.1|	juvenile hormone esterase 1 precursor [Bombyx mori] >gi|18001001|gb|AAL55240.1|AF287267_1 juvenile hormone esterase [Bombyx mori]
Unigene30061_yong_A	1769	1e-146	gi|91079690|ref|XP_968122.1|	PREDICTED: similar to CDK5 regulatory subunit associated protein 3 [Tribolium castaneum]
CL7335.Contig1_yong_A	1769	1e-162	gi|189234458|ref|XP_001808258.1|	PREDICTED: similar to polybromo-1 [Tribolium castaneum]
Unigene1193_yong_A	1768	1e-145	gi|357627225|gb|EHJ76981.1|	glypican [Danaus plexippus]
Unigene27047_yong_A	1768	1e-123	gi|195127975|ref|XP_002008442.1|	GI11814 [Drosophila mojavensis] >gi|193920051|gb|EDW18918.1| GI11814 [Drosophila mojavensis]
CL4410.Contig2_yong_A	1767	0	gi|357627402|gb|EHJ77104.1|	hydroxysteroid dehydrogenase [Danaus plexippus]
CL3432.Contig2_yong_A	1767	3e-54	gi|225543574|ref|NP_001139414.1|	urbain precursor [Bombyx mori] >gi|643092|emb|CAA87462.1| urbain [Bombyx mori]
Unigene17661_yong_A	1767	3e-56	gi|122106997|sp|Q17L24.1|DRE2_AEDAE	RecName: Full=Anamorsin homolog; AltName: Full=Fe-S cluster assembly protein DRE2 homolog
Unigene3121_yong_A	1767	1e-130	gi|112982980|ref|NP_001037090.1|	serine protease inhibitor 4 precursor [Bombyx mori] >gi|45594228|gb|AAS68505.1| serpin-4A [Bombyx mori]
Unigene3704_yong_A	1765	0	gi|91090686|ref|XP_974615.1|	PREDICTED: similar to ribitol kinase [Tribolium castaneum]
CL1756.Contig1_yong_A	1765	8e-42	gi|170060566|ref|XP_001865860.1|	seven in absentia [Culex quinquefasciatus] >gi|167878974|gb|EDS42357.1| seven in absentia [Culex quinquefasciatus]
CL7386.Contig1_yong_A	1764	1e-158	gi|189234578|ref|XP_974655.2|	PREDICTED: similar to glucosidase 2 subunit beta [Tribolium castaneum]
CL3855.Contig2_yong_A	1764	1e-120	gi|114053115|ref|NP_001040122.1|	EN protein binding/engrailed nuclear homeoprotein-regulated protein [Bombyx mori] >gi|87248125|gb|ABD36115.1| EN protein binding/engrailed nuclear homeoprotein-regulated protein [Bombyx mori]
CL3558.Contig1_yong_A	1763	1e-175	gi|91081615|ref|XP_966640.1|	PREDICTED: similar to AMP dependent coa ligase [Tribolium castaneum]
CL5721.Contig1_yong_A	1762	1e-174	gi|364023635|gb|AEW46892.1|	seminal fluid protein CSSFP042 [Chilo suppressalis]
Unigene31113_yong_A	1762	1e-118	gi|270002797|gb|EEZ99244.1|	elbow B [Tribolium castaneum]
Unigene30404_yong_A	1761	1e-124	gi|91076642|ref|XP_970424.1|	PREDICTED: similar to Buzidau CG13761-PB [Tribolium castaneum]
Unigene17324_yong_A	1761	1e-158	gi|189237595|ref|XP_966729.2|	PREDICTED: similar to 5-aminolevulinic acid synthase [Tribolium castaneum]
Unigene3891_yong_A	1761	3e-42	gi|158296232|ref|XP_001688943.1|	AGAP006647-PA [Anopheles gambiae str. PEST] >gi|157016413|gb|EDO63949.1| AGAP006647-PA [Anopheles gambiae str. PEST]
Unigene30981_yong_A	1760	1e-105	gi|340709415|ref|XP_003393305.1|	PREDICTED: transcription factor Dp-1-like [Bombus terrestris] >gi|350407142|ref|XP_003487998.1| PREDICTED: transcription factor Dp-1-like [Bombus impatiens]
CL2010.Contig1_yong_A	1759	1e-173	gi|357628006|gb|EHJ77489.1|	programmed cell death 4a [Danaus plexippus]
CL2122.Contig1_yong_A	1759	0	gi|307212142|gb|EFN87996.1|	Puff-specific protein Bx42 [Harpegnathos saltator]
Unigene3092_yong_A	1758	3e-49	gi|91086865|ref|XP_969198.1|	PREDICTED: similar to pawn CG11101-PA [Tribolium castaneum]
CL829.Contig2_yong_A	1758	3e-29	gi|158295631|ref|XP_001688836.1|	AGAP006260-PA [Anopheles gambiae str. PEST] >gi|157016129|gb|EDO63842.1| AGAP006260-PA [Anopheles gambiae str. PEST]
CL741.Contig1_yong_A	1758	0	gi|114051313|ref|NP_001040109.1|	chaperonin containing t-complex polypeptide 1 beta subunit [Bombyx mori] >gi|87248085|gb|ABD36095.1| chaperonin containing t-complex polypeptide 1 beta subunit [Bombyx mori]
Unigene5547_yong_A	1757	1e-178	gi|345488179|ref|XP_001605256.2|	PREDICTED: ATP-dependent Clp protease ATP-binding subunit clpX-like, mitochondrial-like [Nasonia vitripennis]
CL6279.Contig1_yong_A	1757	2e-44	gi|189239037|ref|XP_968406.2|	PREDICTED: similar to scraps CG2092-PB [Tribolium castaneum]
CL3283.Contig1_yong_A	1757	1e-144	gi|158302492|ref|XP_322027.4|	AGAP001134-PA [Anopheles gambiae str. PEST] >gi|157012978|gb|EAA01009.5| AGAP001134-PA [Anopheles gambiae str. PEST]
CL6355.Contig1_yong_A	1756	0	gi|29420459|dbj|BAC66474.1|	anceropsin [Antheraea pernyi]
Unigene3103_yong_A	1754	1e-136	gi|189236786|ref|XP_968601.2|	PREDICTED: similar to apoptosis stimulating of P53 [Tribolium castaneum]
CL3176.Contig1_yong_A	1753	0	gi|357620800|gb|EHJ72852.1|	alpha amylase [Danaus plexippus]
Unigene17311_yong_A	1753	1e-152	gi|357617979|gb|EHJ71094.1|	apyrase [Danaus plexippus]
CL3149.Contig3_yong_A	1753	0	gi|357604776|gb|EHJ64315.1|	H+ transporting ATP synthase beta subunit isoform 2 [Danaus plexippus]
CL4944.Contig1_yong_A	1752	1e-134	gi|189234333|ref|XP_973450.2|	PREDICTED: similar to synaptic vesicle protein [Tribolium castaneum]
CL7031.Contig1_yong_A	1750	0	gi|357618955|gb|EHJ71739.1|	ATP-binding cassette sub-family C member 1 [Danaus plexippus]
CL6938.Contig1_yong_A	1750	1e-168	gi|317419517|emb|CBN81554.1|	Ornithine aminotransferase, mitochondrial [Dicentrarchus labrax]
CL1847.Contig1_yong_A	1749	2e-90	gi|357603400|gb|EHJ63743.1|	ubiquitin-conjugating enzyme E2 [Danaus plexippus]
CL6065.Contig1_yong_A	1749	4e-43	gi|189238674|ref|XP_001807351.1|	PREDICTED: similar to pol polyprotein [Tribolium castaneum]
Unigene10486_yong_A	1749	0	gi|183979249|dbj|BAG30786.1|	similar to CG2708-PA [Papilio xuthus]
CL1347.Contig1_yong_A	1748	0	gi|357614377|gb|EHJ69044.1|	cadherin-like protein [Danaus plexippus]
CL4670.Contig1_yong_A	1748	1e-11	gi|291397980|ref|XP_002715396.1|	PREDICTED: filaggrin [Oryctolagus cuniculus]
Unigene124_yong_A	1747	1e-121	gi|307195153|gb|EFN77146.1|	Ubiquitin-conjugating enzyme E2 O [Harpegnathos saltator]
CL7439.Contig1_yong_A	1747	0	gi|290560655|ref|NP_001166838.1|	nucleosome assembly protein isoform 1 [Bombyx mori] >gi|95102568|gb|ABF51222.1| nucleosome assembly protein isoform 1 [Bombyx mori]
Unigene34553_yong_A	1747	1e-06	gi|281359660|ref|NP_001162632.1|	futsch, isoform D [Drosophila melanogaster] >gi|272505925|gb|AAF45622.4| futsch, isoform D [Drosophila melanogaster]
Unigene3393_yong_A	1746	1e-156	gi|189242154|ref|XP_001810019.1|	PREDICTED: similar to AGAP011875-PA [Tribolium castaneum]
CL5956.Contig1_yong_A	1744	1e-134	gi|357625097|gb|EHJ75648.1|	dab2-interacting protein [Danaus plexippus]
CL1689.Contig1_yong_A	1744	4e-67	gi|357617858|gb|EHJ71036.1|	pleckstrin-like proteiny-like domain, family B, member 1 [Danaus plexippus]
Unigene4330_yong_A	1744	2e-44	gi|156542973|ref|XP_001602638.1|	PREDICTED: WD repeat-containing protein 75-like [Nasonia vitripennis]
Unigene4909_yong_A	1743	1e-159	gi|345490285|ref|XP_001605732.2|	PREDICTED: phosphoribosylformylglycinamidine synthase-like [Nasonia vitripennis]
Unigene4985_yong_A	1743	0	gi|119067596|gb|ABL60877.1|	CYP6AB7 [Depressaria pastinacella]
Unigene26148_yong_A	1742	1e-175	gi|189242367|ref|XP_001807263.1|	PREDICTED: similar to gag-pol polyprotein [Tribolium castaneum]
Unigene7850_yong_A	1742	4e-89	gi|189240493|ref|XP_001810762.1|	PREDICTED: similar to CG33978 CG33978-PA [Tribolium castaneum]
Unigene16830_yong_A	1742	0	gi|13628721|sp|O76484.1|CSK2A_SPOFR	RecName: Full=Casein kinase II subunit alpha; Short=CK II subunit alpha >gi|3249055|gb|AAC24041.1| casein kinase II alpha subunit [Spodoptera frugiperda]
CL1997.Contig1_yong_A	1742	0	gi|125775071|ref|XP_001358787.1|	GA18849 [Drosophila pseudoobscura pseudoobscura] >gi|54638528|gb|EAL27930.1| GA18849 [Drosophila pseudoobscura pseudoobscura]
Unigene28776_yong_A	1741	8e-12	gi|195426858|ref|XP_002061508.1|	GK20676 [Drosophila willistoni] >gi|194157593|gb|EDW72494.1| GK20676 [Drosophila willistoni]
Unigene26887_yong_A	1741	0	gi|189242341|ref|XP_001807206.1|	PREDICTED: similar to AGAP011947-PA [Tribolium castaneum]
CL2264.Contig1_yong_A	1740	7e-54	gi|242247272|ref|NP_001156207.1|	thymidine kinase-like [Acyrthosiphon pisum] >gi|239790179|dbj|BAH71666.1| ACYPI006294 [Acyrthosiphon pisum]
Unigene11492_yong_A	1739	1e-112	gi|91081571|ref|XP_975194.1|	PREDICTED: similar to something about silencing protein 10 [Tribolium castaneum]
Unigene14147_yong_A	1738	1e-131	gi|357625153|gb|EHJ75685.1|	hypothetical protein KGM_20512 [Danaus plexippus]
CL1708.Contig1_yong_A	1738	0	gi|332025781|gb|EGI65938.1|	Large neutral amino acids transporter small subunit 2 [Acromyrmex echinatior]
CL5362.Contig2_yong_A	1738	0	gi|290563437|ref|NP_001166801.1|	c-Cbl-associated protein isoform A [Bombyx mori] >gi|257222470|gb|ACV52545.1| CAP isoform A [Bombyx mori]
CL3632.Contig1_yong_A	1738	1e-121	gi|194743582|ref|XP_001954279.1|	GF18195 [Drosophila ananassae] >gi|190627316|gb|EDV42840.1| GF18195 [Drosophila ananassae]
CL961.Contig1_yong_A	1737	0	gi|344925801|dbj|BAK64377.1|	similar to amino acid transporter [Bombyx mori]
Unigene4770_yong_A	1737	0	gi|307213715|gb|EFN89064.1|	Tight junction protein ZO-1 [Harpegnathos saltator]
Unigene1775_yong_A	1737	6e-07	gi|154344449|ref|XP_001568166.1|	proteophosphoglycan ppg4 [Leishmania braziliensis MHOM/BR/75/M2904] >gi|134065503|emb|CAM43270.1| proteophosphoglycan ppg4 [Leishmania braziliensis MHOM/BR/75/M2904]
Unigene10792_yong_A	1736	1e-180	gi|91088575|ref|XP_973165.1|	PREDICTED: similar to ubiquitination factor E4 [Tribolium castaneum]
CL5618.Contig1_yong_A	1736	1e-146	gi|357624855|gb|EHJ75469.1|	TPR-repeat protein [Danaus plexippus]
CL5662.Contig1_yong_A	1735	1e-179	gi|91077832|ref|XP_971200.1|	PREDICTED: similar to CG2260 CG2260-PA [Tribolium castaneum]
Unigene5701_yong_A	1735	4e-25	gi|158287823|ref|XP_001230640.2|	AGAP010972-PA [Anopheles gambiae str. PEST] >gi|157019374|gb|EAU77464.2| AGAP010972-PA [Anopheles gambiae str. PEST]
CL2553.Contig1_yong_A	1734	2e-67	gi|170030940|ref|XP_001843345.1|	aspartyl/asparaginyl beta-hydroxylase [Culex quinquefasciatus] >gi|167868825|gb|EDS32208.1| aspartyl/asparaginyl beta-hydroxylase [Culex quinquefasciatus]
CL2147.Contig1_yong_A	1733	0	gi|357618013|gb|EHJ71109.1|	Upf3 regulator of nonsense transcripts-like protein B [Danaus plexippus]
Unigene61_yong_A	1733	0	gi|347968697|ref|XP_003436270.1|	AGAP002858-PB [Anopheles gambiae str. PEST] >gi|333467884|gb|EGK96743.1| AGAP002858-PB [Anopheles gambiae str. PEST]
Unigene10598_yong_A	1733	0	gi|158297082|ref|XP_317371.3|	AGAP008086-PA [Anopheles gambiae str. PEST] >gi|157015024|gb|EAA12324.3| AGAP008086-PA [Anopheles gambiae str. PEST]
CL3822.Contig1_yong_A	1732	1e-101	gi|189234720|ref|XP_972950.2|	PREDICTED: similar to CG31163 CG31163-PD [Tribolium castaneum]
CL3850.Contig1_yong_A	1731	5e-14	gi|357630358|gb|EHJ78532.1|	reverse transcriptase [Danaus plexippus]
Unigene4300_yong_A	1731	0	gi|328789199|ref|XP_394762.4|	PREDICTED: cAMP-specific 3',5'-cyclic phosphodiesterase [Apis mellifera]
CL5031.Contig1_yong_A	1730	0	gi|357628210|gb|EHJ77605.1|	inwardly rectifying k+ channel [Danaus plexippus]
CL3149.Contig4_yong_A	1730	0	gi|300250972|gb|ADJ95799.1|	ATP synthase [Helicoverpa zea]
CL264.Contig1_yong_A	1728	2e-14	gi|91079068|ref|XP_975201.1|	PREDICTED: similar to protein phosphatases pp1 regulatory subunit [Tribolium castaneum]
CL2720.Contig2_yong_A	1728	7e-43	gi|195427954|ref|XP_002062040.1|	GK17322 [Drosophila willistoni] >gi|194158125|gb|EDW73026.1| GK17322 [Drosophila willistoni]
CL6725.Contig1_yong_A	1727	3e-53	gi|115946993|ref|XP_001187779.1|	PREDICTED: similar to ATP-dependent RNA helicase [Strongylocentrotus purpuratus]
Unigene3548_yong_A	1725	0	gi|357618018|gb|EHJ71114.1|	glucosidase [Danaus plexippus]
CL7148.Contig1_yong_A	1725	1e-133	gi|282392017|ref|NP_001164152.1|	held out wings [Tribolium castaneum]
Unigene17878_yong_A	1725	0	gi|198471921|ref|XP_002133299.1|	GA28044 [Drosophila pseudoobscura pseudoobscura] >gi|198139525|gb|EDY70701.1| GA28044 [Drosophila pseudoobscura pseudoobscura]
Unigene3354_yong_A	1725	4e-20	gi|195474815|ref|XP_002089685.1|	GE19226 [Drosophila yakuba] >gi|194175786|gb|EDW89397.1| GE19226 [Drosophila yakuba]
Unigene30942_yong_A	1724	1e-132	gi|332025785|gb|EGI65942.1|	ADP-dependent glucokinase [Acromyrmex echinatior]
CL444.Contig1_yong_A	1723	4e-12	gi|327268270|ref|XP_003218921.1|	PREDICTED: G-protein coupled receptor 64-like [Anolis carolinensis]
Unigene19983_yong_A	1723	2e-12	gi|270297184|ref|NP_001161900.1|	cuticular protein analogous to peritrophins 1-I precursor [Tribolium castaneum] >gi|268373732|gb|ACZ04319.1| CPAP1-I [Tribolium castaneum]
Unigene3231_yong_A	1723	0	gi|189241835|ref|XP_972816.2|	PREDICTED: similar to f14p3.9 protein (auxin transport protein) [Tribolium castaneum]
Unigene5579_yong_A	1723	1e-110	gi|121953555|sp|Q0IG18.1|UFL1_AEDAE	RecName: Full=E3 UFM1-protein ligase 1 homolog
CL420.Contig2_yong_A	1722	1e-61	gi|58394036|ref|XP_320465.2|	AGAP012058-PA [Anopheles gambiae str. PEST] >gi|55234601|gb|EAA00306.3| AGAP012058-PA [Anopheles gambiae str. PEST]
Unigene4454_yong_A	1722	2e-18	gi|332030615|gb|EGI70303.1|	Sentrin-specific protease 1 [Acromyrmex echinatior]
Unigene11115_yong_A	1722	0	gi|308316676|gb|ACZ97420.2|	UGT39A1 [Zygaena filipendulae]
Unigene30427_yong_A	1722	1e-105	gi|226693130|dbj|BAH56565.1|	sepiapterin reductase [Bombyx mori]
Unigene18822_yong_A	1720	3e-21	gi|63055532|gb|AAY29120.1|	cement precursor protein 3B variant 1 [Phragmatopoma californica]
Unigene30106_yong_A	1720	5e-95	gi|357607745|gb|EHJ65673.1|	venom serine carboxypeptidase [Danaus plexippus]
CL5121.Contig1_yong_A	1719	0	gi|357604802|gb|EHJ64330.1|	myosin vi [Danaus plexippus]
Unigene17773_yong_A	1719	1e-135	gi|237636932|gb|ACR07788.1|	14-3-3 zeta [Heliothis virescens]
CL1017.Contig2_yong_A	1719	0	gi|114051598|ref|NP_001040416.1|	leukotriene A4 hydrolase [Bombyx mori] >gi|95102808|gb|ABF51345.1| leukotriene A4 hydrolase [Bombyx mori]
Unigene18773_yong_A	1717	0	gi|91081797|ref|XP_973938.1|	PREDICTED: similar to n-acetylgalactosaminyltransferase [Tribolium castaneum]
CL1760.Contig3_yong_A	1716	0	gi|350397835|ref|XP_003485007.1|	PREDICTED: transformation/transcription domain-associated protein-like isoform 1 [Bombus impatiens] >gi|350397846|ref|XP_003485008.1| PREDICTED: transformation/transcription domain-associated protein-like isoform 2 [Bombus impatiens]
Unigene265_yong_A	1716	1e-141	gi|332024530|gb|EGI64728.1|	E3 ubiquitin-protein ligase UBR5 [Acromyrmex echinatior]
CL6980.Contig1_yong_A	1716	1e-104	gi|328786811|ref|XP_003250843.1|	PREDICTED: junctophilin-1-like isoform 1 [Apis mellifera]
Unigene10519_yong_A	1715	5e-70	gi|91081657|ref|XP_969186.1|	PREDICTED: similar to beta-tubulin cofactor C [Tribolium castaneum]
Unigene31155_yong_A	1715	1e-162	gi|357616718|gb|EHJ70360.1|	ATP-binding cassette sub-family A member 7 [Danaus plexippus]
CL2321.Contig1_yong_A	1714	1e-105	gi|91077788|ref|XP_969244.1|	PREDICTED: similar to TWiK family of potassium channels family member (twk-46) [Tribolium castaneum]
Unigene30542_yong_A	1714	0	gi|363896076|gb|AEW43122.1|	UDP-glycosyltransferase UGT39B2 [Helicoverpa armigera]
CL6008.Contig1_yong_A	1713	1e-130	gi|357628536|gb|EHJ77833.1|	amino acid transporter [Danaus plexippus]
CL6454.Contig1_yong_A	1713	1e-119	gi|307185675|gb|EFN71597.1|	Glycerol-3-phosphate acyltransferase, mitochondrial [Camponotus floridanus]
CL4410.Contig3_yong_A	1713	0	gi|114051868|ref|NP_001040436.1|	hydroxysteroid dehydrogenase [Bombyx mori] >gi|95102888|gb|ABF51385.1| hydroxysteroid dehydrogenase [Bombyx mori]
Unigene21544_yong_A	1712	0	gi|158299052|ref|XP_319172.4|	AGAP010024-PA [Anopheles gambiae str. PEST] >gi|157014183|gb|EAA13876.4| AGAP010024-PA [Anopheles gambiae str. PEST]
Unigene11097_yong_A	1711	0	gi|357628816|gb|EHJ77991.1|	ras-related GTP-binding protein [Danaus plexippus]
Unigene1473_yong_A	1711	1e-31	gi|293343922|ref|XP_001078719.2|	PREDICTED: rCG54054-like [Rattus norvegicus]
CL5745.Contig1_yong_A	1711	4e-52	gi|223006754|gb|ACM69342.1|	gloverin [Plutella xylostella]
CL823.Contig1_yong_A	1711	1e-159	gi|190407685|gb|ACE78271.1|	vacuolar ATPase B subunit [Bombyx mori]
Unigene14241_yong_A	1711	2e-88	gi|170056903|ref|XP_001864242.1|	microtubule binding protein [Culex quinquefasciatus] >gi|167876529|gb|EDS39912.1| microtubule binding protein [Culex quinquefasciatus]
CL4678.Contig1_yong_A	1711	0	gi|156073243|gb|ABU45982.1|	G(alpha)q [Helicoverpa assulta]
CL3862.Contig1_yong_A	1710	1e-133	gi|332028603|gb|EGI68640.1|	Endoplasmic reticulum lectin 1 [Acromyrmex echinatior]
Unigene16855_yong_A	1710	5e-47	gi|307197983|gb|EFN79054.1|	Chromobox protein-like protein 5 [Harpegnathos saltator]
CL1430.Contig1_yong_A	1710	1e-172	gi|270014225|gb|EFA10673.1|	muscle-specific protein 300 [Tribolium castaneum]
CL3850.Contig6_yong_A	1709	5e-22	gi|357630358|gb|EHJ78532.1|	reverse transcriptase [Danaus plexippus]
CL3756.Contig1_yong_A	1709	1e-122	gi|340723991|ref|XP_003400369.1|	PREDICTED: LOW QUALITY PROTEIN: serine/threonine-protein kinase SMG1-like [Bombus terrestris]
Unigene3755_yong_A	1709	1e-155	gi|119114103|ref|XP_319037.3|	AGAP009919-PA [Anopheles gambiae str. PEST] >gi|116118256|gb|EAA13839.4| AGAP009919-PA [Anopheles gambiae str. PEST]
Unigene17136_yong_A	1708	4e-37	gi|307213547|gb|EFN88956.1|	Tubulin-specific chaperone A [Harpegnathos saltator]
CL4589.Contig1_yong_A	1708	6e-15	gi|195118995|ref|XP_002004017.1|	GI19857 [Drosophila mojavensis] >gi|193914592|gb|EDW13459.1| GI19857 [Drosophila mojavensis]
Unigene4442_yong_A	1707	0	gi|328670885|gb|AEB26319.1|	seryl-tRNA synthetase [Helicoverpa armigera]
Unigene11183_yong_A	1706	9e-29	gi|357624776|gb|EHJ75423.1|	antennal esterase CXE19 [Danaus plexippus]
CL3636.Contig1_yong_A	1705	3e-88	gi|357613629|gb|EHJ68625.1|	tyrosine phosphatase IVA1 [Danaus plexippus]
Unigene10780_yong_A	1705	7e-14	gi|156546432|ref|XP_001607172.1|	PREDICTED: ubiquitin carboxyl-terminal hydrolase 16-like [Nasonia vitripennis]
CL48.Contig1_yong_A	1703	0	gi|357616344|gb|EHJ70141.1|	cell division control protein [Danaus plexippus]
CL3144.Contig1_yong_A	1703	0	gi|323100036|gb|ADX30519.1|	carboxylesterase 6 [Plutella xylostella]
CL2666.Contig1_yong_A	1703	0	gi|2282473|dbj|BAA21640.1|	xanthine dehydrogenase [Bombyx mori]
Unigene814_yong_A	1702	1e-117	gi|357615738|gb|EHJ69811.1|	fatty-acyl CoA reductase 4 [Danaus plexippus]
Unigene2330_yong_A	1702	7e-51	gi|351711423|gb|EHB14342.1|	Inhibitor of Bruton tyrosine kinase [Heterocephalus glaber]
CL1249.Contig1_yong_A	1702	1e-134	gi|347965510|ref|XP_321942.5|	AGAP001213-PA [Anopheles gambiae str. PEST] >gi|333470478|gb|EAA01720.6| AGAP001213-PA [Anopheles gambiae str. PEST]
Unigene18585_yong_A	1702	1e-138	gi|345493619|ref|XP_003427110.1|	PREDICTED: ELAV-like protein 3-like isoform 2 [Nasonia vitripennis]
CL1017.Contig3_yong_A	1702	0	gi|114051598|ref|NP_001040416.1|	leukotriene A4 hydrolase [Bombyx mori] >gi|95102808|gb|ABF51345.1| leukotriene A4 hydrolase [Bombyx mori]
Unigene17552_yong_A	1701	2e-39	gi|332217894|ref|XP_003258097.1|	PREDICTED: neurofilament heavy polypeptide [Nomascus leucogenys]
Unigene19034_yong_A	1700	1e-144	gi|315454631|gb|ADU25266.1|	KDM4 [Bombyx mori]
Unigene10982_yong_A	1699	0	gi|357612893|gb|EHJ68220.1|	ATP-dependent RNA helicase belle-like protein [Danaus plexippus]
CL42.Contig1_yong_A	1699	1e-131	gi|157114750|ref|XP_001652403.1|	n-acetylgalactosaminyltransferase [Aedes aegypti] >gi|108883556|gb|EAT47781.1| n-acetylgalactosaminyltransferase [Aedes aegypti]
Unigene17666_yong_A	1696	0	gi|328713184|ref|XP_001949624.2|	PREDICTED: very long-chain specific acyl-CoA dehydrogenase, mitochondrial-like isoform 1 [Acyrthosiphon pisum] >gi|328713186|ref|XP_003245012.1| PREDICTED: very long-chain specific acyl-CoA dehydrogenase, mitochondrial-like isoform 2 [Acyrthosiphon pisum]
CL4914.Contig1_yong_A	1696	5e-65	gi|221329866|ref|NP_572797.2|	protein kinase C delta, isoform B [Drosophila melanogaster] >gi|220901748|gb|AAF48161.2| protein kinase C delta, isoform B [Drosophila melanogaster]
CL1113.Contig2_yong_A	1696	0	gi|195394999|ref|XP_002056124.1|	GJ10398 [Drosophila virilis] >gi|194142833|gb|EDW59236.1| GJ10398 [Drosophila virilis]
Unigene30468_yong_A	1695	1e-146	gi|91084663|ref|XP_967750.1|	PREDICTED: similar to ubiquitin specific protease 41 [Tribolium castaneum]
CL4977.Contig1_yong_A	1695	1e-124	gi|91077840|ref|XP_971447.1|	PREDICTED: similar to set domain protein [Tribolium castaneum]
Unigene18528_yong_A	1695	8e-31	gi|56319790|ref|NP_733106.2|	mucin 96D [Drosophila melanogaster] >gi|55380571|gb|AAN14054.2| mucin 96D [Drosophila melanogaster]
Unigene6000_yong_A	1695	0	gi|306478629|gb|ADM89630.1|	SLC12-like K,Cl cotransporter [Aedes aegypti]
CL998.Contig2_yong_A	1695	6e-90	gi|282554999|gb|ADA82597.1|	lipocalin [Bombus ignitus]
Unigene10557_yong_A	1695	6e-62	gi|260234113|dbj|BAI44279.1|	cysteine proteinase inhibitor precursor [Manduca sexta] >gi|261336196|dbj|BAH59606.2| cysteine proteinase inhibitor precursor [Manduca sexta]
Unigene5202_yong_A	1694	1e-137	gi|307193513|gb|EFN76290.1|	Putative aminopeptidase W07G4.4 [Harpegnathos saltator]
Unigene16778_yong_A	1694	9e-43	gi|194756698|ref|XP_001960613.1|	GF11415 [Drosophila ananassae] >gi|190621911|gb|EDV37435.1| GF11415 [Drosophila ananassae]
CL1033.Contig1_yong_A	1693	1e-164	gi|291464109|gb|ADE05592.1|	cytochrome P450 333B11 [Manduca sexta]
Unigene4750_yong_A	1693	1e-168	gi|227462438|gb|ACP39712.1|	alkaline phosphatase [Heliothis virescens]
Unigene31132_yong_A	1693	1e-33	gi|115715767|ref|XP_788615.2|	PREDICTED: similar to endonuclease-reverse transcriptase [Strongylocentrotus purpuratus] >gi|115943864|ref|XP_001196702.1| PREDICTED: similar to endonuclease-reverse transcriptase [Strongylocentrotus purpuratus]
CL3523.Contig1_yong_A	1692	1e-153	gi|357631687|gb|EHJ79156.1|	Vanin-like protein 1 [Danaus plexippus]
Unigene10552_yong_A	1692	1e-149	gi|357631410|gb|EHJ78928.1|	succinyl-coa synthetase beta chain [Danaus plexippus]
CL6452.Contig1_yong_A	1692	7e-98	gi|157125875|ref|XP_001654431.1|	porphobilinogen deaminase [Aedes aegypti] >gi|108873496|gb|EAT37721.1| porphobilinogen deaminase [Aedes aegypti]
Unigene28950_yong_A	1690	1e-15	gi|328777507|ref|XP_001120426.2|	PREDICTED: ubiquitin carboxyl-terminal hydrolase 36-like [Apis mellifera]
CL816.Contig1_yong_A	1690	5e-39	gi|195389262|ref|XP_002053296.1|	GJ23417 [Drosophila virilis] >gi|194151382|gb|EDW66816.1| GJ23417 [Drosophila virilis]
Unigene31737_yong_A	1689	0	gi|91082873|ref|XP_971279.1|	PREDICTED: similar to pre-mRNA-splicing factor ATP-dependent RNA helicase prp22 [Tribolium castaneum]
Unigene17626_yong_A	1689	1e-174	gi|91082037|ref|XP_970725.1|	PREDICTED: similar to AGAP004744-PA [Tribolium castaneum]
Unigene28562_yong_A	1688	1e-125	gi|91087839|ref|XP_967837.1|	PREDICTED: similar to TBPH CG10327-PA [Tribolium castaneum]
CL420.Contig3_yong_A	1688	2e-67	gi|58394036|ref|XP_320465.2|	AGAP012058-PA [Anopheles gambiae str. PEST] >gi|55234601|gb|EAA00306.3| AGAP012058-PA [Anopheles gambiae str. PEST]
Unigene17656_yong_A	1688	0	gi|195108833|ref|XP_001998997.1|	GI23318 [Drosophila mojavensis] >gi|193915591|gb|EDW14458.1| GI23318 [Drosophila mojavensis]
CL2369.Contig1_yong_A	1688	1e-109	gi|156554641|ref|XP_001605226.1|	PREDICTED: probable splicing factor, arginine/serine-rich 7-like [Nasonia vitripennis]
Unigene10796_yong_A	1686	1e-114	gi|91080763|ref|XP_967505.1|	PREDICTED: similar to otopetrin [Tribolium castaneum]
Unigene662_yong_A	1686	0	gi|332025790|gb|EGI65947.1|	FACT complex subunit spt16 [Acromyrmex echinatior]
CL872.Contig1_yong_A	1686	3e-84	gi|257480055|gb|ACV60241.1|	antennal esterase CXE14 [Spodoptera littoralis]
CL2067.Contig4_yong_A	1685	3e-61	gi|357628815|gb|EHJ77990.1|	lipin-3 [Danaus plexippus]
CL7337.Contig2_yong_A	1685	0	gi|221372158|ref|NP_001138210.1|	CG4678, isoform D [Drosophila melanogaster] >gi|220901798|gb|ACL82940.1| CG4678, isoform D [Drosophila melanogaster]
Unigene21736_yong_A	1685	1e-107	gi|189242352|ref|XP_001810024.1|	PREDICTED: similar to protease, reverse transcriptase, ribonuclease H, integrase [Tribolium castaneum]
Unigene10597_yong_A	1684	1e-142	gi|91076816|ref|XP_974431.1|	PREDICTED: similar to peter pan CG5786-PA [Tribolium castaneum]
Unigene17747_yong_A	1684	1e-179	gi|308316676|gb|ACZ97420.2|	UGT39A1 [Zygaena filipendulae]
Unigene10461_yong_A	1684	0	gi|157124506|ref|XP_001654079.1|	retinoblastoma-binding protein 4 (rbbp4) [Aedes aegypti] >gi|157124508|ref|XP_001654080.1| retinoblastoma-binding protein 4 (rbbp4) [Aedes aegypti] >gi|108873970|gb|EAT38195.1| retinoblastoma-binding protein 4 (rbbp4) [Aedes aegypti] >gi|108873971|gb|EAT38196.1| retinoblastoma-binding protein 4 (rbbp4) [Aedes aegypti]
Unigene11347_yong_A	1682	1e-145	gi|91087589|ref|XP_971974.1|	PREDICTED: similar to RNA polymerase II subunit A C-terminal domain phosphatase [Tribolium castaneum]
CL3492.Contig1_yong_A	1682	0	gi|328777996|ref|XP_392864.4|	PREDICTED: lethal(2) giant larvae protein-like isoform 2 [Apis mellifera]
Unigene11238_yong_A	1682	0	gi|298399929|gb|ADI81284.1|	adiponectin receptor 2 [Heliconius cydno cordula] >gi|298399931|gb|ADI81285.1| adiponectin receptor 2 [Heliconius cydno cordula] >gi|298399933|gb|ADI81286.1| adiponectin receptor 2 [Heliconius cydno cordula] >gi|298399935|gb|ADI81287.1| adiponectin receptor 2 [Heliconius cydno cordula] >gi|298399937|gb|ADI81288.1| adiponectin receptor 2 [Heliconius cydno cordula] >gi|298399939|gb|ADI81289.1| adip…
Unigene2545_yong_A	1682	4e-27	gi|195441287|ref|XP_002068445.1|	GK20475 [Drosophila willistoni] >gi|194164530|gb|EDW79431.1| GK20475 [Drosophila willistoni]
Unigene17793_yong_A	1682	1e-89	gi|170038512|ref|XP_001847093.1|	gp150 protein [Culex quinquefasciatus] >gi|167882236|gb|EDS45619.1| gp150 protein [Culex quinquefasciatus]
CL2388.Contig1_yong_A	1682	0	gi|156968285|gb|ABU98614.1|	alpha-amylase [Helicoverpa armigera] >gi|171740895|gb|ACB54942.1| amylase [Helicoverpa armigera]
Unigene869_yong_A	1682	1e-176	gi|114052675|ref|NP_001040268.1|	phosphoribosyl pyrophosphate synthetase [Bombyx mori] >gi|87248571|gb|ABD36338.1| phosphoribosyl pyrophosphate synthetase [Bombyx mori]
Unigene31156_yong_A	1681	1e-159	gi|109502352|gb|ABE01157.2|	carboxylesterase [Spodoptera litura]
Unigene3239_yong_A	1680	0	gi|91080949|ref|XP_974398.1|	PREDICTED: similar to alpha-galactosidase/alpha-n-acetylgalactosaminidase [Tribolium castaneum]
CL2948.Contig2_yong_A	1680	0	gi|71383976|gb|AAZ31061.1|	actin 6 [Aedes aegypti] >gi|307695423|gb|ADN84927.1| actin [Helicoverpa armigera] >gi|307695427|gb|ADN84929.1| actin [Helicoverpa armigera] >gi|307695431|gb|ADN84931.1| actin [Helicoverpa armigera]
CL3716.Contig1_yong_A	1680	1e-143	gi|357630198|gb|EHJ78489.1|	otopetrin [Danaus plexippus]
CL1640.Contig1_yong_A	1680	0	gi|183979262|dbj|BAG30792.1|	similar to CG3590-PA [Papilio xuthus]
CL4733.Contig1_yong_A	1679	1e-154	gi|3746547|gb|AAC64004.1|	prophenol oxidase activating enzyme precursor [Manduca sexta]
Unigene11255_yong_A	1679	1e-107	gi|195430308|ref|XP_002063198.1|	GK21800 [Drosophila willistoni] >gi|194159283|gb|EDW74184.1| GK21800 [Drosophila willistoni]
Unigene2007_yong_A	1679	0	gi|170052416|ref|XP_001862212.1|	glutamate-cysteine ligase [Culex quinquefasciatus] >gi|167873367|gb|EDS36750.1| glutamate-cysteine ligase [Culex quinquefasciatus]
Unigene30465_yong_A	1678	1e-144	gi|270002778|gb|EEZ99225.1|	no ocelli [Tribolium castaneum]
Unigene4945_yong_A	1678	5e-81	gi|194881151|ref|XP_001974712.1|	GG20960 [Drosophila erecta] >gi|190657899|gb|EDV55112.1| GG20960 [Drosophila erecta]
CL1760.Contig4_yong_A	1677	0	gi|350397835|ref|XP_003485007.1|	PREDICTED: transformation/transcription domain-associated protein-like isoform 1 [Bombus impatiens] >gi|350397846|ref|XP_003485008.1| PREDICTED: transformation/transcription domain-associated protein-like isoform 2 [Bombus impatiens]
Unigene4973_yong_A	1677	5e-65	gi|307194451|gb|EFN76749.1|	Forkhead box protein L2 [Harpegnathos saltator]
Unigene18781_yong_A	1677	8e-63	gi|307171476|gb|EFN63320.1|	Translation initiation factor eIF-2B subunit delta [Camponotus floridanus]
Unigene4905_yong_A	1676	1e-110	gi|189241227|ref|XP_971823.2|	PREDICTED: similar to ribosomal RNA processing 12 homolog [Tribolium castaneum]
Unigene3764_yong_A	1676	1e-102	gi|189237051|ref|XP_972167.2|	PREDICTED: sine oculis [Tribolium castaneum]
CL5432.Contig1_yong_A	1675	8e-06	gi|56283929|ref|NP_523475.3|	salivary gland secretion 1 [Drosophila melanogaster] >gi|55380421|gb|AAF50957.4| salivary gland secretion 1 [Drosophila melanogaster]
CL6471.Contig2_yong_A	1675	3e-55	gi|307191948|gb|EFN75338.1|	Glutamine and serine-rich protein 1 [Harpegnathos saltator]
Unigene18559_yong_A	1675	1e-116	gi|170060256|ref|XP_001865721.1|	MG-160 [Culex quinquefasciatus] >gi|167878785|gb|EDS42168.1| MG-160 [Culex quinquefasciatus]
CL3258.Contig2_yong_A	1674	1e-23	gi|340709531|ref|XP_003393359.1|	PREDICTED: segmentation protein cap'n'collar-like [Bombus terrestris]
CL6150.Contig1_yong_A	1674	2e-78	gi|298204323|gb|ADI61810.1|	endonuclease-reverse transcriptase [Bombyx mori]
CL5425.Contig1_yong_A	1674	1e-118	gi|157136238|ref|XP_001656789.1|	structural maintenance of chromosomes smc2 [Aedes aegypti] >gi|108881057|gb|EAT45282.1| structural maintenance of chromosomes smc2 [Aedes aegypti]
CL165.Contig1_yong_A	1673	1e-119	gi|156538551|ref|XP_001607393.1|	PREDICTED: facilitated trehalose transporter Tret1-like [Nasonia vitripennis]
CL165.Contig2_yong_A	1673	1e-119	gi|156538551|ref|XP_001607393.1|	PREDICTED: facilitated trehalose transporter Tret1-like [Nasonia vitripennis]
Unigene26651_yong_A	1672	1e-57	gi|91078838|ref|XP_971511.1|	PREDICTED: similar to AGAP007285-PA [Tribolium castaneum]
CL4757.Contig2_yong_A	1672	1e-108	gi|345487504|ref|XP_003425704.1|	PREDICTED: ubiquitin carboxyl-terminal hydrolase 10-like isoform 2 [Nasonia vitripennis]
Unigene4607_yong_A	1672	1e-126	gi|270014225|gb|EFA10673.1|	muscle-specific protein 300 [Tribolium castaneum]
CL3553.Contig2_yong_A	1672	0	gi|158285695|ref|XP_308422.4|	AGAP007416-PA [Anopheles gambiae str. PEST] >gi|157020117|gb|EAA04134.4| AGAP007416-PA [Anopheles gambiae str. PEST]
Unigene2919_yong_A	1672	1e-12	gi|154344449|ref|XP_001568166.1|	proteophosphoglycan ppg4 [Leishmania braziliensis MHOM/BR/75/M2904] >gi|134065503|emb|CAM43270.1| proteophosphoglycan ppg4 [Leishmania braziliensis MHOM/BR/75/M2904]
CL407.Contig2_yong_A	1671	1e-129	gi|364023585|gb|AEW46867.1|	seminal fluid protein CSSFP001 [Chilo suppressalis]
CL5478.Contig2_yong_A	1671	1e-162	gi|357619420|gb|EHJ72002.1|	RGS-GAIP interacting protein GIPC [Danaus plexippus]
Unigene1999_yong_A	1671	0	gi|350422790|ref|XP_003493283.1|	PREDICTED: DNA replication licensing factor Mcm2-like [Bombus impatiens]
CL5162.Contig1_yong_A	1670	1e-114	gi|289741237|gb|ADD19366.1|	acyl-CoA synthetase [Glossina morsitans morsitans]
Unigene16850_yong_A	1670	2e-25	gi|158295392|ref|XP_316189.4|	AGAP006128-PA [Anopheles gambiae str. PEST] >gi|157016015|gb|EAA11249.5| AGAP006128-PA [Anopheles gambiae str. PEST]
CL3905.Contig1_yong_A	1670	0	gi|114051447|ref|NP_001040366.1|	NADH dehydrogenase-ubiquinone Fe-S protein 2 [Bombyx mori] >gi|95102646|gb|ABF51261.1| NADH dehydrogenase-ubiquinone Fe-S protein 2 precursor [Bombyx mori]
Unigene3534_yong_A	1669	1e-162	gi|223670788|dbj|BAH22627.1|	possible precursor of neuropeptides [Bombyx mori]
Unigene18632_yong_A	1668	1e-131	gi|345480210|ref|XP_003424105.1|	PREDICTED: serine/threonine-protein kinase ULK2-like isoform 2 [Nasonia vitripennis]
Unigene4539_yong_A	1668	6e-33	gi|194769970|ref|XP_001967074.1|	GF21856 [Drosophila ananassae] >gi|190622869|gb|EDV38393.1| GF21856 [Drosophila ananassae]
Unigene16831_yong_A	1668	0	gi|170037281|ref|XP_001846487.1|	26S proteasome non-ATPase regulatory subunit 3 [Culex quinquefasciatus] >gi|167880396|gb|EDS43779.1| 26S proteasome non-ATPase regulatory subunit 3 [Culex quinquefasciatus]
CL7139.Contig1_yong_A	1667	0	gi|91084907|ref|XP_969916.1|	PREDICTED: similar to aldehyde dehydrogenase [Tribolium castaneum]
CL801.Contig1_yong_A	1667	2e-90	gi|56462350|gb|AAV91458.1|	prophenoloxidase activating factor 1 [Lonomia obliqua]
Unigene5000_yong_A	1667	0	gi|357612121|gb|EHJ67814.1|	adenylosuccinate synthetase [Danaus plexippus]
CL6538.Contig1_yong_A	1666	0	gi|357602558|gb|EHJ63453.1|	hypothetical protein KGM_01053 [Danaus plexippus]
CL5169.Contig1_yong_A	1666	0	gi|356470637|gb|AET09964.1|	ryanodine receptor [Plutella xylostella]
Unigene18890_yong_A	1666	3e-27	gi|350412346|ref|XP_003489614.1|	PREDICTED: nibrin-like [Bombus impatiens]
CL5340.Contig1_yong_A	1666	6e-31	gi|198459445|ref|XP_001361379.2|	GA20960 [Drosophila pseudoobscura pseudoobscura] >gi|198136693|gb|EAL25957.2| GA20960 [Drosophila pseudoobscura pseudoobscura]
Unigene30075_yong_A	1665	1e-149	gi|91078858|ref|XP_972061.1|	PREDICTED: similar to thymus-specific serine protease [Tribolium castaneum]
Unigene30537_yong_A	1663	0	gi|156542283|ref|XP_001601917.1|	PREDICTED: tubulin gamma-1 chain-like [Nasonia vitripennis]
CL5544.Contig2_yong_A	1662	0	gi|307205956|gb|EFN84082.1|	Splicing factor 3B subunit 3 [Harpegnathos saltator]
CL1084.Contig1_yong_A	1662	3e-86	gi|189237853|ref|XP_974947.2|	PREDICTED: similar to abrupt CG4807-PA [Tribolium castaneum]
Unigene3277_yong_A	1661	1e-128	gi|332021031|gb|EGI61420.1|	Niemann-Pick C1 protein [Acromyrmex echinatior]
Unigene19122_yong_A	1660	2e-42	gi|332030499|gb|EGI70187.1|	Transcriptional regulatory protein PHO23 [Acromyrmex echinatior]
Unigene16892_yong_A	1660	5e-77	gi|157285980|gb|ABV31711.1|	transposase [Salmo salar]
Unigene17120_yong_A	1660	1e-176	gi|157136755|ref|XP_001663829.1|	acyl-coa dehydrogenase [Aedes aegypti] >gi|108869864|gb|EAT34089.1| acyl-coa dehydrogenase [Aedes aegypti]
Unigene31603_yong_A	1660	1e-140	gi|157132356|ref|XP_001656015.1|	kakapo [Aedes aegypti] >gi|108881710|gb|EAT45935.1| kakapo [Aedes aegypti]
CL2563.Contig1_yong_A	1659	0	gi|357610274|gb|EHJ66910.1|	eukaryotic translation initiation factor 3 subunit D [Danaus plexippus]
Unigene2232_yong_A	1658	0	gi|114842153|dbj|BAF32562.1|	Arylphorin-like hexamerin-2 [Plutella xylostella]
CL2173.Contig2_yong_A	1657	0	gi|198467191|ref|XP_002134691.1|	GA24328 [Drosophila pseudoobscura pseudoobscura] >gi|198149544|gb|EDY73318.1| GA24328 [Drosophila pseudoobscura pseudoobscura]
Unigene17731_yong_A	1657	1e-62	gi|112982865|ref|NP_001037108.1|	profilin [Bombyx mori] >gi|56404766|sp|Q68HB4.1|PROF_BOMMO RecName: Full=Profilin >gi|51243015|gb|AAT99314.1| profilin [Bombyx mori] >gi|118500453|gb|ABK97428.1| profilin protein [Bombyx mori]
CL3210.Contig1_yong_A	1656	4e-23	gi|257124471|gb|ACV41934.1|	pyriform spidroin 1 [Latrodectus hesperus]
Unigene17749_yong_A	1655	0	gi|9754687|gb|AAF98013.1|AF170853_1	cytochrome c oxidase I [Ostrinia nubilalis]
Unigene19140_yong_A	1655	2e-76	gi|357622957|gb|EHJ74299.1|	Bm8 interacting protein [Danaus plexippus]
CL6884.Contig2_yong_A	1655	1e-112	gi|328776277|ref|XP_003249140.1|	PREDICTED: luc7-like protein 3-like [Apis mellifera]
Unigene29197_yong_A	1654	1e-104	gi|44829164|tpg|DAA04495.1|	TPA: TPA_exp: pol polyprotein [Schistosoma mansoni]
Unigene18667_yong_A	1654	1e-170	gi|357613823|gb|EHJ68734.1|	microtubule-associated protein futsch [Danaus plexippus]
CL339.Contig1_yong_A	1654	2e-85	gi|357609966|gb|EHJ66762.1|	cysteine-rich/pacifastin venom protein 2 [Danaus plexippus]
CL3965.Contig1_yong_A	1654	0	gi|255652901|ref|NP_001157370.1|	Notch homolog [Bombyx mori] >gi|251752766|dbj|BAH83638.1| Notch [Bombyx mori]
CL7359.Contig2_yong_A	1654	1e-110	gi|156549419|ref|XP_001602901.1|	PREDICTED: probable Ufm1-specific protease 2-like [Nasonia vitripennis]
CL513.Contig1_yong_A	1653	1e-101	gi|91089643|ref|XP_973832.1|	PREDICTED: similar to solute carrier family 25, member 38 [Tribolium castaneum]
CL2067.Contig1_yong_A	1653	3e-61	gi|357628815|gb|EHJ77990.1|	lipin-3 [Danaus plexippus]
CL2292.Contig2_yong_A	1653	1e-137	gi|289742973|gb|ADD20234.1|	ATP-dependent RNA helicase [Glossina morsitans morsitans]
Unigene3521_yong_A	1652	1e-110	gi|91079538|ref|XP_970846.1|	PREDICTED: similar to ZK899.2 [Tribolium castaneum]
CL4733.Contig2_yong_A	1652	1e-154	gi|3746547|gb|AAC64004.1|	prophenol oxidase activating enzyme precursor [Manduca sexta]
Unigene26663_yong_A	1652	1e-49	gi|304421426|gb|ADM32512.1|	atf2 [Bombyx mori]
CL1215.Contig1_yong_A	1651	1e-152	gi|91089745|ref|XP_975162.1|	PREDICTED: similar to serine/threonine-protein kinase rio3 (rio kinase 3) [Tribolium castaneum]
Unigene30120_yong_A	1651	1e-133	gi|357619511|gb|EHJ72056.1|	N-acetyl lactosaminide beta-1,3-N-acetyl glucosaminyl transferase [Danaus plexippus]
CL1657.Contig1_yong_A	1650	1e-141	gi|347967185|ref|XP_320941.5|	AGAP002099-PA [Anopheles gambiae str. PEST] >gi|333469720|gb|EAA01001.5| AGAP002099-PA [Anopheles gambiae str. PEST]
CL2731.Contig2_yong_A	1649	5e-91	gi|332021514|gb|EGI61879.1|	Nodal modulator 2 [Acromyrmex echinatior]
Unigene17835_yong_A	1649	0	gi|283826817|gb|ADB43610.1|	chitin deacetylase 1 [Helicoverpa armigera]
Unigene2472_yong_A	1648	3e-47	gi|195491630|ref|XP_002093644.1|	GE20647 [Drosophila yakuba] >gi|194179745|gb|EDW93356.1| GE20647 [Drosophila yakuba]
Unigene29010_yong_A	1648	4e-43	gi|195445034|ref|XP_002070142.1|	GK11892 [Drosophila willistoni] >gi|194166227|gb|EDW81128.1| GK11892 [Drosophila willistoni]
Unigene4155_yong_A	1648	0	gi|114051966|ref|NP_001040198.1|	mitochondrial aldehyde dehydrogenase [Bombyx mori] >gi|87248351|gb|ABD36228.1| mitochondrial aldehyde dehydrogenase [Bombyx mori]
Unigene6926_yong_A	1647	7e-39	gi|332030494|gb|EGI70182.1|	Uncharacterized protein C17orf85 [Acromyrmex echinatior]
Unigene11030_yong_A	1647	1e-125	gi|195133316|ref|XP_002011085.1|	GI16198 [Drosophila mojavensis] >gi|193907060|gb|EDW05927.1| GI16198 [Drosophila mojavensis]
CL1084.Contig2_yong_A	1647	1e-83	gi|189237853|ref|XP_974947.2|	PREDICTED: similar to abrupt CG4807-PA [Tribolium castaneum]
CL7409.Contig1_yong_A	1647	1e-150	gi|153791160|ref|NP_001093282.1|	mariner transposase [Bombyx mori] >gi|95103114|gb|ABF51498.1| mariner transposase [Bombyx mori]
CL3468.Contig1_yong_A	1646	0	gi|197209932|ref|NP_001127730.1|	uridine diphosphate glucosyltransferase precursor [Bombyx mori] >gi|194359650|gb|ACF57674.1| uridine diphosphate glucosyltransferase [Bombyx mori] >gi|363896152|gb|AEW43160.1| UDP-glycosyltransferase UGT34A2 [Bombyx mori]
CL5834.Contig1_yong_A	1646	0	gi|189240315|ref|XP_967189.2|	PREDICTED: similar to Spt6 CG12225-PA [Tribolium castaneum]
Unigene11346_yong_A	1646	0	gi|112982857|ref|NP_001036916.1|	G protein alpha subunit Go isoform 1 [Bombyx mori] >gi|56342245|dbj|BAD74000.1| G protein alpha subunit Go [Bombyx mori]
Unigene17792_yong_A	1644	1e-140	gi|195127640|ref|XP_002008276.1|	GI13402 [Drosophila mojavensis] >gi|193919885|gb|EDW18752.1| GI13402 [Drosophila mojavensis]
Unigene26352_yong_A	1644	1e-80	gi|195122112|ref|XP_002005556.1|	GI20531 [Drosophila mojavensis] >gi|193910624|gb|EDW09491.1| GI20531 [Drosophila mojavensis]
CL2410.Contig1_yong_A	1644	9e-18	gi|195107228|ref|XP_001998217.1|	GI23754 [Drosophila mojavensis] >gi|215275324|sp|B4KBL1.1|JUPIT_DROMO RecName: Full=Microtubule-associated protein Jupiter >gi|193914811|gb|EDW13678.1| GI23754 [Drosophila mojavensis]
Unigene13804_yong_A	1642	6e-49	gi|91087787|ref|XP_966739.1|	PREDICTED: similar to shavenoid CG13209-PA [Tribolium castaneum]
Unigene3_yong_A	1642	1e-141	gi|350409208|ref|XP_003488653.1|	PREDICTED: nidogen-2-like [Bombus impatiens]
CL3430.Contig1_yong_A	1642	1e-27	gi|112983390|ref|NP_001036987.1|	juvenile hormone binding protein brP-2095 precursor [Bombyx mori] >gi|255977210|dbj|BAH97097.1| juvenile hormone binding protein [Bombyx mori]
Unigene31704_yong_A	1641	6e-75	gi|168823415|ref|NP_001108341.1|	cytochrome P450 CYP366A1 precursor [Bombyx mori] >gi|167473199|gb|ABZ81073.1| CYP366A1 [Bombyx mori]
CL1452.Contig1_yong_A	1641	1e-126	gi|153792009|ref|NP_001093319.1|	heterogeneous nuclear ribonucleoprotein A1 [Bombyx mori] >gi|95102934|gb|ABF51408.1| heterogeneous nuclear ribonucleoprotein A1 [Bombyx mori]
Unigene30571_yong_A	1640	1e-124	gi|347969627|ref|XP_319522.5|	AGAP003296-PA [Anopheles gambiae str. PEST] >gi|333469655|gb|EAA14650.5| AGAP003296-PA [Anopheles gambiae str. PEST]
Unigene26719_yong_A	1640	2e-14	gi|307172398|gb|EFN63864.1|	Interleukin-16 [Camponotus floridanus]
CL1898.Contig1_yong_A	1638	1e-161	gi|357631100|gb|EHJ78794.1|	abc transporter [Danaus plexippus]
Unigene17366_yong_A	1638	0	gi|357617273|gb|EHJ70691.1|	DnaJ-like protein 1 [Danaus plexippus]
Unigene7334_yong_A	1638	1e-171	gi|189235978|ref|XP_970849.2|	PREDICTED: similar to CG32030 CG32030-PA [Tribolium castaneum]
CL201.Contig3_yong_A	1638	1e-105	gi|114051463|ref|NP_001040364.1|	methionine sulfoxide reductase [Bombyx mori] >gi|95102640|gb|ABF51258.1| methionine sulfoxide reductase [Bombyx mori]
Unigene6806_yong_A	1637	1e-78	gi|91080695|ref|XP_975263.1|	PREDICTED: similar to carbon catabolite repressor protein [Tribolium castaneum]
CL856.Contig1_yong_A	1636	0	gi|91083297|ref|XP_974591.1|	PREDICTED: similar to cysteine desulfurylase [Tribolium castaneum]
Unigene2477_yong_A	1636	1e-112	gi|307186373|gb|EFN72007.1|	Poly(ADP-ribose) glycohydrolase [Camponotus floridanus]
Unigene2065_yong_A	1635	4e-70	gi|307191579|gb|EFN75077.1|	Protein patched [Harpegnathos saltator]
Unigene17_yong_A	1635	4e-55	gi|112982804|ref|NP_001036894.1|	cuticular protein RR-1 motif 21 precursor [Bombyx mori] >gi|23096118|dbj|BAC16225.1| cuticle protein [Bombyx mori]
CL420.Contig4_yong_A	1634	2e-67	gi|58394036|ref|XP_320465.2|	AGAP012058-PA [Anopheles gambiae str. PEST] >gi|55234601|gb|EAA00306.3| AGAP012058-PA [Anopheles gambiae str. PEST]
CL3636.Contig2_yong_A	1634	3e-88	gi|357613629|gb|EHJ68625.1|	tyrosine phosphatase IVA1 [Danaus plexippus]
CL3888.Contig1_yong_A	1634	1e-23	gi|158297956|ref|XP_318073.4|	AGAP004745-PB [Anopheles gambiae str. PEST] >gi|157014576|gb|EAA13184.5| AGAP004745-PB [Anopheles gambiae str. PEST]
Unigene2497_yong_A	1633	5e-32	gi|91089085|ref|XP_971593.1|	PREDICTED: similar to CG13913 CG13913-PA [Tribolium castaneum]
Unigene460_yong_A	1632	1e-139	gi|189242416|ref|XP_001811064.1|	PREDICTED: similar to DEAD box ATP-dependent RNA helicase [Tribolium castaneum]
Unigene4906_yong_A	1632	5e-77	gi|189241227|ref|XP_971823.2|	PREDICTED: similar to ribosomal RNA processing 12 homolog [Tribolium castaneum]
CL1252.Contig1_yong_A	1631	1e-170	gi|357616339|gb|EHJ70136.1|	eIF2B-alpha-like protein [Danaus plexippus]
CL650.Contig1_yong_A	1631	1e-81	gi|357608047|gb|EHJ65797.1|	receptor expression enhancing protein isoform 2 [Danaus plexippus]
Unigene1826_yong_A	1630	0	gi|307191674|gb|EFN75148.1|	F-box/LRR-repeat protein 2 [Harpegnathos saltator]
CL4323.Contig1_yong_A	1630	1e-101	gi|157092624|gb|ABV22506.1|	Slimb [Danaus plexippus] >gi|357627107|gb|EHJ76912.1| Slimb [Danaus plexippus]
Unigene32214_yong_A	1629	1e-175	gi|340725620|ref|XP_003401166.1|	PREDICTED: DE-cadherin-like [Bombus terrestris]
CL3426.Contig1_yong_A	1628	1e-46	gi|91081527|ref|XP_974840.1|	PREDICTED: similar to harmonin [Tribolium castaneum]
CL353.Contig1_yong_A	1627	1e-137	gi|164420677|ref|NP_001037456.2|	silk gland factor 3 [Bombyx mori] >gi|33088056|gb|AAP93140.1| POU-M2 [Bombyx mori]
Unigene879_yong_A	1626	0	gi|357627628|gb|EHJ77266.1|	testin [Danaus plexippus]
CL2082.Contig2_yong_A	1626	1e-124	gi|357609942|gb|EHJ66754.1|	aquaporin [Danaus plexippus]
Unigene4391_yong_A	1626	0	gi|307177535|gb|EFN66646.1|	Importin subunit alpha-7 [Camponotus floridanus]
Unigene30397_yong_A	1626	0	gi|153791703|ref|NP_001093297.1|	3-hydroxy-3-methylglutaryl-CoA synthase [Bombyx mori] >gi|146424694|dbj|BAF62107.1| 3-hydroxy-3-methylglutaryl-CoA synthase [Bombyx mori]
CL130.Contig1_yong_A	1624	0	gi|58376449|ref|XP_308629.2|	AGAP007131-PA [Anopheles gambiae str. PEST] >gi|170035332|ref|XP_001845524.1| clathrin coat assembly protein AP50 [Culex quinquefasciatus] >gi|55245721|gb|EAA04151.2| AGAP007131-PA [Anopheles gambiae str. PEST] >gi|167877265|gb|EDS40648.1| clathrin coat assembly protein AP50 [Culex quinquefasciatus]
CL1327.Contig1_yong_A	1624	1e-148	gi|189242016|ref|XP_001807518.1|	PREDICTED: similar to Zinc carboxypeptidase family protein [Tribolium castaneum]
CL1441.Contig2_yong_A	1623	0	gi|374082034|gb|AEY81221.1|	plasma membrane calcium ATPase [Spodoptera littoralis]
Unigene29439_yong_A	1623	2e-55	gi|189241799|ref|XP_970228.2|	PREDICTED: similar to formin 3 CG33556-PB [Tribolium castaneum]
Unigene17823_yong_A	1623	0	gi|157115837|ref|XP_001658306.1|	DEAD box ATP-dependent RNA helicase [Aedes aegypti] >gi|94468806|gb|ABF18252.1| ATP-dependent RNA helicase [Aedes aegypti] >gi|108883476|gb|EAT47701.1| DEAD box ATP-dependent RNA helicase [Aedes aegypti]
Unigene6910_yong_A	1622	1e-78	gi|91078460|ref|XP_967570.1|	PREDICTED: similar to CG33722 CG33722-PC [Tribolium castaneum]
CL740.Contig2_yong_A	1622	1e-101	gi|364023553|gb|AEW46851.1|	seminal fluid protein CSSFP003 [Chilo suppressalis]
Unigene7743_yong_A	1622	1e-14	gi|194766896|ref|XP_001965560.1|	GF22558 [Drosophila ananassae] >gi|190619551|gb|EDV35075.1| GF22558 [Drosophila ananassae]
CL3851.Contig2_yong_A	1621	0	gi|224586901|ref|NP_001139127.1|	oxygen resistance gene 1 [Bombyx mori] >gi|224176429|dbj|BAH23575.1| BmOXR1 [Bombyx mori]
Unigene7720_yong_A	1620	6e-09	gi|66818451|ref|XP_642885.1|	transcription factor E2F/dimerisation partner family protein [Dictyostelium discoideum AX4] >gi|60470931|gb|EAL68901.1| transcription factor E2F/dimerisation partner family protein [Dictyostelium discoideum AX4]
Unigene26552_yong_A	1620	9e-95	gi|357619661|gb|EHJ72144.1|	sugar transporter 11 [Danaus plexippus]
CL443.Contig2_yong_A	1620	0	gi|306755365|gb|ADN04911.1|	lipophorin receptor protein [Spodoptera litura]
CL2410.Contig2_yong_A	1620	2e-18	gi|195107228|ref|XP_001998217.1|	GI23754 [Drosophila mojavensis] >gi|215275324|sp|B4KBL1.1|JUPIT_DROMO RecName: Full=Microtubule-associated protein Jupiter >gi|193914811|gb|EDW13678.1| GI23754 [Drosophila mojavensis]
CL4077.Contig1_yong_A	1619	0	gi|357621156|gb|EHJ73088.1|	muscle-specific protein 300 [Danaus plexippus]
CL4761.Contig1_yong_A	1619	6e-67	gi|350407840|ref|XP_003488209.1|	PREDICTED: cation transport regulator-like protein 1-like [Bombus impatiens]
Unigene7121_yong_A	1619	3e-18	gi|293343922|ref|XP_001078719.2|	PREDICTED: rCG54054-like [Rattus norvegicus]
Unigene34708_yong_A	1617	1e-120	gi|156544760|ref|XP_001606064.1|	PREDICTED: protein misato-like [Nasonia vitripennis]
Unigene30892_yong_A	1616	0	gi|299033650|gb|ADJ10636.1|	glycosphingolipid synthetase [Plutella xylostella]
CL856.Contig2_yong_A	1615	0	gi|91083297|ref|XP_974591.1|	PREDICTED: similar to cysteine desulfurylase [Tribolium castaneum]
Unigene2478_yong_A	1615	0	gi|357604777|gb|EHJ64316.1|	nonsense-mediated mRNA 3 [Danaus plexippus]
CL448.Contig2_yong_A	1615	4e-09	gi|328726585|ref|XP_003248957.1|	PREDICTED: general transcription factor II-I repeat domain-containing protein 2-like [Acyrthosiphon pisum]
Unigene30730_yong_A	1614	2e-19	gi|358332592|dbj|GAA31514.2|	protein translocase subunit secA, partial [Clonorchis sinensis]
CL1007.Contig1_yong_A	1614	1e-63	gi|307189916|gb|EFN74152.1|	Peptidyl-prolyl cis-trans isomerase SDCCAG10 [Camponotus floridanus]
CL1639.Contig1_yong_A	1613	1e-163	gi|90025232|gb|ABD85119.1|	juvenile hormone epoxide hydrolase [Spodoptera exigua]
Unigene1200_yong_A	1613	1e-176	gi|307194536|gb|EFN76828.1|	Niemann-Pick C1 protein [Harpegnathos saltator]
CL6571.Contig1_yong_A	1613	8e-22	gi|195436190|ref|XP_002066052.1|	GK22155 [Drosophila willistoni] >gi|194162137|gb|EDW77038.1| GK22155 [Drosophila willistoni]
CL1981.Contig2_yong_A	1612	4e-53	gi|91089271|ref|XP_970267.1|	PREDICTED: similar to CG17912 CG17912-PB [Tribolium castaneum]
CL2935.Contig1_yong_A	1612	1e-145	gi|91087933|ref|XP_971816.1|	PREDICTED: similar to diaphanous protein [Tribolium castaneum]
CL3474.Contig1_yong_A	1612	1e-109	gi|357616535|gb|EHJ70248.1|	programmed cell death protein 11 [Danaus plexippus]
CL5572.Contig3_yong_A	1612	6e-67	gi|357601811|gb|EHJ63159.1|	serine protease inhibitor 28 [Danaus plexippus]
CL6229.Contig1_yong_A	1612	1e-09	gi|332030376|gb|EGI70083.1|	DNA topoisomerase 1 [Acromyrmex echinatior]
CL658.Contig1_yong_A	1611	1e-76	gi|332019782|gb|EGI60243.1|	Golgin subfamily A member 4 [Acromyrmex echinatior]
Unigene17171_yong_A	1611	0	gi|153791621|ref|NP_001093296.1|	acetoacetyl-CoA thiolase [Bombyx mori] >gi|146424692|dbj|BAF62106.1| acetoacetyl-CoA thiolase [Bombyx mori]
Unigene5383_yong_A	1610	1e-164	gi|357626335|gb|EHJ76461.1|	acyl-CoA-delta9-3a-desaturase [Danaus plexippus]
Unigene5388_yong_A	1610	0	gi|112983006|ref|NP_001037672.1|	acyl-coenzyme A dehydrogenase [Bombyx mori] >gi|103058047|gb|ABF71566.1| acyl-coenzyme A dehydrogenase [Bombyx mori]
Unigene17472_yong_A	1609	1e-180	gi|114052589|ref|NP_001040482.1|	phosphate transport protein [Bombyx mori] >gi|95103076|gb|ABF51479.1| phosphate transport protein [Bombyx mori]
CL201.Contig1_yong_A	1609	1e-105	gi|114051463|ref|NP_001040364.1|	methionine sulfoxide reductase [Bombyx mori] >gi|95102640|gb|ABF51258.1| methionine sulfoxide reductase [Bombyx mori]
CL3658.Contig2_yong_A	1608	2e-13	gi|327282171|ref|XP_003225817.1|	PREDICTED: FYVE and coiled-coil domain-containing protein 1-like [Anolis carolinensis]
CL2993.Contig1_yong_A	1608	1e-179	gi|2970687|gb|AAC06038.1|	beta-glucosidase precursor [Spodoptera frugiperda]
Unigene26402_yong_A	1607	1e-131	gi|91080065|ref|XP_966986.1|	PREDICTED: similar to AGAP005962-PA [Tribolium castaneum]
CL1004.Contig1_yong_A	1607	1e-40	gi|347964721|ref|XP_316883.5|	AGAP000906-PA [Anopheles gambiae str. PEST] >gi|333469478|gb|EAA12124.6| AGAP000906-PA [Anopheles gambiae str. PEST]
CL1416.Contig1_yong_A	1607	1e-11	gi|194745380|ref|XP_001955166.1|	GF18625 [Drosophila ananassae] >gi|190628203|gb|EDV43727.1| GF18625 [Drosophila ananassae]
CL5574.Contig2_yong_A	1607	1e-118	gi|156549109|ref|XP_001607604.1|	PREDICTED: ATP-sensitive inward rectifier potassium channel 12-like [Nasonia vitripennis]
CL420.Contig5_yong_A	1606	1e-61	gi|58394036|ref|XP_320465.2|	AGAP012058-PA [Anopheles gambiae str. PEST] >gi|55234601|gb|EAA00306.3| AGAP012058-PA [Anopheles gambiae str. PEST]
CL4800.Contig1_yong_A	1606	1e-161	gi|307180072|gb|EFN68140.1|	FACT complex subunit Ssrp1 [Camponotus floridanus]
Unigene30520_yong_A	1604	0	gi|357613363|gb|EHJ68462.1|	transcriptional adaptor 3 [Danaus plexippus]
CL1426.Contig1_yong_A	1604	0	gi|189237589|ref|XP_975112.2|	PREDICTED: similar to myosin-VIIa [Tribolium castaneum]
CL5072.Contig1_yong_A	1604	1e-10	gi|123424142|ref|XP_001306517.1|	variable membrane protein precursor [Trichomonas vaginalis G3]
CL6923.Contig1_yong_A	1603	4e-84	gi|91090902|ref|XP_973711.1|	PREDICTED: similar to NSD1 [Tribolium castaneum]
Unigene28711_yong_A	1603	7e-28	gi|270003413|gb|EEZ99860.1|	hypothetical protein TcasGA2_TC002642 [Tribolium castaneum]
Unigene18918_yong_A	1603	1e-116	gi|189242082|ref|XP_001809963.1|	PREDICTED: similar to BEL12_AG transposon polyprotein [Tribolium castaneum]
Unigene33525_yong_A	1602	1e-43	gi|348561183|ref|XP_003466392.1|	PREDICTED: probable ribonuclease ZC3H12D-like [Cavia porcellus]
CL4591.Contig1_yong_A	1602	0	gi|339283900|gb|AEJ38219.1|	elongation factor [Spodoptera exigua] >gi|339283902|gb|AEJ38220.1| elongation factor [Spodoptera exigua] >gi|339283904|gb|AEJ38221.1| elongation factor [Spodoptera exigua]
Unigene30113_yong_A	1602	1e-135	gi|281365233|ref|NP_610011.2|	sickie, isoform E [Drosophila melanogaster] >gi|272407110|gb|AAF53855.2| sickie, isoform E [Drosophila melanogaster]
CL3882.Contig1_yong_A	1601	1e-103	gi|357609213|gb|EHJ66348.1|	thiol peroxiredoxin [Danaus plexippus]
CL6234.Contig1_yong_A	1601	1e-104	gi|340715720|ref|XP_003396357.1|	PREDICTED: DNA replication factor Cdt1-like [Bombus terrestris]
Unigene3140_yong_A	1601	1e-167	gi|327420470|gb|AEA76311.1|	dsRNase [Mamestra configurata]
CL3798.Contig1_yong_A	1601	0	gi|223951442|gb|ACN29686.1|	UDP-N-acetylglucosamine pyrophosphorylase [Spodoptera exigua]
CL4113.Contig1_yong_A	1600	0	gi|91082265|ref|XP_973328.1|	PREDICTED: similar to CG4495 CG4495-PB [Tribolium castaneum]
Unigene938_yong_A	1600	1e-124	gi|332030336|gb|EGI70079.1|	Protein TMED8 [Acromyrmex echinatior]
Unigene2459_yong_A	1600	1e-147	gi|307185565|gb|EFN71525.1|	Sterile alpha and TIR motif-containing protein 1 [Camponotus floridanus]
CL1967.Contig1_yong_A	1599	1e-143	gi|307191156|gb|EFN74854.1|	C3 and PZP-like alpha-2-macroglobulin domain-containing protein 8 [Camponotus floridanus]
CL2904.Contig1_yong_A	1598	1e-148	gi|307173872|gb|EFN64629.1|	Tyrosine aminotransferase [Camponotus floridanus]
CL7291.Contig1_yong_A	1598	1e-165	gi|2970687|gb|AAC06038.1|	beta-glucosidase precursor [Spodoptera frugiperda]
Unigene10618_yong_A	1598	8e-70	gi|189237935|ref|XP_001810992.1|	PREDICTED: similar to GA15926-PA [Tribolium castaneum]
Unigene31117_yong_A	1598	0	gi|183979292|dbj|BAG30765.1|	contactin [Papilio xuthus]
CL130.Contig2_yong_A	1597	0	gi|58376449|ref|XP_308629.2|	AGAP007131-PA [Anopheles gambiae str. PEST] >gi|170035332|ref|XP_001845524.1| clathrin coat assembly protein AP50 [Culex quinquefasciatus] >gi|55245721|gb|EAA04151.2| AGAP007131-PA [Anopheles gambiae str. PEST] >gi|167877265|gb|EDS40648.1| clathrin coat assembly protein AP50 [Culex quinquefasciatus]
Unigene17934_yong_A	1597	0	gi|357614526|gb|EHJ69132.1|	elongation factor 1 gamma [Danaus plexippus]
Unigene30754_yong_A	1597	1e-112	gi|350417507|ref|XP_003491456.1|	PREDICTED: threonine dehydratase catabolic-like [Bombus impatiens]
Unigene17147_yong_A	1597	0	gi|350410161|ref|XP_003488967.1|	PREDICTED: RNA-binding protein 39-like isoform 2 [Bombus impatiens]
CL5721.Contig2_yong_A	1596	1e-174	gi|364023635|gb|AEW46892.1|	seminal fluid protein CSSFP042 [Chilo suppressalis]
Unigene26267_yong_A	1596	1e-173	gi|350417418|ref|XP_003491413.1|	PREDICTED: tubulin--tyrosine ligase-like protein 12-like [Bombus impatiens]
CL2706.Contig2_yong_A	1596	1e-104	gi|340714243|ref|XP_003395640.1|	PREDICTED: WD repeat and FYVE domain-containing protein 2-like [Bombus terrestris] >gi|350417258|ref|XP_003491334.1| PREDICTED: WD repeat and FYVE domain-containing protein 2-like [Bombus impatiens]
Unigene4303_yong_A	1596	2e-29	gi|332022065|gb|EGI62390.1|	Splicing factor 4 [Acromyrmex echinatior]
CL1300.Contig1_yong_A	1595	1e-159	gi|170033018|ref|XP_001844376.1|	monocarboxylate transporter [Culex quinquefasciatus] >gi|167873490|gb|EDS36873.1| monocarboxylate transporter [Culex quinquefasciatus]
CL1675.Contig1_yong_A	1594	0	gi|357611835|gb|EHJ67670.1|	disheveled associated activator of morphogenesis [Danaus plexippus]
Unigene5991_yong_A	1594	2e-13	gi|123438677|ref|XP_001310118.1|	viral A-type inclusion protein [Trichomonas vaginalis G3]
CL566.Contig1_yong_A	1594	3e-91	gi|118783660|ref|XP_313152.3|	AGAP004236-PA [Anopheles gambiae str. PEST] >gi|116128975|gb|EAA08647.3| AGAP004236-PA [Anopheles gambiae str. PEST]
CL2993.Contig2_yong_A	1593	0	gi|2970687|gb|AAC06038.1|	beta-glucosidase precursor [Spodoptera frugiperda]
CL4898.Contig2_yong_A	1593	8e-22	gi|15425681|dbj|BAB64297.1|	I-connectin [Procambarus clarkii]
Unigene30963_yong_A	1593	2e-63	gi|114052687|ref|NP_001040267.1|	progesterone receptor membrane component 2 [Bombyx mori] >gi|87248563|gb|ABD36334.1| progesterone membrane binding protein [Bombyx mori]
CL1406.Contig1_yong_A	1592	1e-118	gi|91093748|ref|XP_969297.1|	PREDICTED: similar to CG1962 CG1962-PA [Tribolium castaneum]
Unigene5609_yong_A	1592	1e-170	gi|91081067|ref|XP_975439.1|	PREDICTED: similar to AGAP008611-PA [Tribolium castaneum]
CL7262.Contig1_yong_A	1592	0	gi|156763634|gb|ABU94676.1|	alpha-tubulin [Xestia cnigrum] >gi|156763636|gb|ABU94677.1| alpha-tubulin [Mythimna separata] >gi|156763638|gb|ABU94678.1| alpha-tubulin [Spodoptera exigua] >gi|156763640|gb|ABU94679.1| alpha-tubulin [Agrotis ipsilon] >gi|237636934|gb|ACR07789.1| alpha tubulin [Heliothis virescens]
Unigene3101_yong_A	1591	1e-72	gi|157128122|ref|XP_001661316.1|	dihydropyridine-sensitive l-type calcium channel [Aedes aegypti] >gi|108872689|gb|EAT36914.1| dihydropyridine-sensitive l-type calcium channel [Aedes aegypti]
Unigene17740_yong_A	1591	0	gi|114051325|ref|NP_001040376.1|	phosphoribosylaminoimidazole carboxylase, phosphoribosylaminoimidazole succinocarboxamide synthetase [Bombyx mori] >gi|95102674|gb|ABF51275.1| phosphoribosylaminoimidazole carboxylase [Bombyx mori]
Unigene3012_yong_A	1590	8e-30	gi|91089199|ref|XP_974565.1|	PREDICTED: similar to mitochondrial malate dehydrogenase [Tribolium castaneum]
CL6733.Contig1_yong_A	1590	6e-75	gi|332020947|gb|EGI61340.1|	Inactive ubiquitin carboxyl-terminal hydrolase 54 [Acromyrmex echinatior]
CL3210.Contig2_yong_A	1590	4e-23	gi|257124471|gb|ACV41934.1|	pyriform spidroin 1 [Latrodectus hesperus]
CL5072.Contig2_yong_A	1589	3e-09	gi|123424142|ref|XP_001306517.1|	variable membrane protein precursor [Trichomonas vaginalis G3]
CL3229.Contig1_yong_A	1588	1e-130	gi|294846800|gb|ADF43473.1|	carboxyl/choline esterase CCE006d [Helicoverpa armigera]
CL2696.Contig1_yong_A	1587	0	gi|48476133|gb|AAT44358.1|	calcium-activated potassium channel alpha subunit [Manduca sexta]
CL612.Contig1_yong_A	1586	2e-95	gi|91079830|ref|XP_970174.1|	PREDICTED: similar to GA10531-PA [Tribolium castaneum]
Unigene17452_yong_A	1586	0	gi|117970173|dbj|BAF36817.1|	pxS-adenosyl-L-homocysteine hydrolase [Plutella xylostella]
Unigene30279_yong_A	1585	1e-138	gi|48094590|ref|XP_394217.1|	PREDICTED: proton-coupled amino acid transporter 4-like [Apis mellifera]
CL650.Contig2_yong_A	1584	1e-81	gi|357608047|gb|EHJ65797.1|	receptor expression enhancing protein isoform 2 [Danaus plexippus]
CL3896.Contig1_yong_A	1584	1e-176	gi|357603697|gb|EHJ63886.1|	beta-fructofuranosidase 2 [Danaus plexippus]
Unigene614_yong_A	1584	1e-180	gi|357603697|gb|EHJ63886.1|	beta-fructofuranosidase 2 [Danaus plexippus]
CL6589.Contig1_yong_A	1584	1e-177	gi|2970687|gb|AAC06038.1|	beta-glucosidase precursor [Spodoptera frugiperda]
CL447.Contig1_yong_A	1583	3e-62	gi|91081417|ref|XP_973063.1|	PREDICTED: similar to CG31871 CG31871-PA [Tribolium castaneum]
CL1441.Contig1_yong_A	1583	0	gi|374082034|gb|AEY81221.1|	plasma membrane calcium ATPase [Spodoptera littoralis]
CL3850.Contig2_yong_A	1583	4e-14	gi|357630358|gb|EHJ78532.1|	reverse transcriptase [Danaus plexippus]
Unigene17670_yong_A	1583	0	gi|347971770|ref|XP_313649.4|	AGAP004366-PA [Anopheles gambiae str. PEST] >gi|333469021|gb|EAA09247.4| AGAP004366-PA [Anopheles gambiae str. PEST]
Unigene30487_yong_A	1583	1e-117	gi|189234102|ref|XP_967485.2|	PREDICTED: similar to cell-cycle and apoptosis regulatory protein 1 [Tribolium castaneum]
CL1681.Contig1_yong_A	1582	1e-125	gi|91080871|ref|XP_972325.1|	PREDICTED: similar to nidogen [Tribolium castaneum]
Unigene481_yong_A	1582	0	gi|357622829|gb|EHJ74207.1|	serine/threonine-protein kinase vrk [Danaus plexippus]
CL1398.Contig1_yong_A	1582	1e-113	gi|357619225|gb|EHJ71885.1|	Rab7 [Danaus plexippus]
CL1257.Contig1_yong_A	1582	5e-07	gi|351065794|emb|CCD61779.1|	Protein H02F09.3 [Caenorhabditis elegans]
Unigene29556_yong_A	1582	0	gi|307210862|gb|EFN87215.1|	Pre-mRNA-processing factor 17 [Harpegnathos saltator]
CL4497.Contig1_yong_A	1581	0	gi|357610591|gb|EHJ67050.1|	kynurenine aminotransferase [Danaus plexippus]
CL3210.Contig3_yong_A	1581	4e-23	gi|257124471|gb|ACV41934.1|	pyriform spidroin 1 [Latrodectus hesperus]
Unigene27048_yong_A	1581	5e-16	gi|157118042|ref|XP_001658979.1|	protease m1 zinc metalloprotease [Aedes aegypti] >gi|108875831|gb|EAT40056.1| protease m1 zinc metalloprotease [Aedes aegypti]
CL866.Contig1_yong_A	1579	1e-112	gi|307180286|gb|EFN68319.1|	Proteasome subunit alpha type-1 [Camponotus floridanus]
CL2121.Contig1_yong_A	1579	3e-53	gi|189242426|ref|XP_969950.2|	PREDICTED: similar to CG10984 CG10984-PC [Tribolium castaneum]
CL5037.Contig1_yong_A	1578	1e-155	gi|66530240|ref|XP_624511.1|	PREDICTED: isocitrate dehydrogenase [NAD] subunit beta, mitochondrial-like [Apis mellifera]
Unigene800_yong_A	1578	7e-36	gi|332027292|gb|EGI67376.1|	MICAL-like protein 2 [Acromyrmex echinatior]
Unigene51_yong_A	1577	6e-19	gi|291228779|ref|XP_002734355.1|	PREDICTED: Daf-16-Dependent Longevity (WT but not daf-16 lifespan increased) family member (ddl-2)-like [Saccoglossus kowalevskii]
CL7045.Contig1_yong_A	1577	6e-17	gi|258596917|ref|XP_001349654.2|	rhoptry neck protein 6 [Plasmodium falciparum 3D7] >gi|254688479|gb|AAC71925.3| rhoptry neck protein 6 [Plasmodium falciparum 3D7]
CL5353.Contig2_yong_A	1577	1e-170	gi|158287927|ref|XP_309799.4|	AGAP010893-PA [Anopheles gambiae str. PEST] >gi|157019423|gb|EAA05572.4| AGAP010893-PA [Anopheles gambiae str. PEST]
CL2562.Contig1_yong_A	1576	1e-175	gi|91084931|ref|XP_970864.1|	PREDICTED: similar to AGAP007103-PA [Tribolium castaneum]
CL1374.Contig1_yong_A	1576	0	gi|357631100|gb|EHJ78794.1|	abc transporter [Danaus plexippus]
CL2067.Contig2_yong_A	1576	4e-77	gi|357628815|gb|EHJ77990.1|	lipin-3 [Danaus plexippus]
Unigene3241_yong_A	1576	1e-156	gi|307170583|gb|EFN62777.1|	Mediator of RNA polymerase II transcription subunit 24 [Camponotus floridanus]
Unigene5690_yong_A	1576	1e-90	gi|289740501|gb|ADD18998.1|	TPR repeat-containing protein [Glossina morsitans morsitans]
Unigene29146_yong_A	1576	1e-07	gi|195391486|ref|XP_002054391.1|	GJ22832 [Drosophila virilis] >gi|194152477|gb|EDW67911.1| GJ22832 [Drosophila virilis]
Unigene2904_yong_A	1575	2e-28	gi|91090902|ref|XP_973711.1|	PREDICTED: similar to NSD1 [Tribolium castaneum]
CL6279.Contig2_yong_A	1575	9e-31	gi|357601776|gb|EHJ63148.1|	anillin/rhotekin [Danaus plexippus]
CL3104.Contig1_yong_A	1575	3e-89	gi|332030223|gb|EGI70006.1|	Replicase polyprotein 1a [Acromyrmex echinatior]
CL511.Contig2_yong_A	1575	3e-94	gi|189234533|ref|XP_972865.2|	PREDICTED: similar to IP14232p [Tribolium castaneum]
CL600.Contig1_yong_A	1574	2e-70	gi|357623527|gb|EHJ74637.1|	ras-related protein 2 [Danaus plexippus]
CL5775.Contig2_yong_A	1574	0	gi|343175107|gb|AEM00018.1|	topoisomerase 1B [Spodoptera exigua]
Unigene31_yong_A	1574	1e-154	gi|283483977|ref|NP_001164469.1|	flavone synthase I [Bombyx mori] >gi|214011179|gb|ACJ61346.1| flavone synthase I [Bombyx mori]
Unigene30115_yong_A	1574	3e-77	gi|170055629|ref|XP_001863666.1|	transcription factor [Culex quinquefasciatus] >gi|167875541|gb|EDS38924.1| transcription factor [Culex quinquefasciatus]
CL1333.Contig1_yong_A	1573	0	gi|38570373|gb|AAR24625.1|	tryptophan oxygenase [Plodia interpunctella]
Unigene31026_yong_A	1571	0	gi|170036083|ref|XP_001845895.1|	ubiquitin protein ligase [Culex quinquefasciatus] >gi|167878586|gb|EDS41969.1| ubiquitin protein ligase [Culex quinquefasciatus]
Unigene17933_yong_A	1570	0	gi|51965706|emb|CAG29675.1|	translation initiation factor 2 gamma subunit [Scoliopteryx libatrix]
CL722.Contig1_yong_A	1570	4e-44	gi|339241765|ref|XP_003376808.1|	retrovirus-related Pol polyprotein from transposon TNT 1-94 [Trichinella spiralis] >gi|316974460|gb|EFV57947.1| retrovirus-related Pol polyprotein from transposon TNT 1-94 [Trichinella spiralis]
CL5361.Contig1_yong_A	1569	1e-117	gi|91076586|ref|XP_968109.1|	PREDICTED: similar to icarus CG9031-PA [Tribolium castaneum]
CL5572.Contig4_yong_A	1569	8e-69	gi|357601811|gb|EHJ63159.1|	serine protease inhibitor 28 [Danaus plexippus]
CL241.Contig1_yong_A	1569	0	gi|281360226|ref|NP_001036475.2|	lethal (2) 01289, isoform I [Drosophila melanogaster] >gi|272432354|gb|ABI31026.2| lethal (2) 01289, isoform I [Drosophila melanogaster]
CL4856.Contig1_yong_A	1569	5e-16	gi|189238744|ref|XP_972178.2|	PREDICTED: similar to P-element somatic inhibitor [Tribolium castaneum]
Unigene18618_yong_A	1569	1e-104	gi|189233735|ref|XP_971216.2|	PREDICTED: similar to lethal (1) G0003 CG6606-PA [Tribolium castaneum]
Unigene1870_yong_A	1568	1e-156	gi|347964715|ref|XP_316880.5|	AGAP000901-PA [Anopheles gambiae str. PEST] >gi|333469475|gb|EAA12069.5| AGAP000901-PA [Anopheles gambiae str. PEST]
Unigene185_yong_A	1568	4e-53	gi|345484600|ref|XP_001603781.2|	PREDICTED: puratrophin-1-like [Nasonia vitripennis]
CL2706.Contig1_yong_A	1568	1e-104	gi|340714243|ref|XP_003395640.1|	PREDICTED: WD repeat and FYVE domain-containing protein 2-like [Bombus terrestris] >gi|350417258|ref|XP_003491334.1| PREDICTED: WD repeat and FYVE domain-containing protein 2-like [Bombus impatiens]
CL5518.Contig1_yong_A	1567	2e-21	gi|91086295|ref|XP_973606.1|	PREDICTED: similar to AGAP005030-PA [Tribolium castaneum]
CL2907.Contig1_yong_A	1567	0	gi|307205765|gb|EFN83995.1|	Probable ubiquitin carboxyl-terminal hydrolase FAF-X [Harpegnathos saltator]
CL4615.Contig2_yong_A	1567	1e-129	gi|262530078|gb|ACY69180.1|	phosphoglucomutase [Spodoptera exigua]
CL6571.Contig2_yong_A	1567	8e-22	gi|195436190|ref|XP_002066052.1|	GK22155 [Drosophila willistoni] >gi|194162137|gb|EDW77038.1| GK22155 [Drosophila willistoni]
CL5317.Contig1_yong_A	1567	1e-170	gi|195342272|ref|XP_002037725.1|	GM18143 [Drosophila sechellia] >gi|194132575|gb|EDW54143.1| GM18143 [Drosophila sechellia]
Unigene19068_yong_A	1566	1e-148	gi|350416832|ref|XP_003491125.1|	PREDICTED: U3 small nucleolar RNA-associated protein 15 homolog [Bombus impatiens]
Unigene1190_yong_A	1565	1e-159	gi|91081029|ref|XP_975330.1|	PREDICTED: similar to CG11417 CG11417-PA [Tribolium castaneum]
CL2796.Contig1_yong_A	1565	0	gi|328790487|ref|XP_623323.3|	PREDICTED: myosin heavy chain, non-muscle [Apis mellifera]
CL149.Contig1_yong_A	1565	7e-47	gi|195025985|ref|XP_001986156.1|	GH20682 [Drosophila grimshawi] >gi|193902156|gb|EDW01023.1| GH20682 [Drosophila grimshawi]
Unigene17753_yong_A	1565	1e-131	gi|189235487|ref|XP_968396.2|	PREDICTED: similar to failed axon connections protein [Tribolium castaneum]
Unigene4939_yong_A	1565	1e-43	gi|189235393|ref|XP_001810875.1|	PREDICTED: similar to restricted expression proliferation associated protein-100 [Tribolium castaneum]
CL441.Contig3_yong_A	1564	1e-152	gi|357628561|gb|EHJ77852.1|	A disintegrin and metalloproteinase with thrombospondin motifs like protein [Danaus plexippus]
CL1795.Contig1_yong_A	1563	6e-12	gi|56283929|ref|NP_523475.3|	salivary gland secretion 1 [Drosophila melanogaster] >gi|55380421|gb|AAF50957.4| salivary gland secretion 1 [Drosophila melanogaster]
Unigene5572_yong_A	1563	1e-151	gi|25990819|gb|AAN76709.1|AF443827_1	acheron [Manduca sexta]
CL3923.Contig1_yong_A	1562	0	gi|283135681|gb|ADB11217.1|	phosphoglucose isomerase [Melitaea cinxia]
Unigene31054_yong_A	1562	0	gi|112984342|ref|NP_001037211.1|	suppressor of profilin 2 [Bombyx mori] >gi|55793531|gb|AAV65755.1| SOP2 [Bombyx mori]
CL3850.Contig7_yong_A	1561	5e-22	gi|357630358|gb|EHJ78532.1|	reverse transcriptase [Danaus plexippus]
Unigene26553_yong_A	1561	4e-46	gi|357629784|gb|EHJ78347.1|	hypothetical protein KGM_22069 [Danaus plexippus]
CL33.Contig1_yong_A	1561	3e-30	gi|347969292|ref|XP_312807.5|	AGAP003120-PA [Anopheles gambiae str. PEST] >gi|333468456|gb|EAA08491.5| AGAP003120-PA [Anopheles gambiae str. PEST]
Unigene3676_yong_A	1561	0	gi|308743359|gb|ADO40102.1|	enolase [Antheraea pernyi]
Unigene4900_yong_A	1561	0	gi|156550245|ref|XP_001602239.1|	PREDICTED: serine/threonine-protein kinase Warts-like [Nasonia vitripennis]
CL4679.Contig1_yong_A	1560	1e-12	gi|326430083|gb|EGD75653.1|	NOTCH2 protein [Salpingoeca sp. ATCC 50818]
CL4908.Contig1_yong_A	1560	1e-156	gi|183979366|dbj|BAG30735.1|	similar to CG31523-PA [Papilio xuthus]
Unigene10643_yong_A	1559	0	gi|332022547|gb|EGI62850.1|	Glycylpeptide N-tetradecanoyltransferase 1 [Acromyrmex echinatior]
CL2410.Contig3_yong_A	1559	6e-11	gi|195055203|ref|XP_001994509.1|	GH17288 [Drosophila grimshawi] >gi|215275345|sp|B4JUG8.1|JUPIT_DROGR RecName: Full=Microtubule-associated protein Jupiter >gi|193892272|gb|EDV91138.1| GH17288 [Drosophila grimshawi]
CL4321.Contig2_yong_A	1559	0	gi|124039568|dbj|BAF45385.1|	methionine-rich storage protien 1 [Plutella xylostella]
CL6188.Contig1_yong_A	1558	7e-42	gi|307198377|gb|EFN79319.1|	Chromodomain Y-like protein [Harpegnathos saltator]
Unigene4139_yong_A	1558	4e-13	gi|300431411|gb|ADK12634.1|	14-3-3 epsilon [Plutella xylostella]
Unigene1047_yong_A	1558	1e-169	gi|112982695|ref|NP_001036909.1|	activator of 90 kDa heat shock protein ATPase homolog 1 [Bombyx mori] >gi|40786381|dbj|BAD07028.1| Bm44 [Bombyx mori]
CL6633.Contig1_yong_A	1557	1e-10	gi|226342873|ref|NP_065254.3|	bromodomain-containing protein 4 isoform 1 [Mus musculus] >gi|148708379|gb|EDL40326.1| bromodomain containing 4, isoform CRA_a [Mus musculus] >gi|148708382|gb|EDL40329.1| bromodomain containing 4, isoform CRA_a [Mus musculus] >gi|169158040|emb|CAQ12563.1| bromodomain containing 4 [Mus musculus] >gi|169158072|emb|CAQ11932.1| bromodomain containing 4 [Mus musculus]
Unigene4059_yong_A	1557	1e-154	gi|157168007|ref|XP_001663283.1|	ribophorin [Aedes aegypti] >gi|108870496|gb|EAT34721.1| ribophorin [Aedes aegypti]
Unigene3716_yong_A	1556	0	gi|91080933|ref|XP_974172.1|	PREDICTED: similar to GA17918-PA [Tribolium castaneum]
Unigene17505_yong_A	1556	1e-126	gi|168823429|ref|NP_001108348.1|	kettin protein [Bombyx mori] >gi|18700457|dbj|BAB85196.1| BMKETTIN [Bombyx mori] >gi|22474512|dbj|BAC10617.1| KETTIN [Bombyx mori]
Unigene28670_yong_A	1555	2e-95	gi|195576686|ref|XP_002078206.1|	GD23321 [Drosophila simulans] >gi|194190215|gb|EDX03791.1| GD23321 [Drosophila simulans]
Unigene3695_yong_A	1555	8e-61	gi|189240293|ref|XP_973377.2|	PREDICTED: similar to mini-me CG3231-PA [Tribolium castaneum]
Unigene1664_yong_A	1555	8e-35	gi|170049561|ref|XP_001857520.1|	pita [Culex quinquefasciatus] >gi|167871350|gb|EDS34733.1| pita [Culex quinquefasciatus]
CL7296.Contig1_yong_A	1555	1e-113	gi|158286997|ref|XP_309066.4|	AGAP005282-PA [Anopheles gambiae str. PEST] >gi|157019802|gb|EAA04787.4| AGAP005282-PA [Anopheles gambiae str. PEST]
Unigene14002_yong_A	1554	1e-130	gi|91085289|ref|XP_967989.1|	PREDICTED: similar to lipoma preferred partner/lpp [Tribolium castaneum]
Unigene3216_yong_A	1554	3e-07	gi|358246425|emb|CCE71670.1|	Protein CLEC-199, isoform e [Caenorhabditis elegans]
Unigene1550_yong_A	1554	0	gi|261228534|dbj|BAE43845.2|	Ebony [Papilio xuthus]
CL4145.Contig1_yong_A	1553	1e-178	gi|357604624|gb|EHJ64265.1|	mixed-lineage leukemia protein, mll [Danaus plexippus]
Unigene1824_yong_A	1553	7e-92	gi|345497598|ref|XP_001601392.2|	PREDICTED: gamma-glutamyl hydrolase A-like [Nasonia vitripennis]
CL4651.Contig1_yong_A	1553	4e-81	gi|332024767|gb|EGI64956.1|	Cell division cycle and apoptosis regulator protein 1 [Acromyrmex echinatior]
CL6103.Contig2_yong_A	1553	1e-131	gi|21552589|gb|AAM54724.1|	cytochrome P450 monooxygenase CYP321A1 [Helicoverpa zea]
Unigene949_yong_A	1552	0	gi|307170881|gb|EFN62992.1|	Exocyst complex component 3 [Camponotus floridanus]
Unigene30895_yong_A	1552	1e-100	gi|189233575|ref|XP_001807914.1|	PREDICTED: similar to AGAP007723-PA [Tribolium castaneum]
Unigene1994_yong_A	1551	1e-128	gi|157104617|ref|XP_001648489.1|	echinoid [Aedes aegypti] >gi|108880262|gb|EAT44487.1| echinoid [Aedes aegypti]
Unigene646_yong_A	1551	6e-48	gi|150416774|gb|ABR68856.1|	major ampullate spidroin 1 [Latrodectus hesperus]
CL878.Contig1_yong_A	1549	0	gi|357609340|gb|EHJ66399.1|	actin [Danaus plexippus]
Unigene2525_yong_A	1549	1e-09	gi|328706750|ref|XP_003243190.1|	PREDICTED: hypothetical protein LOC100571575 [Acyrthosiphon pisum]
CL2229.Contig3_yong_A	1549	0	gi|194853155|ref|XP_001968111.1|	GG24688 [Drosophila erecta] >gi|190659978|gb|EDV57170.1| GG24688 [Drosophila erecta]
Unigene30604_yong_A	1549	0	gi|189233619|ref|XP_970422.2|	PREDICTED: similar to arylhydrocarbon receptor nuclear translocator homolog b [Tribolium castaneum]
CL5037.Contig2_yong_A	1548	1e-157	gi|66530240|ref|XP_624511.1|	PREDICTED: isocitrate dehydrogenase [NAD] subunit beta, mitochondrial-like [Apis mellifera]
Unigene30726_yong_A	1548	0	gi|62722476|gb|AAX94571.1|	beta-N-acetylglucosaminidase [Choristoneura fumiferana]
Unigene1862_yong_A	1548	1e-105	gi|357624261|gb|EHJ75111.1|	serine/threonine protein kinase [Danaus plexippus]
Unigene26803_yong_A	1548	0	gi|332028723|gb|EGI68754.1|	Teneurin-3 [Acromyrmex echinatior]
Unigene17548_yong_A	1548	1e-137	gi|328670887|gb|AEB26320.1|	voltage-dependent anion-selective channel [Helicoverpa armigera]
Unigene5546_yong_A	1548	7e-73	gi|195963351|ref|NP_001124348.1|	uncharacterized protein LOC100174822 [Bombyx mori]
CL4633.Contig1_yong_A	1547	1e-129	gi|91090079|ref|XP_969933.1|	PREDICTED: similar to twinfilin [Tribolium castaneum]
Unigene6966_yong_A	1547	0	gi|357620516|gb|EHJ72674.1|	hormone receptor 39 [Danaus plexippus]
Unigene33143_yong_A	1547	0	gi|345492365|ref|XP_001600475.2|	PREDICTED: probable ATP-dependent RNA helicase DDX10-like [Nasonia vitripennis]
CL2904.Contig2_yong_A	1546	1e-148	gi|307173872|gb|EFN64629.1|	Tyrosine aminotransferase [Camponotus floridanus]
Unigene17388_yong_A	1545	1e-118	gi|319894760|gb|ADV76535.1|	slowmo protein variant 3 [Ostrinia nubilalis]
CL2236.Contig1_yong_A	1545	0	gi|298402909|gb|ADI82774.1|	fatty-acyl CoA reductase 1 [Ostrinia nubilalis]
Unigene1890_yong_A	1545	4e-83	gi|18860079|ref|NP_573246.1|	Ucp4A, isoform A [Drosophila melanogaster] >gi|320542280|ref|NP_001188664.1| Ucp4A, isoform B [Drosophila melanogaster] >gi|7293391|gb|AAF48769.1| Ucp4A, isoform A [Drosophila melanogaster] >gi|73853338|gb|AAZ86741.1| RH64870p [Drosophila melanogaster] >gi|318069455|gb|ADV37746.1| Ucp4A, isoform B [Drosophila melanogaster]
Unigene17861_yong_A	1545	2e-34	gi|161076803|ref|NP_723346.2|	basigin, isoform G [Drosophila melanogaster] >gi|157400115|gb|AAN10661.2| basigin, isoform G [Drosophila melanogaster]
CL2067.Contig3_yong_A	1544	4e-77	gi|357628815|gb|EHJ77990.1|	lipin-3 [Danaus plexippus]
Unigene13911_yong_A	1544	0	gi|357604416|gb|EHJ64176.1|	chordin [Danaus plexippus]
Unigene30861_yong_A	1544	7e-07	gi|195484532|ref|XP_002090732.1|	GE13275 [Drosophila yakuba] >gi|194176833|gb|EDW90444.1| GE13275 [Drosophila yakuba]
CL5042.Contig1_yong_A	1544	1e-108	gi|195112578|ref|XP_002000849.1|	GI22295 [Drosophila mojavensis] >gi|193917443|gb|EDW16310.1| GI22295 [Drosophila mojavensis]
CL2969.Contig1_yong_A	1544	0	gi|157134606|ref|XP_001663326.1|	6-phosphofructo-2-kinase/fructose-2,6-bisphosphatase short form [Aedes aegypti] >gi|108870424|gb|EAT34649.1| 6-phosphofructo-2-kinase/fructose-2,6-bisphosphatase short form [Aedes aegypti]
CL2952.Contig1_yong_A	1543	1e-106	gi|91076110|ref|XP_969015.1|	PREDICTED: similar to synapse-associated protein [Tribolium castaneum]
Unigene30804_yong_A	1542	2e-18	gi|50979202|ref|NP_001003352.1|	neurofilament heavy polypeptide [Canis lupus familiaris] >gi|24020878|gb|AAN40837.1|AF346625_1 heavy neurofilament protein [Canis lupus familiaris]
Unigene8_yong_A	1542	1e-150	gi|332020374|gb|EGI60795.1|	E3 ubiquitin-protein ligase MARCH2 [Acromyrmex echinatior]
CL1096.Contig1_yong_A	1541	8e-38	gi|198463339|ref|XP_002135479.1|	GA28568 [Drosophila pseudoobscura pseudoobscura] >gi|198151215|gb|EDY74106.1| GA28568 [Drosophila pseudoobscura pseudoobscura]
Unigene1953_yong_A	1540	1e-88	gi|307186390|gb|EFN72024.1|	Hepatic leukemia factor [Camponotus floridanus]
CL4059.Contig1_yong_A	1540	3e-99	gi|195055296|ref|XP_001994555.1|	GH15544 [Drosophila grimshawi] >gi|193892318|gb|EDV91184.1| GH15544 [Drosophila grimshawi]
Unigene32231_yong_A	1539	2e-36	gi|170044461|ref|XP_001849865.1|	t complex protein [Culex quinquefasciatus] >gi|167867605|gb|EDS30988.1| t complex protein [Culex quinquefasciatus]
Unigene4132_yong_A	1538	1e-150	gi|91087855|ref|XP_968688.1|	PREDICTED: similar to vacuolar protein sorting-associated protein 33A [Tribolium castaneum]
Unigene18988_yong_A	1537	1e-92	gi|156547587|ref|XP_001603068.1|	PREDICTED: GMP reductase 1-like [Nasonia vitripennis]
Unigene5018_yong_A	1536	1e-141	gi|91080937|ref|XP_974247.1|	PREDICTED: similar to CG16786 CG16786-PA [Tribolium castaneum]
Unigene2384_yong_A	1536	1e-133	gi|114050787|ref|NP_001040153.1|	leucine zipper protein [Bombyx mori] >gi|87248223|gb|ABD36164.1| leucine zipper protein [Bombyx mori]
CL5654.Contig1_yong_A	1535	6e-85	gi|91089527|ref|XP_971048.1|	PREDICTED: similar to GA14176-PA [Tribolium castaneum]
CL1525.Contig1_yong_A	1535	1e-121	gi|332023028|gb|EGI63293.1|	Activin receptor type-2B [Acromyrmex echinatior]
CL2410.Contig4_yong_A	1535	2e-11	gi|195107228|ref|XP_001998217.1|	GI23754 [Drosophila mojavensis] >gi|215275324|sp|B4KBL1.1|JUPIT_DROMO RecName: Full=Microtubule-associated protein Jupiter >gi|193914811|gb|EDW13678.1| GI23754 [Drosophila mojavensis]
CL4820.Contig1_yong_A	1535	3e-99	gi|169234682|ref|NP_001108462.1|	glutathione S-transferase unclassified 1 [Bombyx mori] >gi|148788026|gb|ABR12244.1| glutathione S-transferase 7 [Bombyx mori]
CL4066.Contig1_yong_A	1535	1e-122	gi|160333413|ref|NP_001103763.1|	fumarylacetoacetase [Bombyx mori] >gi|87248327|gb|ABD36216.1| fumarylacetoacetate hydrolase isoform A [Bombyx mori]
CL2505.Contig1_yong_A	1534	1e-180	gi|158323905|gb|ABW34440.1|	cytochrome P450 [Plutella xylostella]
CL1634.Contig1_yong_A	1534	2e-61	gi|118778122|ref|XP_308468.3|	AGAP007363-PA [Anopheles gambiae str. PEST] >gi|116132230|gb|EAA04683.3| AGAP007363-PA [Anopheles gambiae str. PEST]
CL7241.Contig1_yong_A	1533	2e-56	gi|328791726|ref|XP_003251622.1|	PREDICTED: shootin-1-like [Apis mellifera]
Unigene7111_yong_A	1533	6e-53	gi|170061047|ref|XP_001866068.1|	chromatin assembly factor-1 p180 subunit [Culex quinquefasciatus] >gi|167879319|gb|EDS42702.1| chromatin assembly factor-1 p180 subunit [Culex quinquefasciatus]
CL3994.Contig1_yong_A	1532	1e-138	gi|91077510|ref|XP_969609.1|	PREDICTED: similar to microfibrillar-associated protein 1 [Tribolium castaneum]
CL33.Contig2_yong_A	1532	3e-30	gi|347969292|ref|XP_312807.5|	AGAP003120-PA [Anopheles gambiae str. PEST] >gi|333468456|gb|EAA08491.5| AGAP003120-PA [Anopheles gambiae str. PEST]
Unigene2958_yong_A	1532	6e-98	gi|301070146|gb|ADK55519.1|	small heat shock protein [Spodoptera litura]
CL4068.Contig1_yong_A	1532	1e-126	gi|189234206|ref|XP_970568.2|	PREDICTED: similar to HRP130 protein [Tribolium castaneum]
Unigene16799_yong_A	1531	4e-60	gi|357608070|gb|EHJ65807.1|	mobility group protein 1B [Danaus plexippus]
CL5727.Contig1_yong_A	1531	1e-165	gi|308512737|gb|ADO33022.1|	leucine-rich transmembrane protein [Biston betularia]
Unigene10649_yong_A	1531	0	gi|307197879|gb|EFN78978.1|	Developmentally-regulated GTP-binding protein 2 [Harpegnathos saltator]
Unigene32285_yong_A	1530	6e-40	gi|91079098|ref|XP_975317.1|	PREDICTED: similar to CG13800 CG13800-PA [Tribolium castaneum]
Unigene17844_yong_A	1530	1e-174	gi|357628386|gb|EHJ77734.1|	ubiquinol-cytochrome c reductase core protein II [Danaus plexippus]
Unigene22114_yong_A	1530	1e-156	gi|332029626|gb|EGI69515.1|	DnaJ-like protein subfamily C member 11 [Acromyrmex echinatior]
CL533.Contig1_yong_A	1530	1e-84	gi|28574875|ref|NP_730262.2|	CG13731 [Drosophila melanogaster] >gi|28380492|gb|AAF49349.4| CG13731 [Drosophila melanogaster]
CL441.Contig2_yong_A	1529	1e-152	gi|357628561|gb|EHJ77852.1|	A disintegrin and metalloproteinase with thrombospondin motifs like protein [Danaus plexippus]
CL5539.Contig1_yong_A	1529	1e-179	gi|357603745|gb|EHJ63908.1|	glycosyl transferase [Danaus plexippus]
CL6656.Contig2_yong_A	1529	0	gi|164683438|gb|ABY66383.1|	eukaryotic initiation factor 4A [Plutella xylostella]
CL2996.Contig1_yong_A	1529	5e-42	gi|149047034|gb|EDL99754.1|	rCG64318 [Rattus norvegicus]
CL1983.Contig1_yong_A	1528	1e-29	gi|320541796|ref|NP_001188549.1|	CG34417, isoform L [Drosophila melanogaster] >gi|318069325|gb|ADV37633.1| CG34417, isoform L [Drosophila melanogaster]
Unigene31395_yong_A	1528	6e-06	gi|158254266|gb|AAI54141.1|	Zgc:113886 [Danio rerio]
CL2755.Contig2_yong_A	1528	1e-150	gi|156548356|ref|XP_001603617.1|	PREDICTED: electron transfer flavoprotein-ubiquinone oxidoreductase, mitochondrial-like [Nasonia vitripennis]
Unigene4922_yong_A	1527	1e-142	gi|357607922|gb|EHJ65741.1|	chitinase-related protein 1 [Danaus plexippus]
Unigene29073_yong_A	1527	9e-79	gi|340396198|gb|AEK32389.1|	sensory neuron membrane protein 2 [Culex quinquefasciatus]
Unigene7099_yong_A	1526	1e-118	gi|45550774|ref|NP_650893.2|	CG5191, isoform B [Drosophila melanogaster] >gi|45446562|gb|AAG22162.3| CG5191, isoform B [Drosophila melanogaster] >gi|162951737|gb|ABY21730.1| IP13792p [Drosophila melanogaster]
Unigene31089_yong_A	1526	1e-175	gi|189237714|ref|XP_968753.2|	PREDICTED: similar to Protein Mo25 (dMo25) [Tribolium castaneum]
Unigene30800_yong_A	1525	0	gi|347971738|ref|XP_313620.5|	AGAP004341-PA [Anopheles gambiae str. PEST] >gi|333469006|gb|EAA09201.5| AGAP004341-PA [Anopheles gambiae str. PEST]
CL3658.Contig1_yong_A	1525	2e-13	gi|327282171|ref|XP_003225817.1|	PREDICTED: FYVE and coiled-coil domain-containing protein 1-like [Anolis carolinensis]
Unigene10344_yong_A	1525	0	gi|298204351|gb|ADI61824.1|	endonuclease-reverse transcriptase [Bombyx mori]
CL6861.Contig1_yong_A	1525	3e-30	gi|195432545|ref|XP_002064277.1|	GK19787 [Drosophila willistoni] >gi|194160362|gb|EDW75263.1| GK19787 [Drosophila willistoni]
Unigene10816_yong_A	1524	1e-155	gi|347967363|ref|XP_565625.4|	AGAP002194-PA [Anopheles gambiae str. PEST] >gi|333466330|gb|EAL42027.4| AGAP002194-PA [Anopheles gambiae str. PEST]
Unigene26612_yong_A	1524	4e-62	gi|307194278|gb|EFN76663.1|	ER degradation-enhancing alpha-mannosidase-like 2 [Harpegnathos saltator]
CL6252.Contig2_yong_A	1524	1e-176	gi|27151870|gb|AAM28484.2|AF482909_1	acyl-CoA desaturase HassNPVE [Helicoverpa assulta]
Unigene25998_yong_A	1523	7e-47	gi|91093823|ref|XP_969082.1|	PREDICTED: similar to Meiosis-specific nuclear structural 1 [Tribolium castaneum]
CL829.Contig8_yong_A	1523	2e-77	gi|91082237|ref|XP_967133.1|	PREDICTED: similar to IP16036p isoform 1 [Tribolium castaneum]
Unigene284_yong_A	1523	1e-136	gi|357625869|gb|EHJ76159.1|	pre-mRNA-splicing factor ISY1-like protein [Danaus plexippus]
CL101.Contig1_yong_A	1523	7e-20	gi|189240073|ref|XP_971044.2|	PREDICTED: similar to gpi inositol deacylase pgap1 [Tribolium castaneum]
CL2097.Contig1_yong_A	1523	1e-111	gi|114051003|ref|NP_001040143.1|	perilipin [Bombyx mori] >gi|87248199|gb|ABD36152.1| perilipin [Bombyx mori]
CL5098.Contig1_yong_A	1522	1e-114	gi|347970885|ref|XP_003436656.1|	AGAP003904-PB [Anopheles gambiae str. PEST] >gi|333466418|gb|EGK96235.1| AGAP003904-PB [Anopheles gambiae str. PEST]
Unigene3100_yong_A	1522	0	gi|114051592|ref|NP_001040357.1|	diptheria toxin resistance protein [Bombyx mori] >gi|95102620|gb|ABF51248.1| diptheria toxin resistance protein [Bombyx mori]
CL3879.Contig1_yong_A	1521	1e-103	gi|357621083|gb|EHJ73046.1|	zinc/iron transporter [Danaus plexippus]
CL1955.Contig1_yong_A	1521	6e-11	gi|351712062|gb|EHB14981.1|	Putative DMBT1-like protein [Heterocephalus glaber]
Unigene1467_yong_A	1521	7e-76	gi|194751660|ref|XP_001958143.1|	GF10772 [Drosophila ananassae] >gi|190625425|gb|EDV40949.1| GF10772 [Drosophila ananassae]
CL6504.Contig2_yong_A	1521	1e-61	gi|156538645|ref|XP_001607686.1|	PREDICTED: protein lunapark-B-like [Nasonia vitripennis]
CL4584.Contig1_yong_A	1520	0	gi|291293648|gb|ADD92322.1|	cadherin-like protein [Plutella xylostella]
Unigene30280_yong_A	1519	1e-151	gi|48094590|ref|XP_394217.1|	PREDICTED: proton-coupled amino acid transporter 4-like [Apis mellifera]
Unigene19219_yong_A	1519	0	gi|357621069|gb|EHJ73037.1|	Zn finger homeodomain 2 [Danaus plexippus]
Unigene4398_yong_A	1519	1e-25	gi|332027356|gb|EGI67440.1|	DNA-directed RNA polymerase II subunit RPB1 [Acromyrmex echinatior]
CL4852.Contig1_yong_A	1519	1e-116	gi|189235097|ref|XP_969690.2|	PREDICTED: similar to rbm25 protein [Tribolium castaneum]
CL420.Contig6_yong_A	1518	2e-67	gi|58394036|ref|XP_320465.2|	AGAP012058-PA [Anopheles gambiae str. PEST] >gi|55234601|gb|EAA00306.3| AGAP012058-PA [Anopheles gambiae str. PEST]
Unigene3003_yong_A	1518	5e-93	gi|357609784|gb|EHJ66668.1|	transcription initiation factor [Danaus plexippus]
CL4678.Contig2_yong_A	1518	0	gi|156073243|gb|ABU45982.1|	G(alpha)q [Helicoverpa assulta]
Unigene5381_yong_A	1517	6e-16	gi|74850359|sp|Q54AU8.1|Y5091_DICDI	RecName: Full=Putative uncharacterized protein DDB_G0294196
Unigene1850_yong_A	1517	0	gi|357620494|gb|EHJ72659.1|	dipeptidyl-peptidase [Danaus plexippus]
Unigene5670_yong_A	1517	1e-147	gi|307184309|gb|EFN70767.1|	Zinc finger CCCH domain-containing protein 15-like protein [Camponotus floridanus]
Unigene5527_yong_A	1517	1e-49	gi|195451597|ref|XP_002072993.1|	GK13394 [Drosophila willistoni] >gi|194169078|gb|EDW83979.1| GK13394 [Drosophila willistoni]
Unigene3940_yong_A	1516	1e-143	gi|189236157|ref|XP_975017.2|	PREDICTED: similar to ets [Tribolium castaneum]
CL6691.Contig1_yong_A	1515	5e-53	gi|33328235|gb|AAQ09568.1|	antifreeze glycoprotein precursor [Gadus ogac]
CL3210.Contig4_yong_A	1515	4e-23	gi|257124471|gb|ACV41934.1|	pyriform spidroin 1 [Latrodectus hesperus]
Unigene664_yong_A	1515	0	gi|157136853|ref|XP_001656940.1|	wd-repeat protein [Aedes aegypti] >gi|108880969|gb|EAT45194.1| wd-repeat protein [Aedes aegypti]
Unigene29045_yong_A	1514	1e-66	gi|307205674|gb|EFN83936.1|	SSXT protein [Harpegnathos saltator]
CL3763.Contig4_yong_A	1514	0	gi|284413718|ref|NP_001165114.1|	collagen precursor [Bombyx mori]
Unigene14507_yong_A	1514	2e-94	gi|189238003|ref|XP_969912.2|	PREDICTED: similar to GA22134-PA [Tribolium castaneum]
Unigene18634_yong_A	1513	7e-89	gi|307193219|gb|EFN76110.1|	Endoplasmic reticulum-Golgi intermediate compartment protein 3 [Harpegnathos saltator]
Unigene30134_yong_A	1513	1e-106	gi|289063226|dbj|BAI77429.1|	cyclin A [Bombyx mori]
CL6349.Contig1_yong_A	1512	0	gi|345485521|ref|XP_003425288.1|	PREDICTED: COP9 signalosome complex subunit 2-like isoform 2 [Nasonia vitripennis]
CL4821.Contig1_yong_A	1512	1e-119	gi|195438976|ref|XP_002067407.1|	GK16406 [Drosophila willistoni] >gi|194163492|gb|EDW78393.1| GK16406 [Drosophila willistoni]
CL3617.Contig1_yong_A	1512	0	gi|170051679|ref|XP_001861875.1|	26S protease regulatory subunit 4 [Culex quinquefasciatus] >gi|167872831|gb|EDS36214.1| 26S protease regulatory subunit 4 [Culex quinquefasciatus]
CL650.Contig3_yong_A	1512	8e-83	gi|114050941|ref|NP_001040329.1|	receptor expression enhancing protein isoform 2 [Bombyx mori] >gi|87248617|gb|ABD36361.1| receptor expression enhancing protein isoform 2 [Bombyx mori]
Unigene11128_yong_A	1511	0	gi|357610085|gb|EHJ66817.1|	will die slowly [Danaus plexippus]
CL1173.Contig1_yong_A	1511	1e-100	gi|189238031|ref|XP_966733.2|	PREDICTED: similar to T21C9.6 [Tribolium castaneum]
CL5112.Contig1_yong_A	1511	1e-170	gi|189234656|ref|XP_968585.2|	PREDICTED: similar to tomosyn [Tribolium castaneum]
CL4519.Contig1_yong_A	1509	0	gi|357624231|gb|EHJ75089.1|	molting fluid carboxypeptidase A [Danaus plexippus]
CL4908.Contig2_yong_A	1509	1e-156	gi|183979366|dbj|BAG30735.1|	similar to CG31523-PA [Papilio xuthus]
Unigene232_yong_A	1508	1e-148	gi|44829173|tpg|DAA04500.1|	TPA: TPA_exp: pol polyprotein [Schistosoma mansoni]
CL6884.Contig1_yong_A	1508	1e-111	gi|350422078|ref|XP_003493049.1|	PREDICTED: luc7-like protein 3-like [Bombus impatiens]
CL1152.Contig2_yong_A	1508	0	gi|302138540|gb|ADK94699.1|	heat shock protein 70 [Plutella xylostella]
CL16.Contig2_yong_A	1508	1e-163	gi|208972549|gb|ACI32835.1|	serine proteinase-like protein 1 [Helicoverpa armigera]
Unigene52_yong_A	1508	1e-133	gi|170050467|ref|XP_001861324.1|	sodium/nucleoside cotransporter 1 [Culex quinquefasciatus] >gi|167872062|gb|EDS35445.1| sodium/nucleoside cotransporter 1 [Culex quinquefasciatus]
Unigene31435_yong_A	1507	1e-145	gi|308512775|gb|ADO33041.1|	recQ helicase [Biston betularia]
Unigene3455_yong_A	1506	1e-20	gi|41327317|gb|AAS00160.1|	prion protein 2 [Danio rerio]
Unigene1361_yong_A	1506	1e-129	gi|363896088|gb|AEW43128.1|	UDP-glycosyltransferase UGT40M1 [Helicoverpa armigera]
CL4170.Contig1_yong_A	1506	1e-160	gi|289724570|gb|ADD18276.1|	ATP-citrate lyase [Glossina morsitans morsitans]
CL3945.Contig1_yong_A	1506	9e-09	gi|189233689|ref|XP_001809624.1|	PREDICTED: similar to AGAP001118-PA [Tribolium castaneum]
Unigene31157_yong_A	1506	1e-113	gi|148298734|ref|NP_001091833.1|	eukaryotic initiation factor 4E-2 [Bombyx mori] >gi|119496937|gb|ABL75550.1| eukaryotic initiation factor 4E-2 [Bombyx mori]
Unigene26790_yong_A	1505	1e-176	gi|93448306|gb|ABC84370.2|	cytochrome P450 [Spodoptera litura]
Unigene3116_yong_A	1505	1e-134	gi|345480251|ref|XP_001607535.2|	PREDICTED: probable ATP-dependent RNA helicase DDX52-like [Nasonia vitripennis]
CL2532.Contig2_yong_A	1505	1e-65	gi|307214555|gb|EFN89540.1|	Upstream activation factor subunit UAF30 [Harpegnathos saltator]
Unigene4938_yong_A	1505	2e-69	gi|189237641|ref|XP_966597.2|	PREDICTED: similar to MGC89351 protein [Tribolium castaneum]
Unigene1248_yong_A	1504	2e-79	gi|328782542|ref|XP_003250163.1|	PREDICTED: paired amphipathic helix protein Sin3b [Apis mellifera]
Unigene5658_yong_A	1504	1e-149	gi|237648992|ref|NP_001153673.1|	carboxypeptidase B-like precursor [Bombyx mori] >gi|224176023|dbj|BAH23565.1| similar to carboxypeptidase B [Bombyx mori]
CL7337.Contig1_yong_A	1504	0	gi|221372158|ref|NP_001138210.1|	CG4678, isoform D [Drosophila melanogaster] >gi|220901798|gb|ACL82940.1| CG4678, isoform D [Drosophila melanogaster]
Unigene10576_yong_A	1504	2e-20	gi|198463339|ref|XP_002135479.1|	GA28568 [Drosophila pseudoobscura pseudoobscura] >gi|198151215|gb|EDY74106.1| GA28568 [Drosophila pseudoobscura pseudoobscura]
CL1374.Contig2_yong_A	1502	0	gi|357631100|gb|EHJ78794.1|	abc transporter [Danaus plexippus]
CL7331.Contig2_yong_A	1502	2e-57	gi|345492484|ref|XP_001601473.2|	PREDICTED: P protein-like [Nasonia vitripennis]
Unigene30521_yong_A	1502	0	gi|157123075|ref|XP_001653815.1|	crooked neck protein [Aedes aegypti] >gi|108874541|gb|EAT38766.1| crooked neck protein [Aedes aegypti]
Unigene29493_yong_A	1501	1e-117	gi|91081191|ref|XP_975602.1|	PREDICTED: similar to AGAP002284-PA [Tribolium castaneum]
Unigene4783_yong_A	1501	6e-24	gi|58387333|ref|XP_315488.2|	AGAP005484-PA [Anopheles gambiae str. PEST] >gi|55238290|gb|EAA44029.2| AGAP005484-PA [Anopheles gambiae str. PEST]
Unigene2645_yong_A	1501	1e-113	gi|226342886|ref|NP_001139705.1|	serine protease inhibitor 13 precursor [Bombyx mori] >gi|195972028|gb|ACG61176.1| serpin-13 [Bombyx mori]
Unigene655_yong_A	1498	9e-15	gi|357631643|gb|EHJ79112.1|	serine/threonine protein kinase [Danaus plexippus]
Unigene131_yong_A	1498	1e-109	gi|328777750|ref|XP_394707.4|	PREDICTED: u3 small nucleolar ribonucleoprotein protein MPP10-like [Apis mellifera]
CL6691.Contig2_yong_A	1497	3e-51	gi|33328235|gb|AAQ09568.1|	antifreeze glycoprotein precursor [Gadus ogac]
Unigene3491_yong_A	1497	1e-137	gi|170065643|ref|XP_001868025.1|	cytochrome c oxidase assembly protein COX15 [Culex quinquefasciatus] >gi|167862567|gb|EDS25950.1| cytochrome c oxidase assembly protein COX15 [Culex quinquefasciatus]
Unigene30234_yong_A	1496	6e-18	gi|221131339|ref|XP_002161774.1|	PREDICTED: similar to GE26445 [Hydra magnipapillata]
Unigene5101_yong_A	1496	9e-20	gi|195158447|ref|XP_002020097.1|	GL13804 [Drosophila persimilis] >gi|194116866|gb|EDW38909.1| GL13804 [Drosophila persimilis]
CL2032.Contig1_yong_A	1496	1e-114	gi|158292193|ref|XP_313752.4|	AGAP004458-PA [Anopheles gambiae str. PEST] >gi|347971944|ref|XP_003436822.1| AGAP004458-PB [Anopheles gambiae str. PEST] >gi|347971946|ref|XP_003436823.1| AGAP004458-PC [Anopheles gambiae str. PEST] >gi|157017319|gb|EAA44590.4| AGAP004458-PA [Anopheles gambiae str. PEST] >gi|333469100|gb|EGK97180.1| AGAP004458-PB [Anopheles gambiae str. PEST] >gi|333469101|gb|EGK97181.1| AGAP004458-PC [Anopheles…
Unigene30100_yong_A	1495	3e-21	gi|293343922|ref|XP_001078719.2|	PREDICTED: rCG54054-like [Rattus norvegicus]
CL2137.Contig1_yong_A	1494	0	gi|91093851|ref|XP_970554.1|	PREDICTED: similar to pre-mRNA-splicing helicase BRR2 [Tribolium castaneum]
CL2474.Contig1_yong_A	1494	1e-127	gi|91081617|ref|XP_966724.1|	PREDICTED: similar to AGAP002717-PA [Tribolium castaneum]
Unigene5867_yong_A	1494	1e-130	gi|357609245|gb|EHJ66362.1|	kinesin heavy chain [Danaus plexippus]
Unigene3221_yong_A	1494	2e-33	gi|307202199|gb|EFN81686.1|	Protein SPT2-like protein [Harpegnathos saltator]
CL695.Contig2_yong_A	1494	8e-26	gi|189242337|ref|XP_001810078.1|	PREDICTED: similar to orf [Tribolium castaneum]
Unigene1617_yong_A	1492	1e-150	gi|363896150|gb|AEW43159.1|	UDP-glycosyltransferase UGT340C2 [Bombyx mori]
Unigene5058_yong_A	1492	0	gi|358443028|gb|AEU11760.1|	control protein HCTL026 [Heliconius erato]
Unigene18945_yong_A	1492	5e-66	gi|345480257|ref|XP_001607544.2|	PREDICTED: ubiquitin conjugation factor E4 A-like [Nasonia vitripennis]
Unigene3383_yong_A	1492	5e-18	gi|194864928|ref|XP_001971177.1|	GG14576 [Drosophila erecta] >gi|190652960|gb|EDV50203.1| GG14576 [Drosophila erecta]
CL2996.Contig2_yong_A	1492	6e-42	gi|149047034|gb|EDL99754.1|	rCG64318 [Rattus norvegicus]
Unigene32146_yong_A	1491	1e-48	gi|357622649|gb|EHJ74075.1|	period protein [Danaus plexippus]
CL5684.Contig1_yong_A	1491	0	gi|350424653|ref|XP_003493868.1|	PREDICTED: chromodomain-helicase-DNA-binding protein Mi-2 homolog [Bombus impatiens]
Unigene26575_yong_A	1491	1e-26	gi|347970897|ref|XP_003436658.1|	AGAP003914-PB [Anopheles gambiae str. PEST] >gi|333469539|gb|EGK97332.1| AGAP003914-PB [Anopheles gambiae str. PEST]
Unigene30371_yong_A	1491	5e-55	gi|195451429|ref|XP_002072915.1|	GK13859 [Drosophila willistoni] >gi|194169000|gb|EDW83901.1| GK13859 [Drosophila willistoni]
Unigene3001_yong_A	1491	0	gi|112983938|ref|NP_001037404.1|	eukaryotic translation initiation factor 3 subunit E [Bombyx mori] >gi|121996550|sp|Q2F5R8.1|EIF3E_BOMMO RecName: Full=Eukaryotic translation initiation factor 3 subunit E; Short=eIF3e; AltName: Full=Eukaryotic translation initiation factor 3 subunit 6 >gi|87248493|gb|ABD36299.1| eukaryotic translation initiation factor 3 subunit 6 [Bombyx mori] >gi|110376555|gb|ABG73409.1| eIF3-S6 [Bombyx mori]
Unigene19309_yong_A	1490	1e-147	gi|195053592|ref|XP_001993710.1|	GH21251 [Drosophila grimshawi] >gi|193895580|gb|EDV94446.1| GH21251 [Drosophila grimshawi]
Unigene14028_yong_A	1490	2e-19	gi|18073910|emb|CAC86372.1|	transcription factor TFIIICalfa [Chironomus tentans]
CL5392.Contig1_yong_A	1490	1e-164	gi|114052613|ref|NP_001040544.1|	transaldolase [Bombyx mori] >gi|95103094|gb|ABF51488.1| transaldolase [Bombyx mori]
CL5804.Contig1_yong_A	1489	0	gi|307207443|gb|EFN85158.1|	Eukaryotic translation initiation factor 5B [Harpegnathos saltator]
CL6325.Contig1_yong_A	1489	1e-169	gi|197209886|ref|NP_001127707.1|	neuropeptide receptor A10 [Bombyx mori] >gi|195946990|dbj|BAG68409.1| neuropeptide receptor A10 [Bombyx mori]
CL1869.Contig3_yong_A	1489	1e-170	gi|112983418|ref|NP_001036970.1|	glycerol-3-phosphate dehydrogenase-1 [Bombyx mori] >gi|51555846|dbj|BAD38674.1| glycerol-3-phosphate dehydrogenase-1 [Bombyx mori]
CL2012.Contig1_yong_A	1488	1e-116	gi|345492301|ref|XP_003426811.1|	PREDICTED: guanylate cyclase 32E-like isoform 2 [Nasonia vitripennis] >gi|345492303|ref|XP_001600593.2| PREDICTED: guanylate cyclase 32E-like isoform 1 [Nasonia vitripennis]
CL5824.Contig1_yong_A	1488	1e-18	gi|23480318|gb|EAA16908.1|	Drosophila melanogaster CG8797 gene product-related [Plasmodium yoelii yoelii]
Unigene2279_yong_A	1487	0	gi|357615149|gb|EHJ69495.1|	SLC4-like anion exchanger [Danaus plexippus]
CL5815.Contig1_yong_A	1487	3e-52	gi|350411731|ref|XP_003489437.1|	PREDICTED: UPF0636 protein C4orf41 homolog [Bombus impatiens]
CL4871.Contig1_yong_A	1487	2e-39	gi|326667187|ref|XP_001920997.3|	PREDICTED: zinc finger protein 729-like [Danio rerio]
Unigene319_yong_A	1487	4e-36	gi|298204341|gb|ADI61819.1|	endonuclease-reverse transcriptase [Bombyx mori]
CL5995.Contig1_yong_A	1487	1e-125	gi|270015822|gb|EFA12270.1|	carboxypeptidase A [Tribolium castaneum]
Unigene3679_yong_A	1486	1e-127	gi|56418419|gb|AAV91017.1|	hemolymph proteinase 19 [Manduca sexta]
CL7056.Contig1_yong_A	1486	2e-80	gi|345497837|ref|XP_001600199.2|	PREDICTED: epidermal retinol dehydrogenase 2-like [Nasonia vitripennis]
CL561.Contig2_yong_A	1486	1e-145	gi|325155524|gb|ADY89570.1|	NADPH cytochrome b5 reductase 1 [Helicoverpa armigera]
Unigene31725_yong_A	1486	1e-180	gi|189237914|ref|XP_969710.2|	PREDICTED: similar to CG4733 CG4733-PA [Tribolium castaneum]
CL1135.Contig1_yong_A	1486	8e-37	gi|189233850|ref|XP_972308.2|	PREDICTED: similar to CG17816 CG17816-PG [Tribolium castaneum]
CL5181.Contig1_yong_A	1486	0	gi|183979372|dbj|BAG30738.1|	troponin T [Papilio xuthus]
CL6627.Contig1_yong_A	1486	2e-18	gi|1017427|emb|CAA62189.1|	elastic titin [Homo sapiens]
CL2090.Contig1_yong_A	1485	1e-169	gi|91080995|ref|XP_975051.1|	PREDICTED: similar to calnexin [Tribolium castaneum]
Unigene4044_yong_A	1485	0	gi|91076846|ref|XP_974788.1|	PREDICTED: similar to GA20229-PA [Tribolium castaneum]
CL2923.Contig1_yong_A	1485	8e-55	gi|221119676|ref|XP_002155414.1|	PREDICTED: similar to ORF2-encoded protein, partial [Hydra magnipapillata]
Unigene1358_yong_A	1484	1e-102	gi|357615582|gb|EHJ69734.1|	s-adenosylmethionine decarboxylase [Danaus plexippus]
CL2952.Contig2_yong_A	1483	1e-109	gi|91076110|ref|XP_969015.1|	PREDICTED: similar to synapse-associated protein [Tribolium castaneum]
CL5413.Contig1_yong_A	1483	1e-125	gi|91076084|ref|XP_967873.1|	PREDICTED: similar to AGAP008596-PA [Tribolium castaneum]
Unigene31411_yong_A	1483	9e-33	gi|307207075|gb|EFN84884.1|	Protein diaphanous [Harpegnathos saltator]
Unigene28783_yong_A	1482	1e-169	gi|91090288|ref|XP_971422.1|	PREDICTED: similar to CG8939 CG8939-PA [Tribolium castaneum]
CL1774.Contig1_yong_A	1482	1e-129	gi|350413337|ref|XP_003489963.1|	PREDICTED: neutral ceramidase-like [Bombus impatiens]
CL5930.Contig2_yong_A	1481	5e-21	gi|91084087|ref|XP_968449.1|	PREDICTED: similar to sodium/solute symporter [Tribolium castaneum]
Unigene25_yong_A	1481	1e-143	gi|347968407|ref|XP_003436217.1|	AGAP002711-PF [Anopheles gambiae str. PEST] >gi|333468019|gb|EGK96796.1| AGAP002711-PF [Anopheles gambiae str. PEST]
CL6783.Contig1_yong_A	1481	1e-118	gi|328784011|ref|XP_624898.3|	PREDICTED: protein KIAA0664 homolog [Apis mellifera]
CL4785.Contig3_yong_A	1480	1e-104	gi|91090107|ref|XP_970931.1|	PREDICTED: similar to acylpeptide hydrolase [Tribolium castaneum]
Unigene10716_yong_A	1480	4e-70	gi|357630522|gb|EHJ78581.1|	hypothetical protein KGM_00175 [Danaus plexippus]
Unigene17182_yong_A	1480	1e-18	gi|357606253|gb|EHJ64979.1|	hypothetical protein KGM_19644 [Danaus plexippus]
CL2280.Contig1_yong_A	1480	1e-122	gi|19921064|ref|NP_609382.1|	CG5037 [Drosophila melanogaster] >gi|7297663|gb|AAF52915.1| CG5037 [Drosophila melanogaster] >gi|16198131|gb|AAL13868.1| LD33876p [Drosophila melanogaster]
CL6402.Contig1_yong_A	1480	9e-44	gi|193643397|ref|XP_001946771.1|	PREDICTED: uncharacterized protein C20orf72 homolog isoform 1 [Acyrthosiphon pisum] >gi|328724627|ref|XP_003248204.1| PREDICTED: uncharacterized protein C20orf72 homolog isoform 2 [Acyrthosiphon pisum]
Unigene1869_yong_A	1478	1e-151	gi|339283912|gb|AEJ38225.1|	timeless [Spodoptera exigua]
Unigene2570_yong_A	1477	0	gi|357605612|gb|EHJ64697.1|	structural maintenance of chromosomes smc3 [Danaus plexippus]
CL3336.Contig1_yong_A	1477	1e-157	gi|326454482|gb|ADZ74177.1|	aminopeptidase P-like protein [Ostrinia nubilalis]
CL3198.Contig1_yong_A	1477	0	gi|156118310|gb|ABU49716.1|	shaggy [Danaus plexippus]
Unigene5541_yong_A	1477	0	gi|119113846|ref|XP_314089.3|	AGAP005191-PA [Anopheles gambiae str. PEST] >gi|116128315|gb|EAA09476.3| AGAP005191-PA [Anopheles gambiae str. PEST]
Unigene19561_yong_A	1476	5e-07	gi|291225063|ref|XP_002732521.1|	PREDICTED: solute carrier family 16, member 3-like [Saccoglossus kowalevskii]
Unigene17925_yong_A	1476	0	gi|284927832|gb|ADC29631.1|	arginine kinase-like protein [Plutella xylostella] >gi|308390279|gb|ADO32583.1| arginine kinase [Plutella xylostella]
CL6156.Contig2_yong_A	1476	0	gi|281313034|gb|ADA59490.1|	midgut target receptor [Plutella xylostella]
Unigene3819_yong_A	1475	0	gi|91087225|ref|XP_975488.1|	PREDICTED: similar to CG1973 CG1973-PA [Tribolium castaneum]
CL3903.Contig1_yong_A	1475	1e-128	gi|328777785|ref|XP_393631.3|	PREDICTED: plasma glutamate carboxypeptidase-like isoform 1 [Apis mellifera]
CL4895.Contig1_yong_A	1475	1e-128	gi|161077866|ref|NP_001097000.1|	CG9915 [Drosophila melanogaster] >gi|158031840|gb|ABW09431.1| CG9915 [Drosophila melanogaster]
Unigene16777_yong_A	1474	1e-166	gi|7537454|gb|AAF35867.2|	cathepsin B-like cysteine proteinase [Helicoverpa armigera]
Unigene3164_yong_A	1474	5e-30	gi|289740645|gb|ADD19070.1|	prenylated rab acceptor 1 [Glossina morsitans morsitans]
Unigene1863_yong_A	1474	5e-70	gi|195027592|ref|XP_001986666.1|	GH21487 [Drosophila grimshawi] >gi|193902666|gb|EDW01533.1| GH21487 [Drosophila grimshawi]
Unigene31129_yong_A	1473	3e-08	gi|336287268|gb|AEI30103.1|	dacapo [Aedes albopictus]
Unigene17054_yong_A	1473	1e-160	gi|334683151|emb|CBY85302.1|	P102 protein [Heliothis virescens]
Unigene5634_yong_A	1473	1e-89	gi|189236767|ref|XP_975393.2|	PREDICTED: similar to kek1 [Tribolium castaneum]
Unigene5933_yong_A	1473	0	gi|114052402|ref|NP_001040243.1|	eukaryotic translation termination factor 1 [Bombyx mori] >gi|87248495|gb|ABD36300.1| eukaryotic translation termination factor 1 [Bombyx mori]
Unigene28737_yong_A	1472	9e-46	gi|350402007|ref|XP_003486334.1|	PREDICTED: LOW QUALITY PROTEIN: integrator complex subunit 3 homolog [Bombus impatiens]
Unigene2964_yong_A	1472	1e-148	gi|340724088|ref|XP_003400417.1|	PREDICTED: myosin-XVIIIa-like isoform 2 [Bombus terrestris]
Unigene11351_yong_A	1472	8e-74	gi|195042687|ref|XP_001991480.1|	GH12680 [Drosophila grimshawi] >gi|193901238|gb|EDW00105.1| GH12680 [Drosophila grimshawi]
Unigene26095_yong_A	1472	1e-12	gi|194751576|ref|XP_001958101.1|	GF10743 [Drosophila ananassae] >gi|190625383|gb|EDV40907.1| GF10743 [Drosophila ananassae]
Unigene6918_yong_A	1472	4e-87	gi|189234033|ref|XP_001807972.1|	PREDICTED: similar to protease, reverse transcriptase, ribonuclease H, integrase [Tribolium castaneum]
Unigene10647_yong_A	1471	1e-178	gi|91079670|ref|XP_966983.1|	PREDICTED: similar to Glutamine:fructose-6-phosphate aminotransferase 1 CG12449-PH [Tribolium castaneum]
CL2406.Contig1_yong_A	1471	1e-27	gi|57506568|dbj|BAD86655.1|	reverse transcriptase [Bombyx mori]
Unigene17627_yong_A	1471	1e-150	gi|357613438|gb|EHJ68502.1|	succinate dehydrogenase [Danaus plexippus]
CL70.Contig1_yong_A	1471	9e-73	gi|350427275|ref|XP_003494708.1|	PREDICTED: RNA polymerase-associated protein Rtf1-like [Bombus impatiens]
Unigene604_yong_A	1471	1e-139	gi|195588452|ref|XP_002083972.1|	GD14009 [Drosophila simulans] >gi|194195981|gb|EDX09557.1| GD14009 [Drosophila simulans]
CL3689.Contig1_yong_A	1471	1e-20	gi|194853650|ref|XP_001968200.1|	GG24735 [Drosophila erecta] >gi|190660067|gb|EDV57259.1| GG24735 [Drosophila erecta]
Unigene2576_yong_A	1471	0	gi|189239495|ref|XP_975513.2|	PREDICTED: similar to CG3605 CG3605-PA [Tribolium castaneum]
CL5555.Contig1_yong_A	1471	0	gi|114050729|ref|NP_001040138.1|	vacuolar ATPase subunit C [Bombyx mori] >gi|87248183|gb|ABD36144.1| vacuolar ATPase subunit C [Bombyx mori]
CL4584.Contig2_yong_A	1470	0	gi|291293648|gb|ADD92322.1|	cadherin-like protein [Plutella xylostella]
Unigene18884_yong_A	1470	2e-71	gi|118786843|ref|XP_315693.3|	AGAP005680-PA [Anopheles gambiae str. PEST] >gi|116126516|gb|EAA11807.3| AGAP005680-PA [Anopheles gambiae str. PEST]
CL7102.Contig1_yong_A	1469	1e-114	gi|357619860|gb|EHJ72273.1|	Ras-like GTP-binding protein Rho1 [Danaus plexippus]
Unigene30227_yong_A	1469	0	gi|239835732|ref|NP_001155189.1|	cyclin L1 [Bombyx mori] >gi|227955709|gb|ACP43577.1| cyclin [Bombyx mori]
CL36.Contig1_yong_A	1469	3e-17	gi|195445886|ref|XP_002070528.1|	GK10981 [Drosophila willistoni] >gi|194166613|gb|EDW81514.1| GK10981 [Drosophila willistoni]
CL133.Contig1_yong_A	1468	4e-27	gi|332025803|gb|EGI65960.1|	Protein SHC1 [Acromyrmex echinatior]
CL1162.Contig2_yong_A	1468	1e-133	gi|294566523|gb|ADF18552.1|	endonuclease-reverse transcriptase [Bombyx mori]
CL2693.Contig1_yong_A	1468	0	gi|290560655|ref|NP_001166838.1|	nucleosome assembly protein isoform 1 [Bombyx mori] >gi|95102568|gb|ABF51222.1| nucleosome assembly protein isoform 1 [Bombyx mori]
CL695.Contig3_yong_A	1468	8e-26	gi|189242337|ref|XP_001810078.1|	PREDICTED: similar to orf [Tribolium castaneum]
CL1385.Contig1_yong_A	1468	1e-111	gi|170043444|ref|XP_001849397.1|	multidrug resistance-associated protein 1 [Culex quinquefasciatus] >gi|167866793|gb|EDS30176.1| multidrug resistance-associated protein 1 [Culex quinquefasciatus]
Unigene5195_yong_A	1468	1e-105	gi|161076970|ref|NP_001097183.1|	sickie, isoform D [Drosophila melanogaster] >gi|157400188|gb|AAF53856.3| sickie, isoform D [Drosophila melanogaster]
Unigene2461_yong_A	1468	0	gi|114052408|ref|NP_001040475.1|	mitochondrial aldehyde dehydrogenase [Bombyx mori] >gi|95103046|gb|ABF51464.1| mitochondrial aldehyde dehydrogenase [Bombyx mori]
CL5181.Contig2_yong_A	1468	0	gi|114052138|ref|NP_001040221.1|	troponin T [Bombyx mori] >gi|87248429|gb|ABD36267.1| troponin T [Bombyx mori]
CL5297.Contig1_yong_A	1467	0	gi|332030593|gb|EGI70281.1|	AMP deaminase 2 [Acromyrmex echinatior]
CL105.Contig1_yong_A	1467	1e-84	gi|112984188|ref|NP_001037444.1|	transcription factor E74 [Bombyx mori] >gi|94315250|gb|ABF14471.1| transcription factor E74 isoform A [Bombyx mori]
Unigene19294_yong_A	1466	1e-109	gi|298204349|gb|ADI61823.1|	endonuclease-reverse transcriptase [Bombyx mori]
CL1366.Contig1_yong_A	1466	1e-147	gi|297139712|ref|NP_001171912.1|	flavin-dependent monooxygenase FMO2 precursor [Bombyx mori] >gi|296427833|gb|ADH16748.1| flavin-dependent monooxygenase FMO2A [Bombyx mori]
CL650.Contig4_yong_A	1465	1e-81	gi|357608047|gb|EHJ65797.1|	receptor expression enhancing protein isoform 2 [Danaus plexippus]
Unigene30246_yong_A	1465	4e-23	gi|194853650|ref|XP_001968200.1|	GG24735 [Drosophila erecta] >gi|190660067|gb|EDV57259.1| GG24735 [Drosophila erecta]
CL2375.Contig1_yong_A	1464	0	gi|91088885|ref|XP_972389.1|	PREDICTED: similar to Rpt1 CG1341-PA [Tribolium castaneum]
CL2972.Contig1_yong_A	1464	1e-116	gi|350422744|ref|XP_003493269.1|	PREDICTED: hexokinase-1-like [Bombus impatiens]
CL3850.Contig5_yong_A	1464	3e-08	gi|22004010|dbj|BAC06456.1|	reverse transcriptase [Papilio xuthus]
Unigene4388_yong_A	1464	2e-86	gi|189242080|ref|XP_001809908.1|	PREDICTED: similar to BEL12_AG transposon polyprotein [Tribolium castaneum]
Unigene4767_yong_A	1463	1e-158	gi|357612640|gb|EHJ68097.1|	adenylate cyclase [Danaus plexippus]
Unigene4879_yong_A	1463	1e-36	gi|332028591|gb|EGI68628.1|	Transmembrane and ubiquitin-like domain-containing protein 2 [Acromyrmex echinatior]
CL3865.Contig2_yong_A	1463	1e-30	gi|326670210|ref|XP_003199161.1|	PREDICTED: uncharacterized protein K02A2.6-like [Danio rerio]
Unigene17783_yong_A	1463	0	gi|1709799|sp|P54814.1|PRS8_MANSE	RecName: Full=26S protease regulatory subunit 8; AltName: Full=Protein 18-56 >gi|1167963|gb|AAC46996.1| 18-56 protein [Manduca sexta]
Unigene17214_yong_A	1461	1e-126	gi|35277829|gb|AAO74570.1|	prophenoloxidase-activating proteinase-3 precursor [Manduca sexta]
Unigene17185_yong_A	1460	0	gi|359719330|gb|AEV53930.1|	arrestin 2 [Maruca vitrata]
Unigene3759_yong_A	1460	2e-47	gi|350427077|ref|XP_003494644.1|	PREDICTED: protein cueball-like [Bombus impatiens]
CL4150.Contig1_yong_A	1460	2e-96	gi|226342878|ref|NP_001139701.1|	serine protease inhibitor 7 precursor [Bombyx mori] >gi|195972020|gb|ACG61172.1| serpin-7 [Bombyx mori]
CL3010.Contig1_yong_A	1460	9e-75	gi|193704582|ref|XP_001947459.1|	PREDICTED: probable C-5 sterol desaturase-like [Acyrthosiphon pisum]
CL282.Contig1_yong_A	1460	7e-43	gi|158298672|ref|XP_318855.4|	AGAP009769-PA [Anopheles gambiae str. PEST] >gi|157013997|gb|EAA14478.4| AGAP009769-PA [Anopheles gambiae str. PEST]
Unigene30708_yong_A	1460	0	gi|157104955|ref|XP_001648647.1|	DNA binding protein elf-1 [Aedes aegypti] >gi|108884139|gb|EAT48364.1| DNA binding protein elf-1 [Aedes aegypti]
Unigene4350_yong_A	1459	0	gi|357613875|gb|EHJ68760.1|	fatty acid transport protein [Danaus plexippus]
Unigene1243_yong_A	1459	0	gi|300510884|gb|ADK25060.1|	NADPH cytochrome P450 reductase [Helicoverpa armigera] >gi|304569603|gb|ADM45306.1| NADPH cytochrome P450 reductase [Helicoverpa armigera]
CL798.Contig1_yong_A	1459	1e-100	gi|189242134|ref|XP_968235.2|	PREDICTED: similar to aspartyl/asparaginyl beta-hydroxylase [Tribolium castaneum]
CL2298.Contig2_yong_A	1459	2e-98	gi|189241063|ref|XP_967018.2|	PREDICTED: similar to restin (Reed-Steinberg cell-expressed intermediate filament-associated protein) [Tribolium castaneum]
CL4796.Contig1_yong_A	1459	1e-106	gi|157115257|ref|XP_001658167.1|	protein phosphatases pp1 regulatory subunit [Aedes aegypti] >gi|108883490|gb|EAT47715.1| protein phosphatases pp1 regulatory subunit [Aedes aegypti]
CL600.Contig2_yong_A	1458	1e-70	gi|357623527|gb|EHJ74637.1|	ras-related protein 2 [Danaus plexippus]
CL7309.Contig1_yong_A	1458	1e-159	gi|357619559|gb|EHJ72085.1|	THO complex subunit 2 [Danaus plexippus]
Unigene19024_yong_A	1458	4e-83	gi|307183116|gb|EFN70033.1|	Protein odr-4-like protein [Camponotus floridanus]
Unigene33623_yong_A	1458	4e-47	gi|221119676|ref|XP_002155414.1|	PREDICTED: similar to ORF2-encoded protein, partial [Hydra magnipapillata]
CL5803.Contig1_yong_A	1458	1e-126	gi|183979268|dbj|BAG30795.1|	similar to CG3431-PA [Papilio xuthus]
CL1507.Contig2_yong_A	1458	1e-105	gi|183979254|dbj|BAG30788.1|	similar to CG13676-PA [Papilio xuthus]
Unigene2552_yong_A	1457	0	gi|91080987|ref|XP_974999.1|	PREDICTED: similar to CG9062 CG9062-PB [Tribolium castaneum]
Unigene10600_yong_A	1457	0	gi|7576710|gb|AAF63957.1|	CALNUC [Spodoptera frugiperda]
CL7267.Contig1_yong_A	1457	1e-52	gi|340715740|ref|XP_003396367.1|	PREDICTED: cell growth-regulating nucleolar protein-like [Bombus terrestris]
Unigene2314_yong_A	1457	7e-17	gi|170038493|ref|XP_001847084.1|	leucine-rich repeat-containing protein 15 [Culex quinquefasciatus] >gi|167882194|gb|EDS45577.1| leucine-rich repeat-containing protein 15 [Culex quinquefasciatus]
CL7104.Contig1_yong_A	1457	7e-80	gi|170034430|ref|XP_001845077.1|	26S proteasome non-ATPase regulatory subunit 6 [Culex quinquefasciatus] >gi|167875710|gb|EDS39093.1| 26S proteasome non-ATPase regulatory subunit 6 [Culex quinquefasciatus]
CL4059.Contig2_yong_A	1456	1e-96	gi|91081595|ref|XP_975369.1|	PREDICTED: similar to AGAP010294-PA [Tribolium castaneum]
CL2841.Contig1_yong_A	1456	0	gi|350420781|ref|XP_003492623.1|	PREDICTED: kelch-like protein diablo-like [Bombus impatiens]
CL7202.Contig1_yong_A	1454	0	gi|357604716|gb|EHJ64298.1|	vesicle protein sorting-associated [Danaus plexippus]
Unigene670_yong_A	1454	5e-17	gi|301782355|ref|XP_002926593.1|	PREDICTED: serine/arginine repetitive matrix protein 2-like [Ailuropoda melanoleuca]
CL6039.Contig1_yong_A	1454	1e-150	gi|223890164|ref|NP_001138797.1|	GTP cyclohydrolase I isoform B [Bombyx mori] >gi|220983695|dbj|BAH11150.1| GTP cyclohydrolase I isoform B [Bombyx mori]
CL63.Contig1_yong_A	1454	1e-69	gi|195426928|ref|XP_002061536.1|	GK20953 [Drosophila willistoni] >gi|194157621|gb|EDW72522.1| GK20953 [Drosophila willistoni]
Unigene18798_yong_A	1454	1e-101	gi|189235151|ref|XP_968430.2|	PREDICTED: similar to AGAP006107-PB [Tribolium castaneum]
Unigene30969_yong_A	1454	0	gi|158285833|ref|XP_308469.4|	AGAP007342-PA [Anopheles gambiae str. PEST] >gi|157020179|gb|EAA04272.5| AGAP007342-PA [Anopheles gambiae str. PEST]
CL5879.Contig1_yong_A	1453	1e-163	gi|357622795|gb|EHJ74184.1|	pyruvate dehydrogenase [Danaus plexippus]
Unigene7815_yong_A	1453	1e-14	gi|344294999|ref|XP_003419202.1|	PREDICTED: LOW QUALITY PROTEIN: neurofilament heavy polypeptide-like [Loxodonta africana]
Unigene7592_yong_A	1452	0	gi|357612118|gb|EHJ67811.1|	lyso [Danaus plexippus]
Unigene5_yong_A	1452	1e-144	gi|328782977|ref|XP_392097.4|	PREDICTED: collagen alpha-1(IV) chain-like isoform 1 [Apis mellifera]
CL105.Contig2_yong_A	1452	3e-84	gi|112984188|ref|NP_001037444.1|	transcription factor E74 [Bombyx mori] >gi|94315250|gb|ABF14471.1| transcription factor E74 isoform A [Bombyx mori]
CL3017.Contig1_yong_A	1451	0	gi|91089955|ref|XP_973514.1|	PREDICTED: similar to Nop56 CG13849-PA [Tribolium castaneum]
CL6039.Contig2_yong_A	1451	1e-119	gi|84095070|dbj|BAE66650.1|	GTP cyclohydrolase I isoform A [Papilio xuthus]
CL5875.Contig1_yong_A	1451	1e-41	gi|307209853|gb|EFN86632.1|	Dystroglycan [Harpegnathos saltator]
CL4289.Contig3_yong_A	1451	3e-69	gi|307196238|gb|EFN77884.1|	LIM domain-binding protein 2 [Harpegnathos saltator]
Unigene4449_yong_A	1449	1e-106	gi|91088131|ref|XP_975884.1|	PREDICTED: similar to CG17928 CG17928-PA isoform 2 [Tribolium castaneum]
Unigene11486_yong_A	1449	0	gi|357622231|gb|EHJ73795.1|	BTB/POZ domain containing protein [Danaus plexippus]
Unigene17323_yong_A	1449	4e-65	gi|350424699|ref|XP_003493883.1|	PREDICTED: venom allergen 5-like [Bombus impatiens]
CL1004.Contig2_yong_A	1449	9e-41	gi|347964721|ref|XP_316883.5|	AGAP000906-PA [Anopheles gambiae str. PEST] >gi|333469478|gb|EAA12124.6| AGAP000906-PA [Anopheles gambiae str. PEST]
CL4983.Contig7_yong_A	1449	1e-142	gi|195380944|ref|XP_002049216.1|	GJ21462 [Drosophila virilis] >gi|194144013|gb|EDW60409.1| GJ21462 [Drosophila virilis]
CL1856.Contig1_yong_A	1449	1e-86	gi|156545523|ref|XP_001607196.1|	PREDICTED: bifunctional ATP-dependent dihydroxyacetone kinase/FAD-AMP lyase (cyclizing)-like [Nasonia vitripennis]
CL3598.Contig1_yong_A	1448	9e-67	gi|91090270|ref|XP_970541.1|	PREDICTED: similar to CG3706 CG3706-PA [Tribolium castaneum]
Unigene17584_yong_A	1448	1e-162	gi|91080775|ref|XP_968281.1|	PREDICTED: similar to rab gdp-dissociation inhibitor [Tribolium castaneum]
Unigene30547_yong_A	1448	5e-47	gi|357624261|gb|EHJ75111.1|	serine/threonine protein kinase [Danaus plexippus]
Unigene2524_yong_A	1448	2e-06	gi|328706750|ref|XP_003243190.1|	PREDICTED: hypothetical protein LOC100571575 [Acyrthosiphon pisum]
Unigene5402_yong_A	1448	1e-170	gi|327420470|gb|AEA76311.1|	dsRNase [Mamestra configurata]
Unigene895_yong_A	1447	3e-55	gi|357626352|gb|EHJ76471.1|	hypothetical protein KGM_18010 [Danaus plexippus]
Unigene6033_yong_A	1447	2e-06	gi|123479892|ref|XP_001323102.1|	viral A-type inclusion protein [Trichomonas vaginalis G3]
CL2036.Contig1_yong_A	1446	3e-82	gi|91086667|ref|XP_968148.1|	PREDICTED: similar to simjang CG32067-PC [Tribolium castaneum]
Unigene33682_yong_A	1446	1e-109	gi|189234033|ref|XP_001807972.1|	PREDICTED: similar to protease, reverse transcriptase, ribonuclease H, integrase [Tribolium castaneum]
CL1670.Contig1_yong_A	1446	1e-69	gi|1170115|sp|P46430.1|GSTT1_MANSE	RecName: Full=Glutathione S-transferase 1; AltName: Full=GST class-theta >gi|487844|gb|AAA92880.1| glutathione S-transferase [Manduca sexta]
CL2823.Contig1_yong_A	1445	1e-109	gi|357619440|gb|EHJ72015.1|	peroxisomal N1-acetyl-spermine/spermidine oxidase [Danaus plexippus]
Unigene1481_yong_A	1445	2e-70	gi|195442035|ref|XP_002068766.1|	GK17849 [Drosophila willistoni] >gi|194164851|gb|EDW79752.1| GK17849 [Drosophila willistoni]
Unigene4680_yong_A	1445	3e-26	gi|189239227|ref|XP_973767.2|	PREDICTED: similar to kakapo [Tribolium castaneum]
CL2863.Contig1_yong_A	1445	9e-12	gi|158293023|ref|XP_314320.4|	AGAP004866-PA [Anopheles gambiae str. PEST] >gi|157016907|gb|EAA09679.4| AGAP004866-PA [Anopheles gambiae str. PEST]
Unigene29285_yong_A	1444	2e-68	gi|357627052|gb|EHJ76889.1|	putative protein gar2 [Danaus plexippus]
Unigene28695_yong_A	1444	9e-09	gi|350535288|ref|NP_001232996.1|	uncharacterized protein LOC100166998 precursor [Acyrthosiphon pisum] >gi|239792202|dbj|BAH72469.1| ACYPI007824 [Acyrthosiphon pisum]
CL381.Contig1_yong_A	1444	1e-142	gi|345479260|ref|XP_001605059.2|	PREDICTED: fatty acid synthase-like isoform 1 [Nasonia vitripennis]
Unigene4924_yong_A	1444	1e-70	gi|328776415|ref|XP_003249162.1|	PREDICTED: SET and MYND domain-containing protein 4-like [Apis mellifera]
CL5280.Contig1_yong_A	1444	1e-110	gi|29650239|gb|AAO85804.1|	integrin alpha 2 [Pseudoplusia includens]
Unigene17475_yong_A	1443	3e-72	gi|91082599|ref|XP_967981.1|	PREDICTED: similar to CG18431 CG18431-PA [Tribolium castaneum]
CL168.Contig1_yong_A	1441	9e-46	gi|350402007|ref|XP_003486334.1|	PREDICTED: LOW QUALITY PROTEIN: integrator complex subunit 3 homolog [Bombus impatiens]
Unigene28663_yong_A	1441	2e-59	gi|189236786|ref|XP_968601.2|	PREDICTED: similar to apoptosis stimulating of P53 [Tribolium castaneum]
CL3259.Contig2_yong_A	1441	1e-109	gi|189235818|ref|XP_972095.2|	PREDICTED: similar to rap55 [Tribolium castaneum]
Unigene17516_yong_A	1440	0	gi|350426717|ref|XP_003494522.1|	PREDICTED: 26S proteasome non-ATPase regulatory subunit 11-like [Bombus impatiens]
CL1502.Contig1_yong_A	1440	2e-39	gi|195578835|ref|XP_002079269.1|	GD23859 [Drosophila simulans] >gi|194191278|gb|EDX04854.1| GD23859 [Drosophila simulans]
CL6645.Contig1_yong_A	1440	3e-47	gi|157132749|ref|XP_001656122.1|	calcium-binding protein E63-1 [Aedes aegypti] >gi|108871096|gb|EAT35321.1| calcium-binding protein E63-1 [Aedes aegypti]
CL4821.Contig3_yong_A	1439	9e-51	gi|332019960|gb|EGI60420.1|	Spectrin beta chain [Acromyrmex echinatior]
Unigene26933_yong_A	1439	9e-19	gi|307169884|gb|EFN62393.1|	Elongation factor 1-gamma [Camponotus floridanus]
Unigene38_yong_A	1438	1e-108	gi|91084483|ref|XP_971635.1|	PREDICTED: similar to AGAP001425-PA [Tribolium castaneum]
Unigene1239_yong_A	1438	0	gi|195110677|ref|XP_001999906.1|	GI24789 [Drosophila mojavensis] >gi|193916500|gb|EDW15367.1| GI24789 [Drosophila mojavensis]
Unigene2565_yong_A	1438	1e-138	gi|157114183|ref|XP_001652200.1|	cytochrome oxidase biogenesis protein (oxa1 mitochondrial) [Aedes aegypti] >gi|108877434|gb|EAT41659.1| cytochrome oxidase biogenesis protein (oxa1 mitochondrial) [Aedes aegypti]
Unigene4418_yong_A	1437	0	gi|91086663|ref|XP_976023.1|	PREDICTED: similar to AGAP005020-PA isoform 2 [Tribolium castaneum]
CL3548.Contig1_yong_A	1437	1e-114	gi|357622911|gb|EHJ74269.1|	histone chaperone asf1 [Danaus plexippus]
Unigene726_yong_A	1437	2e-37	gi|307208647|gb|EFN85937.1|	Zinc finger CCCH domain-containing protein 11A [Harpegnathos saltator]
Unigene10642_yong_A	1436	2e-56	gi|347963971|ref|XP_310573.4|	AGAP000520-PA [Anopheles gambiae str. PEST] >gi|333466949|gb|EAA06489.4| AGAP000520-PA [Anopheles gambiae str. PEST]
CL433.Contig1_yong_A	1436	8e-13	gi|307198251|gb|EFN79251.1|	NF-kappa-B inhibitor zeta [Harpegnathos saltator]
CL4165.Contig3_yong_A	1436	0	gi|229892296|ref|NP_001153501.1|	oxoglutarate (alpha-ketoglutarate) dehydrogenase (lipoamide) [Nasonia vitripennis]
[truncated: 25,517 more rows]
