# Supplementary material for: Transcriptome Analysis of Chlorantraniliprole Resistance Development in the Diamondback Moth Plutella xylostella
Source: PLoS One. 2013 Aug 20;8(8):e72314. doi: 10.1371/journal.pone.0072314 (PMC3748044; doi:10.1371/journal.pone.0072314)
Supplement: Table S2 — KEGG annotation of unigenes. (XLS) [file pone.0072314.s005.xls]

## Sheet: Sheet1
Supplemental Table 2 KEGG annotation of unigenes
Pathway	All genes with pathway annotation (17140)	Pathway ID
Metabolic pathways	2798 (16.32%)	ko01100
RNA transport	631 (3.68%)	ko03013
Amoebiasis	565 (3.3%)	ko05146
Spliceosome	554 (3.23%)	ko03040
Pathways in cancer	549 (3.2%)	ko05200
Purine metabolism	539 (3.14%)	ko00230
Regulation of actin cytoskeleton	511 (2.98%)	ko04810
Focal adhesion	502 (2.93%)	ko04510
Vibrio cholerae infection	449 (2.62%)	ko05110
mRNA surveillance pathway	444 (2.59%)	ko03015
Huntington's disease	433 (2.53%)	ko05016
Influenza A	416 (2.43%)	ko05164
Ubiquitin mediated proteolysis	410 (2.39%)	ko04120
Endocytosis	407 (2.37%)	ko04144
Neuroactive ligand-receptor interaction	407 (2.37%)	ko04080
Protein processing in endoplasmic reticulum	388 (2.26%)	ko04141
Bile secretion	373 (2.18%)	ko04976
Pyrimidine metabolism	372 (2.17%)	ko00240
Pancreatic secretion	369 (2.15%)	ko04972
Protein digestion and absorption	359 (2.09%)	ko04974
MAPK signaling pathway	359 (2.09%)	ko04010
HTLV-I infection	339 (1.98%)	ko05166
Starch and sucrose metabolism	329 (1.92%)	ko00500
Lysosome	323 (1.88%)	ko04142
Vascular smooth muscle contraction	316 (1.84%)	ko04270
Transcriptional misregulation in cancer	308 (1.8%)	ko05202
Peroxisome	307 (1.79%)	ko04146
Tight junction	304 (1.77%)	ko04530
Ribosome biogenesis in eukaryotes	303 (1.77%)	ko03008
Alzheimer's disease	301 (1.76%)	ko05010
Galactose metabolism	299 (1.74%)	ko00052
Cell cycle	296 (1.73%)	ko04110
Insulin signaling pathway	295 (1.72%)	ko04910
Fc gamma R-mediated phagocytosis	287 (1.67%)	ko04666
Carbohydrate digestion and absorption	284 (1.66%)	ko04973
Herpes simplex infection	275 (1.6%)	ko05168
Phagosome	274 (1.6%)	ko04145
Chemokine signaling pathway	272 (1.59%)	ko04062
ECM-receptor interaction	267 (1.56%)	ko04512
Dilated cardiomyopathy	265 (1.55%)	ko05414
Salmonella infection	265 (1.55%)	ko05132
Hypertrophic cardiomyopathy (HCM)	263 (1.53%)	ko05410
Drug metabolism - other enzymes	246 (1.44%)	ko00983
ABC transporters	246 (1.44%)	ko02010
Calcium signaling pathway	245 (1.43%)	ko04020
Toxoplasmosis	242 (1.41%)	ko05145
Wnt signaling pathway	241 (1.41%)	ko04310
Pathogenic Escherichia coli infection	241 (1.41%)	ko05130
RNA polymerase	238 (1.39%)	ko03020
RNA degradation	234 (1.37%)	ko03018
Glycerophospholipid metabolism	225 (1.31%)	ko00564
Vasopressin-regulated water reabsorption	225 (1.31%)	ko04962
Axon guidance	223 (1.3%)	ko04360
Adherens junction	211 (1.23%)	ko04520
Glycerolipid metabolism	205 (1.2%)	ko00561
Progesterone-mediated oocyte maturation	202 (1.18%)	ko04914
Bacterial invasion of epithelial cells	200 (1.17%)	ko05100
Mineral absorption	197 (1.15%)	ko04978
T cell receptor signaling pathway	196 (1.14%)	ko04660
Salivary secretion	194 (1.13%)	ko04970
Amyotrophic lateral sclerosis (ALS)	192 (1.12%)	ko05014
Lysine degradation	189 (1.1%)	ko00310
Neurotrophin signaling pathway	189 (1.1%)	ko04722
PPAR signaling pathway	182 (1.06%)	ko03320
Fanconi anemia pathway	181 (1.06%)	ko03460
Tuberculosis	180 (1.05%)	ko05152
Oocyte meiosis	176 (1.03%)	ko04114
Gastric acid secretion	175 (1.02%)	ko04971
Small cell lung cancer	175 (1.02%)	ko05222
Pentose and glucuronate interconversions	173 (1.01%)	ko00040
Cell adhesion molecules (CAMs)	173 (1.01%)	ko04514
Dopaminergic synapse	173 (1.01%)	ko04728
Shigellosis	170 (0.99%)	ko05131
Amino sugar and nucleotide sugar metabolism	168 (0.98%)	ko00520
Prostate cancer	168 (0.98%)	ko05215
Drug metabolism - cytochrome P450	164 (0.96%)	ko00982
Phosphatidylinositol signaling system	163 (0.95%)	ko04070
Glutamatergic synapse	163 (0.95%)	ko04724
Leukocyte transendothelial migration	162 (0.95%)	ko04670
Cardiac muscle contraction	162 (0.95%)	ko04260
Prion diseases	160 (0.93%)	ko05020
Measles	159 (0.93%)	ko05162
Parkinson's disease	158 (0.92%)	ko05012
Metabolism of xenobiotics by cytochrome P450	155 (0.9%)	ko00980
Oxidative phosphorylation	154 (0.9%)	ko00190
Dorso-ventral axis formation	150 (0.88%)	ko04320
Viral myocarditis	150 (0.88%)	ko05416
GnRH signaling pathway	150 (0.88%)	ko04912
Glycine, serine and threonine metabolism	146 (0.85%)	ko00260
ErbB signaling pathway	144 (0.84%)	ko04012
Retinol metabolism	142 (0.83%)	ko00830
Basal transcription factors	140 (0.82%)	ko03022
Melanogenesis	138 (0.81%)	ko04916
Fat digestion and absorption	138 (0.81%)	ko04975
Pyruvate metabolism	135 (0.79%)	ko00620
Notch signaling pathway	134 (0.78%)	ko04330
Adipocytokine signaling pathway	129 (0.75%)	ko04920
Inositol phosphate metabolism	126 (0.74%)	ko00562
Gap junction	125 (0.73%)	ko04540
Steroid hormone biosynthesis	125 (0.73%)	ko00140
Glycosaminoglycan biosynthesis - heparan sulfate	125 (0.73%)	ko00534
Ribosome	124 (0.72%)	ko03010
Arginine and proline metabolism	124 (0.72%)	ko00330
Cholinergic synapse	122 (0.71%)	ko04725
Glutathione metabolism	122 (0.71%)	ko00480
Aminoacyl-tRNA biosynthesis	122 (0.71%)	ko00970
Vitamin digestion and absorption	121 (0.71%)	ko04977
GABAergic synapse	119 (0.69%)	ko04727
Hepatitis C	118 (0.69%)	ko05160
Tyrosine metabolism	118 (0.69%)	ko00350
Glioma	118 (0.69%)	ko05214
TGF-beta signaling pathway	117 (0.68%)	ko04350
Renal cell carcinoma	114 (0.67%)	ko05211
alpha-Linolenic acid metabolism	114 (0.67%)	ko00592
Serotonergic synapse	114 (0.67%)	ko04726
Long-term potentiation	114 (0.67%)	ko04720
Nucleotide excision repair	113 (0.66%)	ko03420
mTOR signaling pathway	112 (0.65%)	ko04150
Arrhythmogenic right ventricular cardiomyopathy (ARVC)	110 (0.64%)	ko05412
Phototransduction - fly	110 (0.64%)	ko04745
Valine, leucine and isoleucine degradation	108 (0.63%)	ko00280
Legionellosis	108 (0.63%)	ko05134
VEGF signaling pathway	108 (0.63%)	ko04370
Retrograde endocannabinoid signaling	108 (0.63%)	ko04723
Cytosolic DNA-sensing pathway	107 (0.62%)	ko04623
Other types of O-glycan biosynthesis	103 (0.6%)	ko00514
Complement and coagulation cascades	103 (0.6%)	ko04610
Porphyrin and chlorophyll metabolism	102 (0.6%)	ko00860
Chronic myeloid leukemia	102 (0.6%)	ko05220
Hematopoietic cell lineage	101 (0.59%)	ko04640
Type II diabetes mellitus	101 (0.59%)	ko04930
Cytokine-cytokine receptor interaction	100 (0.58%)	ko04060
Amphetamine addiction	99 (0.58%)	ko05031
DNA replication	99 (0.58%)	ko03030
Chagas disease (American trypanosomiasis)	98 (0.57%)	ko05142
Synaptic vesicle cycle	98 (0.57%)	ko04721
Endometrial cancer	98 (0.57%)	ko05213
Epithelial cell signaling in Helicobacter pylori infection	98 (0.57%)	ko05120
Primary immunodeficiency	97 (0.57%)	ko05340
Hedgehog signaling pathway	96 (0.56%)	ko04340
Fructose and mannose metabolism	96 (0.56%)	ko00051
Fatty acid metabolism	95 (0.55%)	ko00071
Jak-STAT signaling pathway	94 (0.55%)	ko04630
Glycolysis / Gluconeogenesis	92 (0.54%)	ko00010
Ascorbate and aldarate metabolism	92 (0.54%)	ko00053
Fc epsilon RI signaling pathway	91 (0.53%)	ko04664
B cell receptor signaling pathway	91 (0.53%)	ko04662
N-Glycan biosynthesis	90 (0.53%)	ko00510
Colorectal cancer	90 (0.53%)	ko05210
p53 signaling pathway	89 (0.52%)	ko04115
Long-term depression	89 (0.52%)	ko04730
Antigen processing and presentation	89 (0.52%)	ko04612
Tryptophan metabolism	87 (0.51%)	ko00380
Homologous recombination	86 (0.5%)	ko03440
Endocrine and other factor-regulated calcium reabsorption	85 (0.5%)	ko04961
Citrate cycle (TCA cycle)	85 (0.5%)	ko00020
Toll-like receptor signaling pathway	83 (0.48%)	ko04620
Natural killer cell mediated cytotoxicity	82 (0.48%)	ko04650
Insect hormone biosynthesis	81 (0.47%)	ko00981
Pancreatic cancer	81 (0.47%)	ko05212
Acute myeloid leukemia	80 (0.47%)	ko05221
Propanoate metabolism	79 (0.46%)	ko00640
Phenylalanine metabolism	78 (0.46%)	ko00360
Apoptosis	77 (0.45%)	ko04210
Osteoclast differentiation	74 (0.43%)	ko04380
Basal cell carcinoma	74 (0.43%)	ko05217
Cysteine and methionine metabolism	72 (0.42%)	ko00270
Alanine, aspartate and glutamate metabolism	72 (0.42%)	ko00250
Biosynthesis of unsaturated fatty acids	71 (0.41%)	ko01040
beta-Alanine metabolism	71 (0.41%)	ko00410
Pertussis	70 (0.41%)	ko05133
Fatty acid elongation	70 (0.41%)	ko00062
Pentose phosphate pathway	69 (0.4%)	ko00030
Cocaine addiction	68 (0.4%)	ko05030
Non-small cell lung cancer	67 (0.39%)	ko05223
Staphylococcus aureus infection	65 (0.38%)	ko05150
Steroid biosynthesis	64 (0.37%)	ko00100
Proteasome	64 (0.37%)	ko03050
Butanoate metabolism	63 (0.37%)	ko00650
Linoleic acid metabolism	62 (0.36%)	ko00591
Base excision repair	62 (0.36%)	ko03410
Olfactory transduction	60 (0.35%)	ko04740
MAPK signaling pathway - fly	59 (0.34%)	ko04013
Glycosylphosphatidylinositol(GPI)-anchor biosynthesis	58 (0.34%)	ko00563
Rheumatoid arthritis	58 (0.34%)	ko05323
Nicotinate and nicotinamide metabolism	57 (0.33%)	ko00760
Melanoma	56 (0.33%)	ko05218
Sphingolipid metabolism	56 (0.33%)	ko00600
Leishmaniasis	55 (0.32%)	ko05140
Phototransduction	55 (0.32%)	ko04744
Aldosterone-regulated sodium reabsorption	55 (0.32%)	ko04960
Mismatch repair	55 (0.32%)	ko03430
Malaria	54 (0.32%)	ko05144
NOD-like receptor signaling pathway	51 (0.3%)	ko04621
Proximal tubule bicarbonate reclamation	49 (0.29%)	ko04964
Glycosaminoglycan degradation	48 (0.28%)	ko00531
Fatty acid biosynthesis	47 (0.27%)	ko00061
Systemic lupus erythematosus	47 (0.27%)	ko05322
Ether lipid metabolism	46 (0.27%)	ko00565
Arachidonic acid metabolism	46 (0.27%)	ko00590
Renin-angiotensin system	45 (0.26%)	ko04614
Bladder cancer	44 (0.26%)	ko05219
Ubiquinone and other terpenoid-quinone biosynthesis	44 (0.26%)	ko00130
Histidine metabolism	43 (0.25%)	ko00340
Thyroid cancer	42 (0.25%)	ko05216
Nitrogen metabolism	42 (0.25%)	ko00910
Circadian rhythm - fly	41 (0.24%)	ko04711
Circadian rhythm - mammal	39 (0.23%)	ko04710
RIG-I-like receptor signaling pathway	39 (0.23%)	ko04622
Other glycan degradation	39 (0.23%)	ko00511
Riboflavin metabolism	36 (0.21%)	ko00740
Collecting duct acid secretion	36 (0.21%)	ko04966
Caffeine metabolism	36 (0.21%)	ko00232
SNARE interactions in vesicular transport	36 (0.21%)	ko04130
Protein export	35 (0.2%)	ko03060
Regulation of autophagy	35 (0.2%)	ko04140
Glyoxylate and dicarboxylate metabolism	34 (0.2%)	ko00630
Terpenoid backbone biosynthesis	33 (0.19%)	ko00900
Folate biosynthesis	32 (0.19%)	ko00790
Taste transduction	32 (0.19%)	ko04742
Autoimmune thyroid disease	26 (0.15%)	ko05320
Pantothenate and CoA biosynthesis	26 (0.15%)	ko00770
Selenocompound metabolism	25 (0.15%)	ko00450
Primary bile acid biosynthesis	24 (0.14%)	ko00120
Mucin type O-Glycan biosynthesis	24 (0.14%)	ko00512
One carbon pool by folate	24 (0.14%)	ko00670
African trypanosomiasis	23 (0.13%)	ko05143
Non-homologous end-joining	23 (0.13%)	ko03450
Sulfur relay system	22 (0.13%)	ko04122
Sulfur metabolism	22 (0.13%)	ko00920
Glycosaminoglycan biosynthesis - chondroitin sulfate	20 (0.12%)	ko00532
Cyanoamino acid metabolism	20 (0.12%)	ko00460
Valine, leucine and isoleucine biosynthesis	20 (0.12%)	ko00290
Taurine and hypotaurine metabolism	16 (0.09%)	ko00430
Maturity onset diabetes of the young	16 (0.09%)	ko04950
Type I diabetes mellitus	15 (0.09%)	ko04940
Glycosphingolipid biosynthesis - globo series	14 (0.08%)	ko00603
Glycosphingolipid biosynthesis - lacto and neolacto series	14 (0.08%)	ko00601
Glycosphingolipid biosynthesis - ganglio series	12 (0.07%)	ko00604
D-Arginine and D-ornithine metabolism	12 (0.07%)	ko00472
Vitamin B6 metabolism	12 (0.07%)	ko00750
Glycosaminoglycan biosynthesis - keratan sulfate	10 (0.06%)	ko00533
D-Glutamine and D-glutamate metabolism	9 (0.05%)	ko00471
Lipoic acid metabolism	8 (0.05%)	ko00785
Synthesis and degradation of ketone bodies	8 (0.05%)	ko00072
Asthma	7 (0.04%)	ko05310
Phenylalanine, tyrosine and tryptophan biosynthesis	6 (0.04%)	ko00400
Lysine biosynthesis	5 (0.03%)	ko00300
Thiamine metabolism	4 (0.02%)	ko00730
Biotin metabolism	4 (0.02%)	ko00780
Butirosin and neomycin biosynthesis	4 (0.02%)	ko00524
Intestinal immune network for IgA production	2 (0.01%)	ko04672
Polyketide sugar unit biosynthesis	1 (0.01%)	ko00523
Allograft rejection	1 (0.01%)	ko05330
Graft-versus-host disease	1 (0.01%)	ko05332
