# Supplementary material for: Transcriptome Analysis of Chlorantraniliprole Resistance Development in the Diamondback Moth Plutella xylostella
Source: PLoS One. 2013 Aug 20;8(8):e72314. doi: 10.1371/journal.pone.0072314 (PMC3748044; doi:10.1371/journal.pone.0072314)
Supplement: Table S3 — The gradient differentially expressed genes (GDEGs) following the level of resistance from low to high. (XLS) [file pone.0072314.s006.xls]

## Sheet: Sheet1
Table S3 The gradient differentially expressed genes (GDEGs) following the level of resistance from low to high
geneID	Gene_length	log2 Ratio(B/A)			P-value			FDR			Blast nr
		log2 Ratio(HZA/SS)	log2 Ratio(LZA/SS)	log2 Ratio(GXA/SS)	log2 Ratio(HZA/SS)	log2 Ratio(LZAA/SS)	log2 Ratio(GXA/SS)	log2 Ratio(HZA/SS)	log2 Ratio(LZAA/SS)	log2 Ratio(GXA/SS)
Unigene30914_yong_A	758	5.92745	3.51856	0.922397	1.40194e-194	4.81126e-27	0.0773316	7.52491e-192	1.99992e-25	0.262702	gi|281323431|gb|ADA60206.1|/e-121/prophenoloxidase 1 [Plutella xylostella]
Unigene9757_yong_A	408	2.04875	0.921322	0.885871	7.97468e-05	0.15321	0.170636	0.000745067	0.325499	0.420311	gi|193290166|ref|NP_001123269.1|/4e-14/nucleoporin Ndc1 [Nasonia vitripennis]
Unigene9700_yong_A	408	2.16494	1.48392	1.56394	0.000841712	0.0466906	0.0327356	0.00585314	0.134349	0.146354	gi|156548662|ref|XP_001602104.1|/3e-37/PREDICTED: membrane-associated protein Hem-like [Nasonia vitripennis]
Unigene9565_yong_A	218	2.09456	2.07886	-0.814569	4.75468e-05	7.50654e-05	0.380804	0.000469779	0.000573349	0.653034	gi|347810668|gb|AEP25403.1|/2e-12/trypsin-like serine proteinase 1 [Plutella xylostella]
Unigene9420_yong_A	497	2.31695	1.09535	1.0599	5.32018e-05	0.13157	0.145582	0.000517906	0.288399	0.39009	gi|115670804|ref|XP_001196820.1|/7e-36/PREDICTED: similar to ENSANGP00000027929 [Strongylocentrotus purpuratus]
Unigene8334_yong_A	219	2.55399	1.80585	0.770394	0.00916578	0.115357	0.571344	0.0427617	0.259342	0.781432	gi|357620506|gb|EHJ72671.1|/5e-17/hypothetical protein KGM_13091 [Danaus plexippus]
Unigene8319_yong_A	275	2.18202	1.68031	0.992786	0.0026743	0.0378758	0.275632	0.0156557	0.115697	0.555994	-
Unigene819_yong_A	304	4.09456	3.80585	3.18543	8.46998e-05	0.000694736	0.0124477	0.000786721	0.0041535	0.0713381	gi|189235075|ref|XP_966626.2|/4e-15/PREDICTED: similar to sorting nexin 14 [Tribolium castaneum]
Unigene812_yong_A	253	2.12204	0.327798	0.069954	1.10372e-07	0.550528	0.892486	1.7724e-06	0.727858	0.948972	gi|357628290|gb|EHJ77679.1|/2e-32/hypothetical protein KGM_14447 [Danaus plexippus]
Unigene7918_yong_A	374	2.54522	1.35839	0.670858	1.4106e-13	0.0017446	0.167844	4.36707e-12	0.00922255	0.416214	gi|363896066|gb|AEW43117.1|/2e-30/UDP-glycosyltransferase UGT33F3 [Helicoverpa armigera]
Unigene7811_yong_A	226	2.09456	1.02824	0.885871	4.75468e-05	0.104602	0.170636	0.000469563	0.244542	0.419664	gi|357615855|gb|EHJ69869.1|/6e-22/equilibrative nucleoside transporter [Danaus plexippus]
Unigene6818_yong_A	240	2.46379	2.15948	2.12403	1.00441e-05	0.000317856	0.000409296	0.000115411	0.00209159	0.0043397	gi|242018586|ref|XP_002429755.1|/5e-14/conserved hypothetical protein [Pediculus humanus corporis]
Unigene6811_yong_A	530	2.05061	0.78648	0.899127	1.74331e-12	0.0337496	0.0128591	4.84516e-11	0.105315	0.0724163	gi|195012534|ref|XP_001983691.1|/6e-21/GH16022 [Drosophila grimshawi]
Unigene6568_yong_A	264	2.2414	1.73546	1.626	2.9861e-05	0.00374788	0.00748516	0.000307859	0.0175982	0.0476442	gi|357602150|gb|EHJ63291.1|/1e-14/hypothetical protein KGM_09936 [Danaus plexippus]
Unigene6305_yong_A	355	2.67952	2.54281	2.18543	0.0571088	0.082036	0.164203	0.170532	0.207152	0.412425	gi|357616954|gb|EHJ70504.1|/4e-11/putative UBX domain containing 2 isoform 1 [Danaus plexippus]
Unigene6223_yong_A	259	2.09456	1.80585	1.35536	0.00457766	0.022414	0.113037	0.0243454	0.0764745	0.328093	gi|357626097|gb|EHJ76307.1|/4e-23/hypothetical protein KGM_21403 [Danaus plexippus]
Unigene6181_yong_A	210	2.795	2.02824	0.185431	0.00277418	0.0650838	0.879998	0.0158704	0.17441	0.945763	gi|357627751|gb|EHJ77337.1|/4e-11/synaptic vesicle protein [Danaus plexippus]
Unigene4477_yong_A	1092	2.46959	0.805845	-2.22961	2.6228e-13	0.0813796	0.00622578	7.96485e-12	0.205856	0.0417208	gi|301611266|ref|XP_002935167.1|/1e-25/PREDICTED: histone-lysine N-methyltransferase MLL2-like [Xenopus (Silurana) tropicalis]
Unigene3472_yong_A	288	2.19536	1.92715	0.844394	1.06466e-21	3.71972e-15	0.00427164	5.40382e-20	9.20796e-14	0.0306897	gi|357621374|gb|EHJ73228.1|/1e-24/fumarylacetoacetase [Danaus plexippus]
Unigene3463_yong_A	532	2.53196	2.15948	0.848396	5.62204e-11	2.83438e-07	0.10865	1.35472e-09	3.3332e-06	0.317646	gi|357619999|gb|EHJ72348.1|/5e-43/hypothetical protein KGM_06855 [Danaus plexippus]
Unigene33816_yong_A	548	2.06856	1.58345	1.13296	1.02653e-07	0.000244234	0.0149142	1.65587e-06	0.00164888	0.0819153	gi|357625866|gb|EHJ76156.1|/3e-73/hypothetical protein KGM_16637 [Danaus plexippus]
Unigene33533_yong_A	596	2.48942	-0.141687	-0.399531	5.70494e-22	0.749384	0.372114	2.9479e-20	0.853064	0.647631	gi|357611320|gb|EHJ67421.1|/2e-52/hypothetical protein KGM_17517 [Danaus plexippus]
Unigene33188_yong_A	306	2.13018	1.65384	1.38707	3.03466e-06	0.00108045	0.00864748	3.82697e-05	0.00610743	0.0539598	gi|357626480|gb|EHJ76555.1|/1e-43/hypothetical protein KGM_05143 [Danaus plexippus]
Unigene33077_yong_A	204	2.02055	1.48392	0.863503	0.00241956	0.0466906	0.296644	0.0144581	0.134295	0.580887	gi|357623214|gb|EHJ74458.1|/2e-26/leucine carboxyl methyltransferase 1 protein [Danaus plexippus]
Unigene32954_yong_A	223	2.55399	1.39081	1.50736	0.000162484	0.102863	0.0700818	0.0014013	0.242169	0.246377	gi|357620110|gb|EHJ72417.1|/2e-33/hypothetical protein KGM_11008 [Danaus plexippus]
Unigene32554_yong_A	407	2.02055	1.22088	1.03343	0.00241956	0.118231	0.198949	0.0144601	0.264057	0.461837	gi|357631747|gb|EHJ79216.1|/1e-45/putative Ataxin-7-like protein 1 [Danaus plexippus]
Unigene32494_yong_A	238	2.09456	1.02824	-0.814569	0.00457766	0.257008	0.565	0.0243303	0.453209	0.798316	gi|162462371|ref|NP_001104817.1|/1e-21/hemocytin [Bombyx mori]
Unigene32300_yong_A	253	2.41648	1.95785	0.922397	0.00282774	0.0287714	0.38987	0.0161467	0.0920169	0.656268	gi|357614850|gb|EHJ69323.1|/1e-24/hypothetical protein KGM_10897 [Danaus plexippus]
Unigene31283_yong_A	607	2.795	2.77547	1.50736	6.54584e-10	1.81446e-09	0.00932684	1.40049e-08	2.75373e-08	0.0573039	gi|357623511|gb|EHJ74627.1|/1e-58/hypothetical protein KGM_21246 [Danaus plexippus]
Unigene30917_yong_A	1344	2.86715	1.01839	-0.451999	7.80594e-50	0.000202382	0.207352	9.82953e-48	0.00139403	0.469447	gi|357614342|gb|EHJ69033.1|/e-117/hypothetical protein KGM_09788 [Danaus plexippus]
Unigene3081_yong_A	974	3.09456	2.92132	2.18543	0.00043808	0.00156266	0.0398434	0.00334837	0.00837879	0.169239	gi|357607323|gb|EHJ65450.1|/6e-10/putative endonuclease and reverse transcriptase-like protein [Danaus plexippus]
Unigene3016_yong_A	207	2.41648	2.02824	0.185431	0.0164366	0.0650838	0.879998	0.0674363	0.174323	0.945339	gi|357625535|gb|EHJ75947.1|/9e-32/putative DNA replication licensing factor MCM4 [Danaus plexippus]
Unigene29956_yong_A	337	2.41648	1.80585	1.18543	0.0164366	0.115357	0.354708	0.0674685	0.259369	0.630123	gi|189491898|gb|ACE00761.1|/4e-49/adipokinetic hormone receptor [Manduca sexta]
Unigene29268_yong_A	864	2.17091	2.049	0.28636	4.93872e-37	9.15386e-31	0.234522	4.39976e-35	4.33072e-29	0.504663	gi|357623159|gb|EHJ74419.1|/1e-55/ATP-binding cassette sub-family C member 4 [Danaus plexippus]
Unigene29130_yong_A	225	4.48687	3.80585	1.18543	2.83248e-06	0.000694736	0.531948	3.58147e-05	0.00415004	0.765914	gi|347969487|ref|XP_003436421.1|/5e-06/AGAP003220-PB [Anopheles gambiae str. PEST]
Unigene28301_yong_A	381	2.09456	1.54281	0.185431	0.051078	0.200028	0.879998	0.156306	0.377873	0.94508	gi|357613467|gb|EHJ68520.1|/9e-42/hypothetical protein KGM_00700 [Danaus plexippus]
Unigene28102_yong_A	214	2.09456	0.805845	1.35536	0.00457766	0.390494	0.113037	0.0243424	0.593408	0.32741	gi|357626863|gb|EHJ76775.1|/4e-23/hypothetical protein KGM_02205 [Danaus plexippus]
Unigene27750_yong_A	305	2.26448	2.22088	1.50736	0.0291578	0.0360638	0.212796	0.104085	0.111059	0.475485	gi|357620621|gb|EHJ72761.1|/8e-28/hypothetical protein KGM_08052 [Danaus plexippus]
Unigene27726_yong_A	415	2.59706	1.95785	1.40782	0.000891682	0.0287714	0.154072	0.00614292	0.0920988	0.404007	gi|357617845|gb|EHJ71028.1|/2e-45/hypothetical protein KGM_09987 [Danaus plexippus]
Unigene2739_yong_A	424	2.38874	1.35213	0.922397	1.27154e-15	0.000223264	0.0189563	4.5921e-14	0.00152039	0.0987125	gi|363896060|gb|AEW43114.1|/1e-53/UDP-glycosyltransferase UGT33B12 [Helicoverpa armigera]
Unigene27376_yong_A	324	2.67952	0.63592	1.18543	0.000495546	0.566732	0.248542	0.0037377	0.73653	0.526481	gi|357622211|gb|EHJ73775.1|/1e-40/hypothetical protein KGM_09809 [Danaus plexippus]
Unigene26050_yong_A	768	2.23528	1.934	-0.575381	1.41982e-35	1.21717e-23	0.056915	1.22424e-33	4.51956e-22	0.21221	gi|301153729|gb|ADK66277.1|/4e-48/trypsin-like serine proteinase 1 [Plutella xylostella]
Unigene25830_yong_A	213	2.41648	1.54281	1.50736	0.00050834	0.0629868	0.0700818	0.00381277	0.169771	0.245238	gi|363896088|gb|AEW43128.1|/8e-12/UDP-glycosyltransferase UGT40M1 [Helicoverpa armigera]
Unigene25582_yong_A	221	2.41648	1.22088	0.185431	0.00050834	0.514984	0.903866	0.00381277	0.697799	0.954929	gi|363896088|gb|AEW43128.1|/8e-12/UDP-glycosyltransferase UGT40M1 [Helicoverpa armigera]
Unigene24128_yong_A	209	3.26448	2.22088	2.18543	0.00862832	0.155038	0.164203	0.0409709	0.328573	0.413267	gi|357622388|gb|EHJ73889.1|/3e-26/sugar transporter [Danaus plexippus]
Unigene24068_yong_A	354	2.02055	0.898955	0.863503	0.00241956	0.275562	0.296644	0.0144521	0.475188	0.57876	gi|357608174|gb|EHJ65864.1|/1e-16/amino acid transporter [Danaus plexippus]
Unigene23815_yong_A	292	3.09456	3.02824	1.77039	0.0163464	0.0219476	0.299916	0.0673172	0.0750434	0.577982	gi|357629491|gb|EHJ78223.1|/1e-43/hypothetical protein KGM_05965 [Danaus plexippus]
Unigene23486_yong_A	201	2.67952	1.80585	0.185431	0.0571088	0.286772	0.903866	0.170497	0.49124	0.955257	gi|357619140|gb|EHJ71830.1|/8e-23/hypothetical protein KGM_21105 [Danaus plexippus]
Unigene23155_yong_A	262	2.09456	1.33636	1.0599	0.0004556	0.0550552	0.145582	0.00345889	0.151642	0.389486	gi|91084567|ref|XP_973731.1|/2e-10/PREDICTED: similar to sugar transporter [Tribolium castaneum]
Unigene22924_yong_A	284	2.26448	1.54281	-0.814569	0.0291578	0.200028	0.724216	0.104137	0.377591	0.87523	gi|296434207|ref|NP_001171774.1|/8e-36/target of rapamycin isoform 2 [Bombyx mori]
Unigene22880_yong_A	287	3.41648	2.39081	1.50736	3.47986e-05	0.0196843	0.212796	0.00035392	0.0683117	0.478234	gi|357610700|gb|EHJ67102.1|/2e-45/putative cleavage and polyadenylation specificity factor 100 kDa subunit [Danaus plexippus]
Unigene22059_yong_A	440	2.05391	1.90894	1.26343	2.60104e-05	0.000181071	0.0266572	0.00027208	0.00126829	0.124171	gi|357612122|gb|EHJ67815.1|/2e-45/hypothetical protein KGM_08999 [Danaus plexippus]
Unigene22018_yong_A	226	3.41648	2.54281	2.50736	0.00452242	0.082036	0.088001	0.0240814	0.207273	0.284519	gi|357621724|gb|EHJ73461.1|/3e-15/hypothetical protein KGM_19818 [Danaus plexippus]
Unigene21311_yong_A	279	2.26448	0.220883	-0.814569	0.0291578	0.857302	0.724216	0.104171	0.917775	0.876876	gi|357605010|gb|EHJ64424.1|/1e-21/hypothetical protein KGM_02088 [Danaus plexippus]
Unigene21293_yong_A	291	2.09456	1.54281	0.770394	0.051078	0.200028	0.571344	0.156329	0.377955	0.780442	gi|357608698|gb|EHJ66101.1|/6e-44/putative pom1 [Danaus plexippus]
Unigene20943_yong_A	275	2.57998	2.06888	-1.1365	1.70462e-05	0.00202804	0.38149	0.000186061	0.0105439	0.649486	gi|357623159|gb|EHJ74419.1|/2e-11/ATP-binding cassette sub-family C member 4 [Danaus plexippus]
Unigene20419_yong_A	249	2.09456	2.02824	1.18543	0.051078	0.0650838	0.354708	0.156351	0.174345	0.629242	gi|298204351|gb|ADI61824.1|/6e-31/endonuclease-reverse transcriptase [Bombyx mori]
Unigene20199_yong_A	303	2.09456	1.80585	1.18543	0.189525	0.286772	0.531948	0.385004	0.489046	0.765352	gi|112983432|ref|NP_001036981.1|/2e-20/A disintegrin and metalloproteinase with thrombospondin motifs 1 precursor [Bombyx mori]
Unigene20107_yong_A	499	2.98208	-0.101045	-1.1365	8.211e-08	0.947572	0.38149	1.34624e-06	0.968423	0.650436	gi|66819733|ref|XP_643525.1|/3e-10/hypothetical protein DDB_G0275875 [Dictyostelium discoideum AX4]
Unigene19845_yong_A	245	2.18202	1.92132	1.50736	0.0026743	0.0130769	0.0700818	0.0156493	0.0496462	0.245437	gi|357612402|gb|EHJ67971.1|/1e-16/putative integrator complex subunit 2 [Danaus plexippus]
Unigene19689_yong_A	222	3.09456	2.54281	0.185431	0.0163464	0.082036	0.903866	0.0673236	0.206777	0.950994	gi|283100190|gb|ADB08385.1|/4e-27/solute carrier family 35 member B3 isoform 1 [Bombyx mori]
Unigene19664_yong_A	225	2.84944	1.54281	1.64486	8.56128e-06	0.0629868	0.0426734	9.95994e-05	0.169951	0.175841	gi|357612151|gb|EHJ67842.1|/4e-17/Ras-related small GTPase [Danaus plexippus]
Unigene17744_yong_A	384	2.26036	1.93548	0.326294	5.48966e-24	1.11163e-15	0.304994	3.11807e-22	2.83975e-14	0.572625	gi|281313034|gb|ADA59490.1|/2e-54/midgut target receptor [Plutella xylostella]
Unigene17429_yong_A	751	2.04974	1.78205	-0.260785	0	0	1.13875e-19	0	0	6.68422e-18	gi|3582502|gb|AAC35245.1|/e-118/glutathione S-transferase isozyme 3 [Plutella xylostella]
Unigene16281_yong_A	298	2.41648	2.22088	1.77039	0.0164366	0.0360638	0.12426	0.0673977	0.111003	0.349112	gi|357611179|gb|EHJ67354.1|/2e-38/putative Peroxisomal N1-acetyl-spermine/spermidine oxidase precursor [Danaus plexippus]
Unigene16081_yong_A	654	2.67952	1.44328	-0.0776032	5.72564e-07	0.0347146	0.952474	8.1735e-06	0.107727	0.974012	gi|357616558|gb|EHJ70260.1|/e-105/hypothetical protein KGM_02479 [Danaus plexippus]
Unigene15822_yong_A	419	2.31695	1.06888	0.737972	1.06142e-10	0.0192462	0.125005	2.49466e-09	0.0673493	0.350609	gi|357619049|gb|EHJ71785.1|/1e-12/adenosine deaminase-related growth factor-like protein [Danaus plexippus]
Unigene14638_yong_A	592	2.46379	2.27978	1.40782	1.00441e-05	0.000101706	0.039859	0.00011538	0.000750268	0.168559	gi|198468759|ref|XP_001354812.2|/8e-37/GA14008 [Drosophila pseudoobscura pseudoobscura]
Unigene1435_yong_A	518	2.18202	2.02824	0.507359	0.0026743	0.00753304	0.60186	0.0156535	0.0318717	0.795309	gi|355398641|gb|AER70324.1|/6e-79/cis, cis-muconate transporter protein [Bombyx mori]
Unigene14229_yong_A	554	2.02417	1.89465	-0.399531	2.21982e-10	1.19363e-08	0.434788	5.04067e-09	1.66133e-07	0.705084	gi|357627660|gb|EHJ77283.1|/2e-19/hypothetical protein KGM_06917 [Danaus plexippus]
Unigene13316_yong_A	330	2.26448	2.02824	1.50736	0.00154923	0.00753304	0.0700818	0.00978727	0.0318468	0.245537	gi|357627454|gb|EHJ77134.1|/8e-41/hypothetical protein KGM_05864 [Danaus plexippus]
Unigene13150_yong_A	749	2.02055	0.773424	-0.399531	9.42668e-08	0.107355	0.515116	1.53037e-06	0.24925	0.760095	gi|357616677|gb|EHJ70333.1|/e-121/lacunin [Danaus plexippus]
Unigene12776_yong_A	480	2.25375	0.706309	0.600469	5.29372e-10	0.145865	0.222282	1.14457e-08	0.311428	0.486995	gi|6164595|gb|AAF04457.1|AF078161_1/4e-78/lacunin [Manduca sexta]
Unigene12652_yong_A	263	3.46379	2.44328	2.0599	1.57547e-07	0.0027762	0.018571	2.46901e-06	0.0137006	0.0971161	gi|357617199|gb|EHJ70647.1|/3e-22/poly [Danaus plexippus]
Unigene12447_yong_A	272	3.46379	2.72338	0.600469	1.57547e-07	0.000434156	0.591228	2.46991e-06	0.00275397	0.793781	gi|357607628|gb|EHJ65611.1|/1e-10/hypothetical protein KGM_14361 [Danaus plexippus]
Unigene1169_yong_A	340	3.00145	2.68031	0.600469	0.000815396	0.00565372	0.591228	0.00571736	0.0247958	0.793781	gi|217330566|ref|NP_001136085.1|/1e-39/acidic nucleoplasmic DNA-binding protein 1 [Bombyx mori]
Unigene11509_yong_A	465	2.41648	1.54281	0.600469	6.40066e-07	0.00767966	0.591228	9.05583e-06	0.0319809	0.793781	gi|357629999|gb|EHJ78425.1|/1e-26/sodium-dependent phosphate transporter [Danaus plexippus]
CL7260.Contig1_yong_A	495	2.53196	2.44328	1.50736	5.62204e-11	9.4271e-10	0.0013727	1.35548e-09	1.47748e-08	0.0120862	gi|170047449|ref|XP_001851233.1|/1e-36/conserved hypothetical protein [Culex quinquefasciatus]
CL6664.Contig2_yong_A	1338	2.09456	1.46881	1.35536	4.75468e-05	0.0122619	0.0229156	0.000469671	0.0471244	0.112924	gi|357609759|gb|EHJ66644.1|/1e-61/hypothetical protein KGM_08744 [Danaus plexippus]
CL6605.Contig1_yong_A	557	3.74663	-0.0015098	-1.03696	2.09622e-20	0.979594	0.320202	9.93506e-19	0.987605	0.586129	gi|357628295|gb|EHJ77684.1|/2e-49/diphthamide synthesis protein [Danaus plexippus]
CL6525.Contig1_yong_A	310	2.34248	1.52466	0.913352	6.77524e-22	1.10474e-07	0.00411756	3.48418e-20	1.36423e-06	0.0298712	gi|357628290|gb|EHJ77679.1|/3e-23/hypothetical protein KGM_14447 [Danaus plexippus]
CL5997.Contig1_yong_A	681	2.70336	1.48392	0.563943	4.65388e-11	0.00444598	0.353024	1.13094e-09	0.0203146	0.630924	gi|340715578|ref|XP_003396288.1|/3e-17/PREDICTED: hypothetical protein LOC100649996 [Bombus terrestris]
CL599.Contig1_yong_A	443	2.09456	1.22088	1.18543	0.0149834	0.23266	0.248542	0.063003	0.422713	0.525372	gi|162462371|ref|NP_001104817.1|/8e-35/hemocytin [Bombyx mori]
CL5887.Contig2_yong_A	366	2.09456	1.80585	0.770394	0.051078	0.115357	0.571344	0.156407	0.259207	0.780962	gi|114051131|ref|NP_001040310.1|/2e-23/light-induced protein-like brain protein 44 [Bombyx mori]
CL5028.Contig1_yong_A	218	2.09456	1.80585	1.18543	0.189525	0.286772	0.531948	0.385679	0.490247	0.768864	gi|357628093|gb|EHJ77540.1|/8e-06/small heat shock protein 19.7 [Danaus plexippus]
CL4822.Contig2_yong_A	447	4.18202	3.68031	3.18543	4.31256e-05	0.00140316	0.0124477	0.000429157	0.00765097	0.0712151	gi|357607250|gb|EHJ65405.1|/3e-23/putative UDP-galactose transporter [Danaus plexippus]
CL4517.Contig2_yong_A	507	3.18202	1.22088	-0.814569	1.18022e-07	0.164541	0.565	1.88536e-06	0.341501	0.80231	gi|357616676|gb|EHJ70332.1|/6e-68/lacunin [Danaus plexippus]
CL438.Contig2_yong_A	2178	4.55399	2.85315	2.11143	1.17346e-28	8.24328e-07	0.00143029	7.93515e-27	9.06866e-06	0.0124938	gi|158287631|ref|XP_309617.4|/e-112/AGAP004065-PA [Anopheles gambiae str. PEST]
CL4343.Contig1_yong_A	1097	2.06418	1.54281	0.992786	3.11532e-12	3.13808e-06	0.00623504	8.45587e-11	3.15909e-05	0.0417699	gi|357615270|gb|EHJ69567.1|/2e-83/hypothetical protein KGM_05296 [Danaus plexippus]
CL3635.Contig1_yong_A	365	4.00145	3.22088	2.88587	4.95036e-08	0.00021521	0.00184127	8.36554e-07	0.00147158	0.0155062	gi|357621357|gb|EHJ73215.1|/7e-59/hypothetical protein KGM_16796 [Danaus plexippus]
CL3106.Contig2_yong_A	275	2.67952	2.54281	2.18543	0.0571088	0.082036	0.164203	0.170437	0.207031	0.411801	gi|114052529|ref|NP_001040254.1|/2e-48/beadex/dLMO protein [Bombyx mori]
CL2669.Contig1_yong_A	598	2.41648	2.22088	0.185431	0.104872	0.155038	0.903866	0.260437	0.327063	0.951876	gi|357624044|gb|EHJ74952.1|/e-101/putative oxysterol binding protein [Danaus plexippus]
CL2070.Contig1_yong_A	866	2.41648	1.54281	1.18543	0.0164366	0.200028	0.354708	0.0674299	0.377509	0.628028	gi|357618945|gb|EHJ71729.1|/9e-89/hypothetical protein KGM_15738 [Danaus plexippus]
CL1466.Contig2_yong_A	513	2.41648	0.957848	1.18543	0.00282774	0.369372	0.354708	0.0161381	0.567406	0.628028	gi|357617695|gb|EHJ70935.1|/6e-34/hypothetical protein KGM_14799 [Danaus plexippus]
CL1441.Contig1_yong_A	1583	2.13638	1.65698	0.642289	1.20673e-26	8.14466e-14	0.0149871	7.55352e-25	1.84665e-12	0.0822526	gi|374082034|gb|AEY81221.1|/0.0/plasma membrane calcium ATPase [Spodoptera littoralis]
CL1075.Contig3_yong_A	365	2.41648	1.80585	1.77039	0.104872	0.286772	0.299916	0.260784	0.49087	0.580263	gi|357621174|gb|EHJ73099.1|/2e-47/torso-like protein [Danaus plexippus]
CL1017.Contig2_yong_A	1719	2.09456	1.44328	1.40782	0.0149834	0.142471	0.154072	0.0630153	0.307451	0.402247	gi|114051598|ref|NP_001040416.1|/0.0/leukotriene A4 hydrolase [Bombyx mori]
Unigene35058_yong_A	860	2.11341	1.13484	0.343496	6.75552e-47	1.92797e-10	0.0913978	7.777e-45	3.2622e-09	0.289833	gi|294846812|gb|ADF43479.1|/6e-96/carboxyl/choline esterase CCE016b [Helicoverpa armigera]
Unigene31477_yong_A	615	3.09456	2.82754	1.58398	1.85293e-17	3.49154e-13	0.00110848	7.53453e-16	7.49873e-12	0.0100427	gi|357610975|gb|EHJ67248.1|/4e-55/antennal esterase CXE4 [Danaus plexippus]
Unigene18898_yong_A	876	2.1044	1.15	1.01241	2.37862e-70	1.02809e-15	4.12444e-12	4.18598e-68	2.63259e-14	1.49154e-10	gi|339283876|gb|AEJ38207.1|/2e-60/antennal esterase CarE8 [Spodoptera exigua]
Unigene9654_yong_A	251	2.02055	0.483917	-0.136497	0.00241956	0.577374	0.916004	0.0144561	0.738548	0.955816	gi|357620621|gb|EHJ72761.1|/7e-08/hypothetical protein KGM_08052 [Danaus plexippus]
Unigene34241_yong_A	314	2.41648	1.22088	0.185431	0.104872	0.514984	0.903866	0.261207	0.699887	0.958497	gi|357627963|gb|EHJ77467.1|/1e-07/hypothetical protein KGM_07461 [Danaus plexippus]
Unigene27587_yong_A	246	3.26448	1.80585	1.18543	0.00862832	0.286772	0.531948	0.0409031	0.489472	0.766348	gi|357620208|gb|EHJ72488.1|/4e-12/hypothetical protein KGM_03683 [Danaus plexippus]
Unigene27410_yong_A	208	2.09456	1.92132	-0.814569	0.00457766	0.0130769	0.565	0.0243243	0.0496244	0.796751	gi|357631810|gb|EHJ79277.1|/6e-07/hypothetical protein KGM_15522 [Danaus plexippus]
Unigene24606_yong_A	281	2.41648	1.80585	0.185431	0.104872	0.286772	0.903866	0.26101	0.491767	0.956733	gi|357623364|gb|EHJ74550.1|/1e-09/hypothetical protein KGM_18031 [Danaus plexippus]
Unigene23666_yong_A	252	3.55399	2.54281	1.77039	0.0023562	0.082036	0.299916	0.0140952	0.206584	0.577569	gi|357624077|gb|EHJ74981.1|/8e-14/hypothetical protein KGM_12187 [Danaus plexippus]
Unigene23555_yong_A	303	2.90191	2.33636	1.40782	8.21556e-05	0.00506524	0.154072	0.000765906	0.0227065	0.404154	gi|357619859|gb|EHJ72272.1|/2e-15/hypothetical protein KGM_12844 [Danaus plexippus]
Unigene12839_yong_A	288	2.09456	1.95785	1.77039	0.0149834	0.0287714	0.055373	0.0630462	0.0919896	0.207952	gi|357623762|gb|EHJ74787.1|/9e-13/hypothetical protein KGM_19464 [Danaus plexippus]
Unigene10073_yong_A	250	2.34248	0.542811	0.507359	0.000890584	0.574438	0.60186	0.00613831	0.738404	0.793317	gi|357610715|gb|EHJ67111.1|/6e-06/hypothetical protein KGM_02142 [Danaus plexippus]
Unigene4236_yong_A	388	5.41197	2.39081	0.185431	3.47264e-88	1.41433e-06	0.78808	8.01694e-86	1.50269e-05	0.919072	gi|281323433|gb|ADA60207.1|/7e-56/prophenoloxidase 2 [Plutella xylostella]
Unigene3810_yong_A	593	4.67198	2.87909	0.644863	1.13169e-97	1.58067e-19	0.172612	2.90987e-95	4.92072e-18	0.423533	gi|273068440|gb|ACZ97553.1|/e-112/prophenoloxidase subunit 1 [Plutella xylostella]
Unigene30914_yong_A	758	5.92745	3.51856	0.922397	1.40194e-194	4.81126e-27	0.0773316	7.52491e-192	1.99992e-25	0.262702	gi|281323431|gb|ADA60206.1|/e-121/prophenoloxidase 1 [Plutella xylostella]
Unigene28973_yong_A	329	5.1243	2.80585	0.407824	2.47738e-53	1.31183e-07	0.609826	3.30369e-51	1.60618e-06	0.786939	gi|281323431|gb|ADA60206.1|/9e-58/prophenoloxidase 1 [Plutella xylostella]
CL6418.Contig1_yong_A	1803	3.70927	2.06218	0.337434	3.48616e-284	4.87474e-48	0.077368	2.45403e-281	3.42558e-46	0.262619	gi|281323433|gb|ADA60207.1|/0.0/prophenoloxidase 2 [Plutella xylostella]
Unigene9298_yong_A	221	3.55399	3.22088	1.77039	0.0023562	0.0111635	0.299916	0.0141011	0.0435428	0.581253	-
Unigene9252_yong_A	294	2.00145	1.22088	-0.229606	0.00776364	0.164541	0.87085	0.0373734	0.34078	0.944472	-
Unigene9014_yong_A	267	2.09456	1.80585	1.18543	0.189525	0.286772	0.531948	0.386265	0.49163	0.77163	-
Unigene8611_yong_A	216	2.26448	-0.779117	-0.814569	0.0291578	0.743746	0.724216	0.104119	0.852403	0.874129	-
Unigene8497_yong_A	215	2.41648	0.220883	0.185431	0.104872	0.885618	0.903866	0.260844	0.932131	0.954953	-
Unigene8001_yong_A	287	2.50959	0.837554	0.802103	4.33852e-13	0.077973	0.0918866	1.28835e-11	0.198812	0.290934	-
Unigene7993_yong_A	341	3.34248	2.39081	1.99279	6.5962e-05	0.0196843	0.0709968	0.000629284	0.0683062	0.246918	-
Unigene6460_yong_A	216	2.67952	1.80585	0.185431	0.0571088	0.286772	0.903866	0.170402	0.490267	0.953132	-
Unigene5723_yong_A	350	2.12698	0.346414	0.426439	1.00214e-06	0.56042	0.469548	1.37835e-05	0.734075	0.710398	-
Unigene34628_yong_A	253	2.26448	1.22088	0.185431	0.0291578	0.337542	0.879998	0.104276	0.53122	0.948385	-
Unigene34177_yong_A	327	2.09456	2.02824	1.50736	0.051078	0.0650838	0.212796	0.156384	0.174388	0.476868	-
Unigene33186_yong_A	214	2.18202	1.92132	1.50736	0.0026743	0.0130769	0.0700818	0.0156514	0.0496943	0.245756	-
Unigene33126_yong_A	405	5.48687	4.46881	4.18543	1.25981e-12	4.5776e-06	4.96344e-05	3.54731e-11	4.47259e-05	0.00068175	-
Unigene32906_yong_A	233	2.09456	1.80585	1.18543	0.051078	0.115357	0.354708	0.156128	0.258507	0.626665	-
Unigene31549_yong_A	222	2.53513	1.41353	-0.299996	6.18404e-07	0.025884	0.75174	8.76668e-06	0.0857968	0.891439	-
Unigene29686_yong_A	202	2.90191	2.68031	2.64486	0.0015089	0.00565372	0.00649154	0.00955072	0.0247857	0.0430008	-
Unigene29131_yong_A	221	2.41648	1.63592	1.18543	0.00282774	0.0852022	0.248542	0.0161403	0.213176	0.526766	-
Unigene28325_yong_A	208	2.795	2.39081	1.99279	0.00277418	0.0196843	0.0709968	0.0158683	0.0681418	0.245493	-
Unigene27109_yong_A	262	2.67952	2.54281	1.18543	0.0571088	0.082036	0.531948	0.170449	0.207067	0.76987	-
Unigene25933_yong_A	277	2.09456	1.80585	0.185431	0.051078	0.115357	0.879998	0.156095	0.258427	0.941237	-
Unigene24908_yong_A	229	2.26448	2.22088	0.770394	0.0291578	0.0360638	0.571344	0.104267	0.111321	0.782797	-
Unigene24700_yong_A	215	2.67952	2.54281	1.77039	0.0571088	0.082036	0.299916	0.170283	0.206644	0.578085	-
Unigene23997_yong_A	242	3.55399	3.02824	2.50736	0.0023562	0.0219476	0.088001	0.0140991	0.0751149	0.283775	-
Unigene23545_yong_A	210	2.41648	1.80585	1.18543	0.0164366	0.115357	0.354708	0.0674234	0.258857	0.627977	-
Unigene23044_yong_A	218	2.67952	2.54281	1.18543	0.0571088	0.082036	0.354708	0.170615	0.207358	0.627977	-
Unigene22569_yong_A	226	2.41648	2.22088	2.18543	0.104872	0.155038	0.164203	0.260708	0.327575	0.411897	-
Unigene21007_yong_A	331	2.67952	2.54281	2.18543	0.0050634	0.0106075	0.0398434	0.0264343	0.0417669	0.16959	-
Unigene20884_yong_A	220	2.41648	1.80585	1.18543	0.0164366	0.115357	0.354708	0.067417	0.258816	0.627848	-
Unigene20390_yong_A	299	2.1184	1.31399	0.448466	1.22811e-08	0.00266042	0.373028	2.25074e-07	0.0131835	0.64828	-
Unigene19924_yong_A	232	2.75752	1.44328	1.18543	0.000273718	0.142471	0.248542	0.00220681	0.308268	0.528271	-
Unigene19594_yong_A	206	2.41648	1.22088	0.185431	0.104872	0.514984	0.903866	0.260753	0.697492	0.954392	-
Unigene19495_yong_A	286	2.09456	0.99849	-0.299996	0.000146552	0.143148	0.75174	0.00128061	0.306644	0.891169	-
Unigene18484_yong_A	236	3.67952	3.39081	2.77039	0.00122127	0.00563006	0.0464026	0.00806047	0.0248308	0.183178	-
Unigene18366_yong_A	241	2.09456	1.06888	0.863503	0.00143265	0.182615	0.296644	0.00919824	0.359228	0.578681	-
Unigene14937_yong_A	317	4.34248	3.68031	3.18543	1.10985e-05	0.00140316	0.0124477	0.000126043	0.00766259	0.071376	-
Unigene12759_yong_A	526	3.09456	2.22088	1.18543	0.0163464	0.155038	0.531948	0.0673883	0.32817	0.771994	-
Unigene12715_yong_A	282	2.09456	1.54281	0.185431	0.00457766	0.0629868	0.842928	0.0243273	0.169834	0.936362	-
Unigene11679_yong_A	279	3.82248	2.80585	2.50736	5.941e-13	1.86534e-05	0.000283292	1.73188e-11	0.000161452	0.00316552	-
CL5767.Contig1_yong_A	230	2.26448	0.220883	-0.814569	0.0291578	0.857302	0.724216	0.104189	0.918345	0.877911	-
CL4131.Contig1_yong_A	372	2.1438	1.39081	0.144789	2.03904e-19	5.24682e-07	0.667736	9.15862e-18	5.96063e-06	0.83439	-
CL407.Contig4_yong_A	207	2.09456	1.80585	0.144789	0.189525	0.286772	0.667736	0.386283	0.49165	0.83439	-
CL3953.Contig2_yong_A	200	2.50959	1.95785	1.60047	0.00159377	0.0287714	0.0932924	0.00999366	0.0919147	0.293682	-
CL3324.Contig2_yong_A	259	3.87592	3.19816	2.94032	8.11052e-26	6.29908e-14	4.10242e-11	4.92597e-24	1.44031e-12	1.34084e-09	-
CL304.Contig1_yong_A	315	3.09456	1.22088	1.18543	0.0163464	0.514984	0.531948	0.0674077	0.699579	0.772982	-
CL237.Contig1_yong_A	387	2.09456	0.63592	0.45845	1.12939e-12	0.101096	0.2485	3.19683e-11	0.238243	0.528625	-
Unigene9273_yong_A	260	2.67952	2.22088	2.18543	0.0571088	0.155038	0.164203	0.170508	0.32788	0.412233	gi|357622955|gb|EHJ74297.1|/2e-28/xanthine dehydrogenase [Danaus plexippus]
Unigene3361_yong_A	551	2.97154	2.24836	-0.19308	6.93892e-35	9.53374e-16	0.665092	5.8423e-33	2.44561e-14	0.834664	gi|357609039|gb|EHJ66260.1|/2e-24/alcohol dehydrogenase, zinc-dependent [Danaus plexippus]
Unigene33082_yong_A	359	2.67952	1.80585	1.18543	0.0571088	0.286772	0.531948	0.170272	0.489162	0.765965	gi|357629401|gb|EHJ78189.1|/4e-34/aldehyde oxidase 2 [Danaus plexippus]
Unigene19478_yong_A	336	2.149	1.22088	0.572454	6.56828e-08	0.0106692	0.28115	1.09234e-06	0.041838	0.563122	gi|114052048|ref|NP_001040522.1|/4e-19/epidermal retinal dehydrogenase [Bombyx mori]
Unigene16736_yong_A	269	2.09456	1.80585	1.50736	0.051078	0.115357	0.212796	0.156173	0.258709	0.475756	gi|357622607|gb|EHJ74033.1|/2e-15/hypothetical protein KGM_18623 [Danaus plexippus]
Unigene11506_yong_A	645	2.15204	1.90408	-0.0705828	3.23242e-63	3.19662e-44	0.718916	5.19851e-61	2.09294e-42	0.877527	gi|357609039|gb|EHJ66260.1|/7e-57/alcohol dehydrogenase, zinc-dependent [Danaus plexippus]
Unigene3129_yong_A	765	2.36189	1.57677	0.0519859	0	3.7987e-166	0.485706	0	8.19513e-164	0.722804	gi|163256092|dbj|BAF95609.1|/e-110/cytochrome P450 [Plutella xylostella]
Unigene1843_yong_A	484	2.85258	0.620686	1.20948	4.98144e-136	0.000371096	9.83214e-15	1.86003e-133	0.00239373	4.31524e-13	gi|163256092|dbj|BAF95609.1|/2e-54/cytochrome P450 [Plutella xylostella]
Unigene24665_yong_A	495	2.26448	-3.47956	0.00855346	1.49954e-16	1.02338e-05	0.97399	5.76975e-15	9.30971e-05	0.986521	gi|270012792|gb|EFA09240.1|/2e-28/cytochrome P450-like protein [Tribolium castaneum]
CL6103.Contig1_yong_A	1304	2.53138	2.55416	1.43336	4.69534e-122	4.76586e-121	3.76772e-27	1.55091e-119	7.56002e-119	2.99357e-25	gi|21552589|gb|AAM54724.1|/e-116/cytochrome P450 monooxygenase CYP321A1 [Helicoverpa zea]
Unigene17433_yong_A	659	2.00227	0.0919849	0.326294	9.84902e-98	0.49799	0.0121353	2.54769e-95	0.681601	0.0697884	gi|81248546|gb|ABB69054.1|/3e-62/cytochrome P450 [Helicoverpa armigera]
CL258.Contig3_yong_A	980	3.04067	1.81795	-0.142895	0	7.22732e-243	0.0636134	0	2.18068e-240	0.228079	gi|163256092|dbj|BAF95609.1|/e-136/cytochrome P450 [Plutella xylostella]
CL821.Contig1_yong_A	361	2.32977	1.4041	0.0267335	1.26202e-31	4.43068e-09	0.923032	9.55749e-30	6.46939e-08	0.955546	gi|53148457|dbj|BAD52256.1|/3e-30/Cu/Zn superoxide dismutase [Plutella xylostella]
Unigene6688_yong_A	273	2.41648	1.02824	-0.814569	0.00050834	0.257008	0.565	0.00381344	0.453432	0.799285	gi|327282584|ref|XP_003226022.1|/4e-22/PREDICTED: probable dolichyl pyrophosphate Glc1Man9GlcNAc2 alpha-1,3-glucosyltransferase-like [Anolis carolinensis]
CL5722.Contig2_yong_A	633	4.28438	4.13975	1.50736	9.60422e-19	1.99811e-35	0.0700818	4.16151e-17	1.06304e-33	0.245836	gi|324035678|gb|ADY17534.1|/1e-28/UDP-glucosyltransferase [Bombyx mori]
CL1735.Contig1_yong_A	953	2.05134	-0.918041	1.56394	1.10106e-268	1.25283e-19	6.19888e-129	7.50467e-266	3.91427e-18	2.6479e-126	gi|357627740|gb|EHJ77331.1|/8e-49/hypothetical protein KGM_05054 [Danaus plexippus]
CL2334.Contig1_yong_A	1095	2.14518	-0.127041	0.626004	2.1908e-08	0.846332	0.217264	3.85703e-07	0.912529	0.480639	gi|357626853|gb|EHJ76765.1|/e-148/glutamate carboxypeptidase [Danaus plexippus]
CL2918.Contig2_yong_A	556	2.2478	-0.549636	0.803184	2.06958e-34	0.0773884	0.000846704	1.71229e-32	0.19745	0.00806744	-
Unigene13405_yong_A	440	2.09456	-0.157629	1.52939	1.84849e-07	0.815822	0.000684472	2.86549e-06	0.899848	0.00674205	-
Unigene2195_yong_A	679	2.19102	-0.163781	0.463732	2.39544e-26	0.617826	0.101932	1.47153e-24	0.750869	0.308996	gi|357611320|gb|EHJ67421.1|/9e-87/hypothetical protein KGM_17517 [Danaus plexippus]
Unigene21303_yong_A	233	2.15345	-0.779117	1.30091	1.97395e-07	0.295006	0.0077667	3.0424e-06	0.496882	0.049175	-
Unigene2932_yong_A	1114	1.10885	1.02459	-0.187665	2.6781e-43	8.30796e-35	0.0679176	2.83945e-41	4.31884e-33	0.239608	gi|373503132|gb|AEY75583.1|/e-118/cytochrome P450 [Helicoverpa armigera]
Unigene2704_yong_A	539	1.41648	1.29042	-0.399531	8.86958e-29	2.374e-22	0.025328	6.00725e-27	8.30073e-21	0.119528	gi|227270355|emb|CAX94849.1|/5e-59/CYP6AE28 protein [Cnaphalocrocis medinalis]
Unigene3614_yong_A	298	1.07449	0.75446	0.177438	4.29492e-17	4.63696e-08	0.241762	1.70763e-15	6.00453e-07	0.517686	19/Cu/Zn superoxide dismutase
Unigene11115_yong_A	1722	1.50332	1.18998	-0.0268046	2.1883e-102	4.69002e-56	0.775466	5.90979e-100	3.89154e-54	0.908659	gi|308316676|gb|ACZ97420.2|/0.0/UGT39A1 [Zygaena filipendulae]
CL873.Contig2_yong_A	742	-1.12187	-0.0210272	-0.0168893	1.90778e-164	0.544754	0.624132	8.8086e-162	0.727581	0.800325	gi|160333851|ref|NP_001103782.1|/e-124/tropomyosin-2
CL5685.Contig1_yong_A	3224	-1.06758	0.0233608	-0.0719344	7.0839e-22	0.800886	0.449814	3.63855e-20	0.890431	0.70857	gi|357627434|gb|EHJ77122.1|/0.0/hypothetical
Unigene30223_yong_A	1174	2.18626	0.414654	1.06807	2.80802e-85	0.00780286	1.05026e-14	6.24748e-83	0.0321926	4.59549e-13	gi|357601920|gb|EHJ63188.1|/e-180/oligosaccharyl transferase [Danaus plexippus]
Unigene5359_yong_A	320	-8.10757	-4.22635	-3.80724	3.68236e-165	3.73652e-121	2.2349e-114	1.7187e-162	5.94906e-119	7.9033e-112	-
CL3715.Contig1_yong_A	213	-5.97691	-2.09569	-2.07868	2.24e-140	3.15118e-56	1.58679e-56	8.512e-138	2.61973e-54	2.73836e-54	-
Unigene31114_yong_A	301	-5.88272	-5.7564	-4.79185	2.72604e-17	3.68626e-16	2.82454e-15	1.09706e-15	9.71601e-15	1.27869e-13	-
CL1606.Contig3_yong_A	208	-5.61969	-3.9084	-2.94385	1.03558e-27	1.49874e-21	1.93534e-17	6.7172e-26	5.12818e-20	9.89295e-16	gi|358339569|dbj|GAA47606.1|/5e-08/hypothetical protein CLF_100574 [Clonorchis sinensis]
CL506.Contig1_yong_A	585	-5.46003	-1.33371	-1.36916	8.0835e-13	0.000800192	0.000563378	2.31404e-11	0.00470252	0.00568823	gi|149058506|gb|EDM09663.1|/1e-06/rCG46524 [Rattus norvegicus]
Unigene9853_yong_A	440	-5.46003	-0.426816	-0.511177	8.0835e-13	0.209038	0.134585	2.31558e-11	0.390094	0.368007	gi|270017072|gb|EFA13518.1|/1e-15/hypothetical protein TcasGA2_TC001491 [Tribolium castaneum]
Unigene1727_yong_A	605	-5.42901	-0.444698	-0.0902032	1.53415e-12	0.196832	0.783938	4.28604e-11	0.378412	0.915132	-
Unigene32957_yong_A	368	-5.3973	-0.686008	-0.0902032	2.91042e-12	0.0587584	0.783938	7.92979e-11	0.160378	0.915132	gi|270017210|gb|EFA13656.1|/2e-15/hypothetical protein TcasGA2_TC016129 [Tribolium castaneum]
Unigene2097_yong_A	580	-5.33171	-2.20538	-0.111551	1.04607e-11	5.6456e-06	0.743024	2.69295e-10	5.43365e-05	0.887617	gi|270004778|gb|EFA01226.1|/1e-69/hypothetical protein TcasGA2_TC010553 [Tribolium castaneum]
Unigene32027_yong_A	926	-5.33171	-1.62042	-0.596977	1.04607e-11	0.000217104	0.0999574	2.69134e-10	0.00148289	0.304509	gi|123431636|ref|XP_001308251.1|/1e-10/flocculin [Trichomonas vaginalis G3]
CL3599.Contig2_yong_A	282	-5.263	-4.13667	-4.17212	3.75274e-11	2.13318e-09	1.3537e-09	9.19764e-10	3.21146e-08	3.87799e-08	-
CL4190.Contig1_yong_A	1096	-5.25417	-3.80592	-3.25641	3.03854e-41	3.83156e-32	7.51982e-29	3.02726e-39	1.87014e-30	6.32412e-27	gi|357605154|gb|EHJ64490.1|/2e-39/putative Fatty acid-binding protein, adipocyte [Danaus plexippus]
Unigene5955_yong_A	575	-5.19085	-4.06452	-2.77804	1.3435e-10	6.72038e-09	6.93036e-07	3.12514e-09	9.61101e-08	1.40177e-05	-
CL7416.Contig1_yong_A	558	-5.19085	-3.36408	-3.09997	2.6168e-39	5.4684e-28	1.71089e-26	2.49147e-37	2.35474e-26	1.32519e-24	-
Unigene2926_yong_A	560	-5.15337	-1.32661	-1.47753	2.53994e-10	0.00276712	0.00106629	5.72821e-09	0.0136793	0.00976297	-
Unigene24895_yong_A	937	-5.03473	-4.9084	-2.35889	1.7099e-09	7.26386e-09	1.82811e-05	3.4897e-08	1.03642e-07	0.000279384	gi|270013031|gb|EFA09479.1|/5e-26/hypothetical protein TcasGA2_TC010973 [Tribolium castaneum]
Unigene26305_yong_A	280	-4.94984	-0.823511	-0.611035	6.07568e-09	0.0591778	0.142958	1.15591e-07	0.16142	0.385791	-
Unigene20273_yong_A	313	-4.90544	-3.77912	-3.81457	1.14397e-08	3.59216e-07	2.52552e-07	2.10554e-07	4.17765e-06	5.46706e-06	gi|270016066|gb|EFA12514.1|/4e-22/hypothetical protein TcasGA2_TC001405 [Tribolium castaneum]
CL896.Contig1_yong_A	564	-4.90544	-2.19415	-2.22961	1.14397e-08	0.000104133	7.68598e-05	2.10463e-07	0.00076699	0.00101158	gi|345486205|ref|XP_001602563.2|/3e-44/PREDICTED: hypothetical protein LOC100118645 [Nasonia vitripennis]
CL2151.Contig1_yong_A	283	-4.81234	-4.68601	-2.39953	4.04552e-08	1.39785e-07	6.52524e-05	6.89891e-07	1.70472e-06	0.000873738	-
Unigene29301_yong_A	593	-4.81234	-4.10105	-3.39953	2.92952e-15	3.36112e-13	8.49052e-12	1.03962e-13	7.22942e-12	2.97568e-10	-
Unigene25056_yong_A	585	-4.76343	-1.6371	-0.765659	7.59748e-08	0.00239604	0.0946708	1.24851e-06	0.012045	0.296421	gi|169218417|gb|ACA50099.1|/2e-25/reverse transcriptase-like protein [Ectropis obliqua]
Unigene30184_yong_A	2150	-4.72817	-4.01689	-0.765659	5.03808e-67	5.58538e-57	0.0946708	8.65341e-65	4.6704e-55	0.296421	gi|343481903|gb|AEM44817.1|/e-172/unknown [Pectinophora gossypiella]
CL4025.Contig3_yong_A	595	-4.7128	-1.41655	-1.62192	1.42542e-07	0.00730198	0.00281182	2.25027e-06	0.0310801	0.0220004	-
Unigene26773_yong_A	502	-4.7128	-3.58647	-2.03696	1.42542e-07	3.37646e-06	0.000491662	2.2511e-06	3.38328e-05	0.00510635	-
Unigene33130_yong_A	817	-4.7128	-3.00151	-1.16249	1.42542e-07	1.73247e-05	0.0201442	2.24697e-06	0.000151471	0.103082	gi|270017042|gb|EFA13488.1|/1e-38/hypothetical protein TcasGA2_TC004227 [Tribolium castaneum]
CL3691.Contig1_yong_A	2073	-4.62426	-3.76097	-2.94842	2.35808e-19	4.43274e-16	1.87078e-13	1.05475e-17	1.16055e-14	7.53606e-12	gi|357607509|gb|EHJ65548.1|/0.0/kettin protein [Danaus plexippus]
Unigene32810_yong_A	503	-4.60588	-4.47956	-3.51501	5.00156e-07	1.46508e-06	7.70272e-06	7.21906e-06	1.55203e-05	0.000128756	-
Unigene31132_yong_A	1693	-4.55269	-3.70647	-3.37935	5.17402e-98	4.22058e-80	1.77551e-75	1.3465e-95	4.70556e-78	4.18583e-73	gi|270003365|gb|EEZ99812.1|/8e-39/hypothetical protein TcasGA2_TC002592 [Tribolium castaneum]
CL4898.Contig1_yong_A	549	-4.52015	-2.0719	-1.84432	2.87872e-12	3.01122e-06	1.27833e-05	7.8484e-11	3.03705e-05	0.000203209	gi|15425681|dbj|BAB64297.1|/3e-07/I-connectin [Procambarus clarkii]
CL6530.Contig1_yong_A	313	-4.49041	-2.36408	-1.59218	1.74666e-06	0.000488608	0.0065406	2.29714e-05	0.00304081	0.0432064	gi|357620502|gb|EHJ72667.1|/5e-09/putative venom acid phosphatase [Danaus plexippus]
Unigene30201_yong_A	233	-4.42901	-3.30268	-0.878699	3.25756e-06	5.3072e-05	0.0957824	4.09364e-05	0.000418935	0.298774	-
Unigene588_yong_A	262	-4.42901	-4.30268	-2.75317	3.25756e-06	8.43116e-06	0.000182618	4.09244e-05	7.85531e-05	0.00215265	-
CL6332.Contig1_yong_A	227	-4.37365	-2.5036	-2.28036	0	0	0	0	0	0	gi|169234928|ref|NP_001108405.1|/2e-25/titin1 [Bombyx mori]
CL6735.Contig1_yong_A	1412	-4.34285	-2.99413	-2.25197	1.41477e-15	2.89552e-11	9.81902e-09	5.0965e-14	5.29153e-10	2.54275e-07	gi|357621869|gb|EHJ73544.1|/3e-42/hypothetical protein KGM_10142 [Danaus plexippus]
CL6509.Contig1_yong_A	334	-4.29776	-2.58647	-1.39953	1.12794e-05	0.000637012	0.0211284	0.000127726	0.00384946	0.106265	-
Unigene3396_yong_A	657	-4.29776	-0.470995	-0.299996	1.12794e-05	0.367284	0.5525	0.000127558	0.566498	0.789001	gi|357612923|gb|EHJ68236.1|/e-130/hypothetical protein KGM_05707 [Danaus plexippus]
CL4067.Contig1_yong_A	359	-4.29776	-1.84951	-1.39953	1.12794e-05	0.0053508	0.0211284	0.000127457	0.0237156	0.106129	-
Unigene29221_yong_A	269	-4.29776	-4.17143	-2.20689	1.12794e-05	2.68822e-05	0.00164955	0.000127591	0.000227384	0.0141343	-
CL4054.Contig2_yong_A	244	-4.29776	-2.58647	-1.62192	1.12794e-05	0.000637012	0.0102344	0.000127827	0.00385162	0.0614879	gi|357622191|gb|EHJ73758.1|/7e-21/hypothetical protein KGM_01883 [Danaus plexippus]
Unigene13483_yong_A	624	-4.25594	-1.09399	-0.420905	1.69485e-23	2.05486e-05	0.0632094	9.41488e-22	0.000176651	0.226989	gi|270008356|gb|EFA04804.1|/2e-14/hypothetical protein TcasGA2_TC014853 [Tribolium castaneum]
Unigene34959_yong_A	404	-4.22737	-0.853118	-0.0921028	7.57724e-10	0.0316748	0.795186	1.61152e-08	0.0994522	0.919554	gi|357614505|gb|EHJ69112.1|/1e-18/putative cdc42 gtpase-activating protein [Danaus plexippus]
Unigene34861_yong_A	480	-4.22737	-2.51608	-1.81457	2.09356e-05	0.00104901	0.00684478	0.000223681	0.00595547	0.0442139	-
CL4427.Contig1_yong_A	380	-4.22737	-2.10105	-1.32914	2.09356e-05	0.00321198	0.0307086	0.000224016	0.015457	0.139606	-
Unigene5873_yong_A	427	-4.22737	-0.293691	-1.32914	2.09356e-05	0.575584	0.0307086	0.000223793	0.739173	0.139606	gi|350407997|ref|XP_003488266.1|/9e-11/PREDICTED: oligopeptidase A-like [Bombus impatiens]
Unigene16945_yong_A	544	-4.22737	-2.10105	-1.32914	2.09356e-05	0.00321198	0.0307086	0.000223904	0.0154415	0.139459	-
Unigene31535_yong_A	773	-4.20313	-3.66176	-2.52729	5.68294e-14	4.49104e-12	5.2795e-09	1.81837e-12	8.85626e-11	1.40775e-07	gi|307174619|gb|EFN65032.1|/2e-66/hypothetical protein EAG_00552 [Camponotus floridanus]
Unigene4551_yong_A	328	-4.19085	-0.157629	-0.0125082	1.40086e-09	0.663686	0.97871	2.89336e-08	0.7958	0.990395	-
CL291.Contig1_yong_A	738	-4.17223	-3.46094	-2.91143	2.12676e-34	2.67842e-28	1.07829e-24	1.75621e-32	1.15681e-26	7.89822e-23	gi|307179238|gb|EFN67634.1|/1e-20/Putative uncharacterized transposon-derived protein F52C9.6 [Camponotus floridanus]
Unigene10139_yong_A	283	-4.15337	-3.02704	-2.47753	3.87856e-05	0.00045756	0.00141686	0.000390127	0.00288715	0.0124168	-
Unigene14162_yong_A	207	-4.15337	-1.70512	-2.47753	3.87856e-05	0.0124916	0.00141686	0.000390036	0.0477307	0.0124168	-
Unigene13497_yong_A	202	-4.15337	-0.326605	-0.603065	3.87856e-05	0.546222	0.278896	0.000389489	0.728324	0.559517	-
Unigene7395_yong_A	277	-4.15337	-4.02704	-2.47753	3.87856e-05	8.51248e-05	0.00141686	0.000390219	0.000643236	0.0124193	-
Unigene34075_yong_A	1204	-4.22737	-2.40361	-1.21667	2.09356e-05	9.87864e-06	0.0053758	0.000223848	9.03995e-05	0.037162	-
Unigene13553_yong_A	288	-4.07537	-0.627114	-0.814569	7.1707e-05	0.280846	0.17033	0.000675241	0.483488	0.42035	gi|357624261|gb|EHJ75111.1|/3e-07/serine/threonine protein kinase [Danaus plexippus]
Unigene7426_yong_A	303	-4.07537	-3.94904	-1.39953	7.1707e-05	0.00015103	0.0336516	0.000674354	0.00107444	0.149565	-
Unigene7433_yong_A	443	-4.07537	-2.36408	-1.39953	7.1707e-05	0.00280104	0.0336516	0.000674649	0.0137744	0.149596	-
Unigene34440_yong_A	454	-4.07537	-0.949042	-0.0776032	7.1707e-05	0.12223	0.891374	0.000674797	0.271555	0.949521	-
CL987.Contig1_yong_A	372	-4.04574	-1.88465	-2.0178	6.51524e-153	1.68088e-65	1.2992e-72	2.85474e-150	1.57663e-63	2.91935e-70	gi|358339569|dbj|GAA47606.1|/5e-06/hypothetical protein CLF_100574 [Clonorchis sinensis]
Unigene26037_yong_A	251	-3.99291	-2.86658	-0.902032	0.000132274	0.00131434	0.14692	0.00116821	0.00724265	0.389825	-
Unigene10023_yong_A	367	-3.99291	-3.86658	-1.5801	0.000132274	0.00026736	0.0243374	0.00116989	0.00179016	0.116691	-
Unigene7968_yong_A	393	-3.99291	-0.86658	-0.4426	0.000132274	0.165072	0.442804	0.00116941	0.340652	0.703487	-
Unigene21663_yong_A	331	-3.99291	-0.86658	-0.732107	0.000132274	0.165072	0.225444	0.00116965	0.340685	0.492947	-
Unigene32182_yong_A	504	-3.90544	-0.691655	-0.732107	9.99462e-08	0.110609	0.225444	1.61646e-06	0.256115	0.492947	gi|357608031|gb|EHJ65790.1|/5e-42/hypothetical protein KGM_07941 [Danaus plexippus]
Unigene12877_yong_A	392	-3.90544	-2.19415	-2.22961	0.000243392	0.00730336	0.00622578	0.00199909	0.0310431	0.0417728	-
CL4211.Contig1_yong_A	363	-3.90544	-2.77912	-1.00721	0.000243392	0.0022127	0.123765	0.00199756	0.0112744	0.351034	-
Unigene24327_yong_A	308	-3.90544	-0.779117	-0.229606	0.000243392	0.220182	0.693908	0.00199489	0.405368	0.860613	gi|357609023|gb|EHJ66255.1|/4e-53/hypothetical protein KGM_13459 [Danaus plexippus]
Unigene9382_yong_A	459	-3.90544	-1.77912	-0.814569	0.000243392	0.0190577	0.198004	0.00199566	0.0668195	0.461307	gi|298204351|gb|ADI61824.1|/2e-35/endonuclease-reverse transcriptase [Bombyx mori]
Unigene1142_yong_A	305	-3.90544	-0.971762	-0.492641	0.000243392	0.139033	0.411886	0.00199871	0.302422	0.683777	-
Unigene15954_yong_A	699	-3.90544	-2.19415	-1.81457	0.000243392	0.00730336	0.0164283	0.00199375	0.0310003	0.0879906	-
Unigene15484_yong_A	224	-3.90544	-2.77912	-1.49264	0.000243392	0.0022127	0.0364784	0.00199223	0.0112584	0.157742	-
Unigene17932_yong_A	643	-3.89899	-0.614233	-0.732826	6.0423e-47	0.000112569	5.49016e-06	6.97463e-45	0.00082616	9.51635e-05	-
Unigene28508_yong_A	502	-3.87507	-1.74874	-0.784195	8.40034e-11	4.42008e-05	0.0285314	1.99288e-09	0.00035541	0.131453	-
CL6887.Contig1_yong_A	665	-3.85964	-3.73331	-0.861874	1.82838e-07	6.30602e-07	0.0554458	2.83534e-06	7.07451e-06	0.207629	gi|357623538|gb|EHJ74648.1|/4e-59/hypothetical protein KGM_11046 [Danaus plexippus]
Unigene7345_yong_A	1328	-3.83618	-0.387927	-0.47852	5.5072e-26	0.0613264	0.022044	3.35431e-24	0.166933	0.109567	gi|358339569|dbj|GAA47606.1|/2e-16/hypothetical protein CLF_100574 [Clonorchis sinensis]
CL1326.Contig3_yong_A	806	-3.81234	-2.68601	-2.1365	0.000446622	0.00370616	0.0100607	0.00340578	0.0174517	0.0608932	gi|34559455|gb|AAQ75437.1|/7e-55/cathepsin L-like protease [Helicoverpa armigera]
CL4874.Contig1_yong_A	401	-3.81234	-2.10105	-0.914104	0.000446622	0.0116713	0.170273	0.00340035	0.045132	0.420377	-
Unigene18667_yong_A	1654	-3.81234	-0.0537398	-0.262028	2.23106e-16	0.835614	0.310092	8.44812e-15	0.90984	0.576427	gi|357613823|gb|EHJ68734.1|/e-170/microtubule-associated protein futsch [Danaus plexippus]
Unigene10014_yong_A	447	-3.81234	-2.10105	-0.914104	0.000446622	0.0116713	0.170273	0.00340941	0.045209	0.420858	gi|170048969|ref|XP_001853638.1|/2e-11/conserved hypothetical protein [Culex quinquefasciatus]
Unigene31632_yong_A	344	-3.81234	-2.68601	-1.39953	0.000446622	0.00370616	0.0541104	0.00340216	0.0174403	0.205247	gi|340379130|ref|XP_003388080.1|/4e-06/PREDICTED: hypothetical protein LOC100639618 [Amphimedon queenslandica]
Unigene22315_yong_A	242	-3.81234	-2.68601	-2.1365	0.000446622	0.00370616	0.0100607	0.00339613	0.0174269	0.0607994	-
Unigene23680_yong_A	351	-3.81234	-2.36408	-2.1365	3.3392e-07	8.74854e-05	0.000196188	4.94091e-06	0.000656589	0.00229194	gi|270016066|gb|EFA12514.1|/7e-31/hypothetical protein TcasGA2_TC001405 [Tribolium castaneum]
CL7324.Contig1_yong_A	345	-3.77991	-2.43119	-2.68904	5.08904e-10	1.1296e-06	2.0619e-07	1.10533e-08	1.21787e-05	4.51327e-06	gi|298204339|gb|ADI61818.1|/6e-17/endonuclease-reverse transcriptase [Bombyx mori]
Unigene22149_yong_A	364	-3.76343	-1.46717	-0.280232	6.08768e-07	0.00503644	0.50866	8.6472e-06	0.0226079	0.751854	gi|357631190|gb|EHJ78822.1|/2e-09/hypothetical protein KGM_12495 [Danaus plexippus]
Unigene13652_yong_A	484	-3.76343	-0.549636	-0.585087	6.08768e-07	0.217486	0.187803	8.65293e-06	0.402586	0.445138	gi|357616367|gb|EHJ70156.1|/3e-35/hypothetical protein KGM_05896 [Danaus plexippus]
CL114.Contig1_yong_A	201	-3.7128	-1.58647	-1.3	0.000817042	0.044135	0.0793576	0.00572423	0.129685	0.267918	-
Unigene26423_yong_A	427	-3.7128	-0.712003	-0.683324	1.68045e-09	0.0594884	0.0668188	3.43285e-08	0.162226	0.236447	gi|357623406|gb|EHJ74573.1|/4e-34/hypothetical protein KGM_01304 [Danaus plexippus]
CL4176.Contig1_yong_A	715	-3.7128	-0.679582	-0.683324	1.10776e-06	0.142947	0.0668188	1.51007e-05	0.307926	0.236447	gi|357616639|gb|EHJ70297.1|/5e-86/hypothetical protein KGM_09919 [Danaus plexippus]
Unigene32013_yong_A	328	-3.7128	-1.26454	-1.3	0.000817042	0.08911	0.0793576	0.00570932	0.220359	0.26752	-
Unigene26334_yong_A	365	-3.7128	-1.58647	-1.3	0.000817042	0.044135	0.0793576	0.00572609	0.129711	0.26752	-
Unigene13324_yong_A	307	-3.7128	-2.58647	-2.03696	0.000817042	0.00617276	0.0161299	0.00572236	0.0268133	0.0868346	-
Unigene2795_yong_A	411	-3.7128	-2.58647	-1.3	0.000817042	0.00617276	0.0793576	0.00571583	0.026789	0.267667	-
Unigene14327_yong_A	349	-3.7128	-1.26454	-0.814569	0.000817042	0.08911	0.231078	0.00571676	0.220448	0.500522	gi|357617693|gb|EHJ70933.1|/2e-28/hypothetical protein KGM_14791 [Danaus plexippus]
Unigene28754_yong_A	341	-3.7128	-2.00151	-0.814569	0.000817042	0.0185058	0.231078	0.00570283	0.0652398	0.500522	-
Unigene19826_yong_A	379	-3.7128	-1.26454	-0.621924	0.000817042	0.08911	0.345086	0.00572516	0.220625	0.621812	-
Unigene1404_yong_A	454	-3.69986	-0.818646	-0.542895	3.87042e-23	0.000479312	0.0143297	2.11176e-21	0.00299029	0.0795454	gi|195034074|ref|XP_001988821.1|/2e-13/GH10368 [Drosophila grimshawi]
Unigene16289_yong_A	945	-3.6868	-1.27507	-0.292148	7.0006e-23	5.89328e-07	0.17098	3.79553e-21	6.64951e-06	0.420413	gi|357619707|gb|EHJ72174.1|/1e-85/Ca [Danaus plexippus]
Unigene34830_yong_A	397	-3.6868	-1.16816	-0.508466	4.8586e-12	0.00104599	0.1065	1.29262e-10	0.00595399	0.314858	-
Unigene19550_yong_A	311	-3.67803	-3.55171	-2.58716	3.04732e-09	1.51976e-08	9.43274e-07	6.03282e-08	2.08965e-07	1.86506e-05	-
Unigene14428_yong_A	604	-3.67803	-1.96674	-1.08466	3.04732e-09	3.8031e-05	0.00739926	6.03561e-08	0.000311548	0.0472718	gi|270016838|gb|EFA13284.1|/9e-26/hypothetical protein TcasGA2_TC010304 [Tribolium castaneum]
CL6168.Contig1_yong_A	1293	-3.66795	-0.442082	-0.296962	7.3946e-20	0.0627562	0.196812	3.39598e-18	0.169924	0.460769	gi|357613823|gb|EHJ68734.1|/3e-98/microtubule-associated protein futsch [Danaus plexippus]
Unigene31826_yong_A	365	-3.60588	-1.47956	-0.515008	0.00148955	0.0661258	0.445342	0.00948274	0.174664	0.703555	-
Unigene25516_yong_A	337	-3.60588	-1.47956	-1.19308	0.00148955	0.0661258	0.114945	0.0094645	0.174322	0.330207	gi|270016861|gb|EFA13307.1|/9e-16/hypothetical protein TcasGA2_TC015998 [Tribolium castaneum]
CL4763.Contig1_yong_A	447	-3.60588	-3.47956	-0.515008	0.00148955	0.00255446	0.445342	0.00948415	0.012736	0.703581	-
CL6341.Contig1_yong_A	401	-3.60588	-3.47956	-0.19308	0.00148955	0.00255446	0.769138	0.00947712	0.0127242	0.90365	gi|345480897|ref|XP_003424241.1|/8e-06/PREDICTED: hypothetical protein LOC100679579 [Nasonia vitripennis]
CL7245.Contig1_yong_A	311	-3.60588	-3.47956	-1.93005	0.00148955	0.00255446	0.0256352	0.00948696	0.0127404	0.120267	-
Unigene9495_yong_A	209	-3.60588	-3.47956	-1.51501	0.00148955	0.00255446	0.058904	0.0094617	0.0127022	0.217875	-
CL2445.Contig2_yong_A	473	-3.60588	-1.89459	-0.930046	0.00148955	0.029088	0.197981	0.00951095	0.0927544	0.462954	-
CL790.Contig3_yong_A	254	-3.60588	-2.47956	-1.51501	0.00148955	0.0102166	0.058904	0.00949823	0.0405498	0.218493	-
Unigene6599_yong_A	264	-3.60588	-0.672202	-0.707654	0.00148955	0.33655	0.308992	0.00950529	0.53226	0.576943	-
Unigene20563_yong_A	351	-3.60588	-1.15763	-0.930046	0.00148955	0.1277	0.197981	0.00947853	0.281159	0.462178	gi|298204361|gb|ADI61829.1|/2e-22/endonuclease-reverse transcriptase [Bombyx mori]
Unigene11930_yong_A	320	-3.60588	-1.47956	-1.51501	0.00148955	0.0661258	0.058904	0.00948134	0.17461	0.218249	-
Unigene10730_yong_A	235	-3.60588	-1.15763	-1.19308	0.00148955	0.1277	0.114945	0.009494	0.281303	0.33078	-
Unigene15715_yong_A	287	-3.60588	-1.47956	-0.707654	0.00148955	0.0661258	0.308992	0.00950106	0.174813	0.576918	gi|357605786|gb|EHJ64779.1|/6e-44/hypothetical protein KGM_11122 [Danaus plexippus]
Unigene32687_yong_A	524	-3.60588	-3.47956	-0.930046	0.00148955	0.00255446	0.197981	0.00947432	0.012714	0.462003	-
Unigene3492_yong_A	376	-3.5608	-3.43447	-1.26829	2.7592e-13	3.12184e-12	0.000158235	8.34955e-12	6.21588e-11	0.00189158	-
Unigene20013_yong_A	477	-3.5493	-0.722534	-0.458425	6.59162e-06	0.145188	0.32981	7.82106e-05	0.310443	0.598838	gi|357630887|gb|EHJ78708.1|/4e-57/hypothetical protein KGM_00909 [Danaus plexippus]
CL1162.Contig2_yong_A	1468	-3.53965	-3.41332	-2.38988	1.41634e-29	4.07916e-27	1.39848e-19	9.90517e-28	1.70052e-25	8.16434e-18	gi|294566523|gb|ADF18552.1|/e-133/endonuclease-reverse transcriptase [Bombyx mori]
CL188.Contig1_yong_A	528	-3.52994	-0.529139	-0.654788	2.5422e-22	0.0175689	0.00377368	1.33941e-20	0.0625399	0.0278781	gi|290986125|ref|XP_002675775.1|/3e-08/predicted protein [Naegleria gruberi]
CL7070.Contig2_yong_A	973	-3.49041	-1.77912	-1.39953	0.00270506	0.0452804	0.0881602	0.0155267	0.131316	0.28172	gi|260908006|gb|ACX53802.1|/6e-65/hydroxybutyrate dehydrogenase [Heliothis virescens]
Unigene27063_yong_A	213	-3.49041	-3.36408	-1.81457	1.18892e-05	3.0739e-05	0.00289592	0.00013403	0.000254959	0.0224953	-
Unigene21350_yong_A	408	-3.49041	-1.04215	-1.0776	0.00270506	0.180534	0.164226	0.0155454	0.357398	0.409147	gi|84801|pir||S08405/1e-37/hypothetical protein 2 - silkworm transposon mag
Unigene23562_yong_A	234	-3.49041	-1.04215	-0.0776032	0.00270506	0.180534	0.916732	0.015606	0.35771	0.952223	-
Unigene25401_yong_A	257	-3.49041	-1.04215	-0.0776032	0.00270506	0.180534	0.916732	0.015535	0.357332	0.951352	gi|198477348|ref|XP_002136657.1|/3e-12/GA29194 [Drosophila pseudoobscura pseudoobscura]
Unigene30254_yong_A	249	-3.49041	-1.77912	-0.814569	0.00270506	0.0452804	0.271002	0.0155642	0.131475	0.552936	gi|308488061|ref|XP_003106225.1|/2e-06/hypothetical protein CRE_15370 [Caenorhabditis remanei]
Unigene14145_yong_A	461	-3.49041	-2.36408	-0.0776032	1.18892e-05	0.000488608	0.870784	0.000134171	0.00304477	0.948765	-
Unigene34337_yong_A	265	-3.49041	-2.36408	-0.814569	0.00270506	0.0167911	0.271002	0.0155558	0.0602583	0.552832	-
Unigene31964_yong_A	270	-3.49041	-1.77912	-1.0776	0.00270506	0.0452804	0.164226	0.0155288	0.131324	0.408958	-
CL6503.Contig1_yong_A	364	-3.49041	-0.779117	-0.592176	0.00270506	0.295006	0.406614	0.0155496	0.49663	0.677345	-
Unigene8286_yong_A	289	-3.49041	-0.779117	-0.592176	0.00270506	0.295006	0.406614	0.0156039	0.496979	0.677973	gi|357620854|gb|EHJ72891.1|/4e-06/hypothetical protein KGM_07854 [Danaus plexippus]
Unigene15043_yong_A	384	-3.49041	-0.779117	-0.0776032	0.00270506	0.295006	0.916732	0.0155517	0.496649	0.951719	gi|357621168|gb|EHJ73097.1|/1e-21/hypothetical protein KGM_11552 [Danaus plexippus]
Unigene12609_yong_A	313	-3.49041	-2.36408	-0.0776032	0.00270506	0.0167911	0.916732	0.0155537	0.0602483	0.951741	-
Unigene7161_yong_A	855	-3.49041	-1.14169	-0.525062	5.83702e-08	0.00965976	0.181515	9.76399e-07	0.0386346	0.43237	gi|357616639|gb|EHJ70297.1|/2e-87/hypothetical protein KGM_09919 [Danaus plexippus]
Unigene8645_yong_A	359	-3.49041	-0.779117	-0.0776032	0.00270506	0.295006	0.916732	0.0155913	0.496901	0.952016	gi|357628367|gb|EHJ77724.1|/2e-47/putative serine/threonine-protein kinase [Danaus plexippus]
Unigene4389_yong_A	1201	-3.49041	-0.506099	-0.699092	3.01274e-10	0.137193	0.0451848	6.73086e-09	0.298947	0.182103	gi|357617770|gb|EHJ70983.1|/1e-73/hypothetical protein KGM_06762 [Danaus plexippus]
Unigene24929_yong_A	230	-3.49041	-2.36408	-0.814569	0.00270506	0.0167911	0.271002	0.0155788	0.0602984	0.553172	-
Unigene24968_yong_A	268	-3.49041	-1.77912	-1.81457	0.00270506	0.0452804	0.040347	0.0155892	0.131554	0.169114	gi|357603499|gb|EHJ63806.1|/1e-06/putative Limb and neural patterns protein [Danaus plexippus]
Unigene18151_yong_A	305	-3.49041	-1.77912	-1.81457	0.00270506	0.0452804	0.040347	0.0156123	0.131687	0.169229	gi|326578788|gb|ADZ95942.1|/2e-22/reverse transcriptase [Oeneis sculda]
Unigene20711_yong_A	298	-3.49041	-3.36408	-1.0776	0.00270506	0.00445268	0.164226	0.0155475	0.0202893	0.409265	-
CL4524.Contig1_yong_A	391	-3.49041	-1.04215	-0.399531	0.00270506	0.180534	0.565248	0.0156102	0.357759	0.796268	gi|357620239|gb|EHJ72505.1|/1e-32/hypothetical protein KGM_13211 [Danaus plexippus]
Unigene5504_yong_A	306	-3.49041	-0.66364	-0.312068	1.18892e-05	0.185981	0.507384	0.000133925	0.360831	0.750405	-
CL2634.Contig1_yong_A	287	-3.46616	-0.854406	-0.996772	2.8683e-12	0.00862404	0.00259246	7.82496e-11	0.0350543	0.0205261	-
CL1166.Contig2_yong_A	8953	-3.46003	-2.33371	-2.36916	5.40378e-10	8.7694e-07	5.60068e-07	1.16778e-08	9.59851e-06	1.15117e-05	gi|357607509|gb|EHJ65548.1|/0.0/kettin protein [Danaus plexippus]
Unigene31302_yong_A	454	-3.43596	-1.6722	-0.930046	1.49889e-20	2.91996e-09	0.00014899	7.13552e-19	4.3459e-08	0.00180508	-
Unigene30788_yong_A	344	-3.42901	-2.71772	-1.75317	2.13882e-05	0.000231736	0.00444264	0.000227837	0.00156892	0.0316181	-
Unigene12072_yong_A	516	-3.42901	-0.843248	-0.753168	2.13882e-05	0.111035	0.144536	0.000228063	0.25417	0.388858	gi|298204351|gb|ADI61824.1|/3e-73/endonuclease-reverse transcriptase [Bombyx mori]
Unigene16409_yong_A	1162	-3.42901	-1.13275	-1.16821	2.13882e-05	0.0418844	0.0353578	0.00022778	0.124849	0.155103	-
Unigene31892_yong_A	770	-3.42901	-0.215216	-0.168206	2.13882e-05	0.656218	0.724264	0.00022795	0.789786	0.87148	gi|357625249|gb|EHJ75754.1|/8e-27/hypothetical protein KGM_01381 [Danaus plexippus]
Unigene29251_yong_A	2378	-3.42114	-0.461927	-0.221744	5.122e-35	0.00693132	0.17375	4.33804e-33	0.0296545	0.420916	gi|357613823|gb|EHJ68734.1|/0.0/microtubule-associated protein futsch [Danaus plexippus]
Unigene7793_yong_A	612	-3.40794	-2.05923	-1.99514	8.86776e-14	3.74156e-08	5.43132e-08	2.78553e-12	4.90243e-07	1.29675e-06	-
Unigene4128_yong_A	793	-3.38118	-0.0260321	-0.0423747	1.52539e-17	0.914966	0.856522	6.24407e-16	0.943661	0.945934	gi|357608006|gb|EHJ65776.1|/2e-99/putative restin [Danaus plexippus]
CL6253.Contig2_yong_A	382	-3.36488	-3.23855	-0.952072	0.00489086	0.00772772	0.231118	0.0256803	0.0319131	0.498531	-
Unigene35016_yong_A	221	-3.36488	-0.653586	-0.689038	0.00489086	0.393228	0.3649	0.0257812	0.59532	0.639591	-
Unigene25573_yong_A	261	-3.36488	-2.23855	-2.274	0.00489086	0.027378	0.0244032	0.025718	0.0884985	0.116476	gi|298204351|gb|ADI61824.1|/1e-13/endonuclease-reverse transcriptase [Bombyx mori]
Unigene6900_yong_A	318	-3.36488	-3.23855	-1.68904	0.00489086	0.00772772	0.0628118	0.0258415	0.0321222	0.226959	gi|357625327|gb|EHJ75807.1|/6e-09/hypothetical protein KGM_07583 [Danaus plexippus]
Unigene19599_yong_A	464	-3.36488	-0.431194	-0.274	0.00489086	0.561608	0.704748	0.0256709	0.733516	0.863409	-
Unigene23236_yong_A	310	-3.36488	-3.23855	-1.68904	0.00489086	0.00772772	0.0628118	0.0256646	0.0319009	0.226107	gi|190702380|gb|ACE75273.1|/5e-40/retroelement polyprotein [Glyptapanteles flavicoxis]
CL7111.Contig1_yong_A	322	-3.36488	-2.23855	-1.68904	0.00489086	0.027378	0.0628118	0.0258065	0.0887112	0.22675	-
CL1576.Contig1_yong_A	273	-3.36488	-2.23855	-0.466645	0.00489086	0.027378	0.525868	0.0257875	0.0886713	0.768704	gi|357605595|gb|EHJ64690.1|/3e-13/dicer-1 [Danaus plexippus]
Unigene20566_yong_A	273	-3.36488	-2.23855	-0.952072	0.00489086	0.027378	0.231118	0.0257117	0.0884919	0.499105	-
Unigene10328_yong_A	363	-3.36488	-0.916621	-0.274	0.00489086	0.251432	0.704748	0.0256677	0.447362	0.863384	gi|157110169|ref|XP_001650981.1|/7e-27/Plenty of SH3s, putative [Aedes aegypti]
Unigene23106_yong_A	285	-3.36488	-1.65359	-0.274	0.00489086	0.0697254	0.704748	0.0257907	0.182573	0.864809	gi|357631473|gb|EHJ78947.1|/1e-17/reverse transcriptase [Danaus plexippus]
Unigene13975_yong_A	361	-3.36488	-3.23855	-2.274	0.00489086	0.00772772	0.0244032	0.0256929	0.0319345	0.116335	-
Unigene21790_yong_A	360	-3.36488	-0.068624	-0.104075	0.00489086	0.9358	0.89075	0.0258192	0.960853	0.950429	gi|357617770|gb|EHJ70983.1|/4e-34/hypothetical protein KGM_06762 [Danaus plexippus]
Unigene19674_yong_A	252	-3.36488	-2.23855	-0.952072	0.00489086	0.027378	0.231118	0.0258002	0.0887046	0.49968	gi|357621647|gb|EHJ73416.1|/5e-24/putative pol-like protein [Danaus plexippus]
Unigene35205_yong_A	279	-3.36488	-3.23855	-1.68904	0.00489086	0.00772772	0.0628118	0.0258256	0.0321129	0.226902	gi|321477114|gb|EFX88073.1|/7e-16/alpha subunit of putative Na+/K+ ATPase [Daphnia pulex]
CL3747.Contig1_yong_A	266	-3.36488	-3.23855	-2.274	0.00489086	0.00772772	0.0244032	0.0257939	0.0320604	0.11667	-
Unigene20809_yong_A	299	-3.36488	-1.65359	-0.689038	0.00489086	0.0697254	0.3649	0.0257149	0.182341	0.638993	gi|357615610|gb|EHJ69750.1|/3e-06/putative pol-like protein [Danaus plexippus]
Unigene17668_yong_A	204	-3.36488	-1.91662	-1.95207	3.83688e-05	0.00346468	0.00282644	0.000386932	0.0165219	0.0220828	-
Unigene16134_yong_A	302	-3.36488	-2.23855	-2.274	0.00489086	0.027378	0.0244032	0.0257055	0.0884853	0.11645	-
Unigene30840_yong_A	485	-3.36488	-1.23855	-1.05161	3.35858e-07	0.0083468	0.0195503	4.96616e-06	0.0340075	0.100965	-
CL709.Contig2_yong_A	274	-3.34285	-2.89459	-2.1365	8.62114e-25	1.28275e-20	2.97456e-15	5.05036e-23	4.19612e-19	1.34378e-13	gi|293357227|ref|XP_001073300.2|/5e-11/PREDICTED: hypothetical protein [Rattus norvegicus]
Unigene14024_yong_A	605	-3.29776	-0.712003	-0.399531	6.86218e-05	0.18978	0.434788	0.000650755	0.366701	0.705137	-
CL2944.Contig2_yong_A	263	-3.29776	-1.84951	-1.20689	6.86218e-05	0.0053508	0.0396068	0.000650612	0.023718	0.168766	-
Unigene1943_yong_A	296	-3.27468	-1.73331	-1.1838	1.06702e-06	0.00106759	0.0129323	1.46102e-05	0.00604665	0.072743	-
Unigene1895_yong_A	826	-3.26506	-0.799936	-0.67669	8.01404e-63	1.09137e-09	1.10822e-07	1.27927e-60	1.70367e-08	2.52173e-06	gi|148224986|ref|NP_001080148.1|/2e-09/splicing factor, arginine/serine-rich 6 [Xenopus laevis]
Unigene31869_yong_A	346	-3.22737	-2.68601	-1.55153	1.8951e-06	2.5259e-05	0.00269916	2.47117e-05	0.000214791	0.0212151	gi|270015858|gb|EFA12306.1|/9e-08/hypothetical protein TcasGA2_TC016101 [Tribolium castaneum]
Unigene19604_yong_A	325	-3.22737	-2.10105	-0.814569	0.00879818	0.0442386	0.319858	0.0413839	0.129171	0.588822	-
Unigene9474_yong_A	222	-3.22737	-2.10105	-0.329142	0.00879818	0.0442386	0.66742	0.0415752	0.129619	0.835762	-
CL2589.Contig2_yong_A	376	-3.22737	-0.293691	-0.329142	0.00879818	0.706084	0.66742	0.0413975	0.832024	0.834672	-
Unigene32099_yong_A	318	-3.22737	-3.10105	-2.1365	0.00879818	0.0133448	0.0398714	0.0413749	0.0500989	0.167805	-
Unigene12892_yong_A	411	-3.22737	-1.10105	-0.551534	0.00879818	0.205984	0.482546	0.0416073	0.387242	0.720712	-
Unigene13020_yong_A	392	-3.22737	-1.10105	-0.229606	0.000122326	0.0647756	0.656016	0.0010909	0.174092	0.825483	gi|357629879|gb|EHJ78385.1|/8e-33/ras-like protein 2 [Danaus plexippus]
Unigene27869_yong_A	353	-3.22737	-1.10105	-0.229606	0.00879818	0.205984	0.656016	0.0413794	0.385863	0.825483	gi|357609316|gb|EHJ66391.1|/1e-17/hypothetical protein KGM_06314 [Danaus plexippus]
Unigene10239_yong_A	224	-3.22737	-2.10105	-1.55153	0.00879818	0.0442386	0.096588	0.0415067	0.129487	0.296464	gi|357622882|gb|EHJ74242.1|/8e-12/hypothetical protein KGM_01637 [Danaus plexippus]
Unigene24763_yong_A	307	-3.22737	-1.51608	-1.55153	0.00879818	0.106061	0.096588	0.0413567	0.246564	0.295623	gi|270016838|gb|EFA13284.1|/4e-14/hypothetical protein TcasGA2_TC010304 [Tribolium castaneum]
Unigene26413_yong_A	262	-3.22737	-1.51608	-0.136497	0.00879818	0.106061	0.862054	0.0415661	0.24747	0.943925	-
Unigene108_yong_A	260	-3.22737	-0.516083	-0.814569	0.00879818	0.514894	0.319858	0.0413658	0.700714	0.588646	-
Unigene33486_yong_A	276	-3.22737	-3.10105	-2.1365	0.00879818	0.0133448	0.0398714	0.041307	0.0500293	0.167593	-
Unigene25064_yong_A	253	-3.22737	-2.10105	-2.1365	0.00879818	0.0442386	0.0398714	0.0413296	0.12904	0.167642	-
Unigene32359_yong_A	302	-3.22737	-3.10105	-0.329142	0.00879818	0.0133448	0.66742	0.0414384	0.050195	0.83501	-
CL4312.Contig1_yong_A	565	-3.22737	-1.29369	-0.329142	0.000122326	0.0360024	0.526966	0.00109045	0.111307	0.768512	gi|298204351|gb|ADI61824.1|/3e-52/endonuclease-reverse transcriptase [Bombyx mori]
CL2230.Contig1_yong_A	255	-3.22737	-1.51608	-1.1365	0.00879818	0.106061	0.189472	0.0414566	0.247083	0.447986	-
Unigene10047_yong_A	573	-3.22737	-1.10105	-1.1365	0.00879818	0.205984	0.189472	0.0415341	0.386821	0.448281	-
Unigene24747_yong_A	254	-3.22737	-3.10105	-1.1365	0.00879818	0.0133448	0.189472	0.0414429	0.0501994	0.447888	-
Unigene22906_yong_A	275	-3.22737	-3.10105	-2.1365	0.00879818	0.0133448	0.0398714	0.0413522	0.0500772	0.16774	-
Unigene17322_yong_A	384	-3.22737	-2.10105	-2.1365	0.00879818	0.0442386	0.0398714	0.041493	0.129443	0.168314	-
Unigene18775_yong_A	316	-3.22737	-2.10105	-2.1365	0.000122326	0.00321198	0.00264864	0.00109113	0.0154691	0.0209095	-
CL474.Contig4_yong_A	1235	-3.22737	-1.10105	-1.1365	0.00879818	0.205984	0.189472	0.0414248	0.386316	0.447863	gi|190702380|gb|ACE75273.1|/2e-46/retroelement polyprotein [Glyptapanteles flavicoxis]
Unigene6958_yong_A	338	-3.22737	-1.10105	-0.136497	0.00879818	0.205984	0.862054	0.0413206	0.385612	0.942013	-
Unigene19375_yong_A	393	-3.22737	-1.51608	-0.633997	1.8951e-06	0.0034513	0.149659	2.47343e-05	0.0164745	0.395149	-
Unigene2429_yong_A	429	-3.18555	-0.86658	-1.14714	4.73392e-13	0.00426144	0.000284176	1.39996e-11	0.0195917	0.00317375	-
Unigene370_yong_A	420	-3.17846	-3.05214	-0.67255	3.35724e-06	1.02171e-05	0.135769	4.20782e-05	9.30425e-05	0.370773	-
Unigene24716_yong_A	284	-3.17846	-2.31517	-1.21312	3.35724e-06	0.000140878	0.0143834	4.20536e-05	0.00101207	0.0797205	gi|357603214|gb|EHJ63658.1|/3e-19/hypothetical protein KGM_17110 [Danaus plexippus]
CL2541.Contig1_yong_A	246	-3.16848	-2.66364	-1.69909	7.92942e-18	2.16668e-14	6.21888e-09	3.28975e-16	5.1141e-13	1.64199e-07	-
Unigene187_yong_A	623	-3.16848	-2.77912	-1.0776	1.61004e-09	4.26342e-08	0.00386536	3.29216e-08	5.55752e-07	0.0284191	gi|357622940|gb|EHJ74284.1|/1e-74/putative Switch-associated protein 70 [Danaus plexippus]
Unigene13790_yong_A	312	-3.15337	-3.02704	-2.0625	0.000217284	0.00045756	0.00422586	0.00180747	0.00288589	0.030549	-
Unigene22052_yong_A	366	-3.15337	-1.44208	-1.25514	0.000217284	0.026776	0.044212	0.00180468	0.0871336	0.180577	-
Unigene15396_yong_A	392	-3.15337	-2.02704	-2.0625	0.000217284	0.0050679	0.00422586	0.00180258	0.0226338	0.0304979	-
CL4776.Contig1_yong_A	491	-3.15337	-1.70512	-1.74057	0.000217284	0.0124916	0.0105348	0.00180887	0.0477518	0.0629245	-
Unigene9724_yong_A	535	-3.15337	-0.326605	-0.155606	0.000217284	0.546222	0.7695	0.00180503	0.728459	0.903091	gi|357614531|gb|EHJ69137.1|/3e-16/putative clathrin coat assembly protein [Danaus plexippus]
Unigene4464_yong_A	325	-3.15337	-0.442082	-0.477534	0.000217284	0.420734	0.38176	0.00180328	0.617673	0.645842	gi|357604298|gb|EHJ64126.1|/8e-33/putative zinc finger protein [Danaus plexippus]
Unigene7103_yong_A	277	-3.15337	-1.02704	-0.362057	0.000217284	0.0894642	0.500238	0.00180677	0.220805	0.741642	gi|357627527|gb|EHJ77193.1|/1e-24/hypothetical protein KGM_16933 [Danaus plexippus]
Unigene3337_yong_A	429	-3.12784	-0.499009	-0.814569	5.93136e-06	0.267782	0.08345	7.12228e-05	0.464202	0.278186	-
Unigene7129_yong_A	352	-3.12784	-1.00151	-0.451999	8.49432e-11	0.00348826	0.143731	2.01406e-09	0.016605	0.386981	-
Unigene31751_yong_A	992	-3.10422	-1.15193	-1.11523	2.34288e-18	1.00271e-05	1.44368e-05	9.95087e-17	9.16026e-05	0.000226408	gi|70907196|gb|AAZ15239.1|/3e-48/reverse transcriptase [Aedes aegypti]
Unigene5700_yong_A	352	-3.09131	-0.811179	-0.896099	7.26502e-32	8.70884e-06	1.0854e-06	5.52142e-30	8.07913e-05	2.11888e-05	gi|170059597|ref|XP_001865432.1|/5e-08/conserved hypothetical protein [Culex quinquefasciatus]
Unigene19752_yong_A	230	-3.07537	-2.36408	-0.525062	0.00038446	0.00280104	0.35373	0.00298099	0.0137697	0.630801	-
Unigene17463_yong_A	316	-3.07537	-1.21208	-1.39953	2.61432e-10	0.00082821	0.000166687	5.88976e-09	0.00485	0.00198547	gi|291231699|ref|XP_002735800.1|/8e-14/PREDICTED: matriptase-like [Saccoglossus kowalevskii]
Unigene1529_yong_A	289	-3.07537	-1.94904	-1.17714	0.00038446	0.00794156	0.0630108	0.00297991	0.0326618	0.226294	gi|328780427|ref|XP_001121087.2|/9e-27/PREDICTED: hypothetical protein LOC725211 [Apis mellifera]
Unigene9963_yong_A	289	-3.07537	-2.94904	-1.98449	0.00038446	0.000777126	0.00669606	0.00298314	0.00458696	0.0440043	-
CL342.Contig2_yong_A	321	-3.07537	-0.627114	-0.814569	0.00038446	0.280846	0.17033	0.0029853	0.483353	0.42011	-
Unigene14957_yong_A	303	-3.07537	-0.36408	-0.177139	0.0157344	0.66117	0.829994	0.0656402	0.794439	0.931444	gi|328780081|ref|XP_393406.4|/1e-21/PREDICTED: RNA-binding protein 26 [Apis mellifera]
Unigene21260_yong_A	250	-3.07537	-1.36408	-0.662566	0.0157344	0.159108	0.434516	0.0652976	0.332366	0.705917	gi|357627169|gb|EHJ76944.1|/3e-24/hypothetical protein KGM_08945 [Danaus plexippus]
Unigene15509_yong_A	851	-3.07537	-1.81154	-1.60598	8.74846e-09	4.28396e-05	0.000148562	1.64115e-07	0.000346013	0.00180293	gi|157106903|ref|XP_001649537.1|/8e-31/hypothetical protein AaeL_AAEL014751 [Aedes aegypti]
Unigene21259_yong_A	241	-3.07537	-1.36408	-0.984494	0.0157344	0.159108	0.271154	0.0654304	0.332817	0.551213	-
Unigene20904_yong_A	319	-3.07537	-1.94904	-1.98449	0.0157344	0.0707468	0.0644696	0.0653418	0.183411	0.23023	-
Unigene28630_yong_A	235	-3.07537	-2.94904	-0.399531	0.0157344	0.0229118	0.625614	0.0655129	0.0775779	0.801177	-
Unigene26351_yong_A	393	-3.07537	-1.94904	-0.284054	0.00038446	0.00794156	0.604424	0.00298854	0.0327148	0.793907	-
Unigene11606_yong_A	205	-3.07537	-2.94904	-0.284054	0.0157344	0.0229118	0.604424	0.0655574	0.077651	0.793907	-
Unigene27424_yong_A	309	-3.07537	-1.36408	-0.662566	0.0157344	0.159108	0.434516	0.0653861	0.332656	0.706422	gi|357627321|gb|EHJ77057.1|/8e-46/putative PHD finger protein [Danaus plexippus]
CL7214.Contig1_yong_A	262	-3.07537	-0.949042	-0.984494	0.0157344	0.291724	0.271154	0.0653671	0.49299	0.550928	gi|357611090|gb|EHJ67304.1|/7e-24/reverse transcriptase [Danaus plexippus]
Unigene5753_yong_A	295	-3.07537	-1.94904	-0.177139	0.0157344	0.0707468	0.829994	0.0656465	0.184019	0.931468	gi|357602149|gb|EHJ63290.1|/5e-25/hypothetical protein KGM_09943 [Danaus plexippus]
Unigene33810_yong_A	308	-3.07537	-0.226576	-0.136497	8.74846e-09	0.502222	0.680886	1.64187e-07	0.686805	0.847728	gi|357629011|gb|EHJ78058.1|/4e-46/Ca [Danaus plexippus]
Unigene9955_yong_A	332	-3.07537	-0.36408	-0.399531	0.0157344	0.66117	0.625614	0.0654684	0.793952	0.80094	gi|357622130|gb|EHJ73724.1|/5e-21/hypothetical protein KGM_09931 [Danaus plexippus]
Unigene22229_yong_A	255	-3.07537	-1.36408	-1.39953	0.0157344	0.159108	0.146464	0.0652031	0.332028	0.389526	gi|270012099|gb|EFA08547.1|/3e-07/hypothetical protein TcasGA2_TC006202 [Tribolium castaneum]
Unigene16178_yong_A	242	-3.07537	-1.36408	-0.662566	0.0157344	0.159108	0.434516	0.0651716	0.331916	0.70512	gi|357604489|gb|EHJ64211.1|/1e-34/hypothetical protein KGM_12054 [Danaus plexippus]
Unigene35237_yong_A	381	-3.07537	-0.779117	-0.814569	0.00038446	0.191403	0.17033	0.00298746	0.369423	0.420302	gi|189242082|ref|XP_001809963.1|/2e-27/PREDICTED: similar to BEL12_AG transposon polyprotein [Tribolium castaneum]
CL2682.Contig2_yong_A	464	-3.07537	-2.94904	-0.984494	0.0157344	0.0229118	0.271154	0.0655002	0.0775657	0.551421	-
CL3146.Contig1_yong_A	431	-3.07537	-2.94904	-0.984494	0.0157344	0.0229118	0.271154	0.0651591	0.0771722	0.551421	-
Unigene33707_yong_A	421	-3.07537	-1.62711	-0.984494	0.00038446	0.0188614	0.107658	0.00298207	0.0663093	0.316136	gi|84801|pir||S08405/5e-51/hypothetical protein 2 - silkworm transposon mag
Unigene32143_yong_A	503	-3.07537	-1.36408	-0.984494	0.0157344	0.159108	0.271154	0.0651779	0.331948	0.55015	-
Unigene34338_yong_A	206	-3.07537	-1.94904	-0.525062	0.00038446	0.00794156	0.35373	0.00298045	0.0326649	0.630723	gi|357604618|gb|EHJ64259.1|/4e-24/hypothetical protein KGM_21658 [Danaus plexippus]
Unigene4088_yong_A	1134	-3.05229	-0.307049	-0.446837	1.38403e-11	0.288074	0.127516	3.51866e-10	0.490781	0.354063	gi|291464075|gb|ADE05575.1|/6e-84/cytochrome P450 4M1 [Manduca sexta]
Unigene4579_yong_A	246	-3.03473	-0.207961	-0.299996	5.22702e-07	0.589098	0.435858	7.50161e-06	0.723927	0.706448	gi|357606613|gb|EHJ65135.1|/2e-15/hypothetical protein KGM_05508 [Danaus plexippus]
CL7244.Contig1_yong_A	434	-3.02646	-0.936659	-0.702923	1.22543e-15	0.000542792	0.0064218	4.42928e-14	0.00334856	0.0426831	gi|357606166|gb|EHJ64939.1|/8e-36/hypothetical protein KGM_19888 [Danaus plexippus]
Unigene328_yong_A	525	-3.02092	-0.572666	-0.515008	1.83509e-05	0.226816	0.268032	0.000198536	0.415613	0.549188	-
Unigene31627_yong_A	276	-3.00978	-1.20538	-0.655871	2.67766e-08	0.0030646	0.0735892	4.66067e-07	0.0148321	0.251793	gi|357624912|gb|EHJ75508.1|/1e-26/hypothetical protein KGM_17167 [Danaus plexippus]
CL3932.Contig1_yong_A	650	-2.99291	-1.86658	-0.580104	0.000677372	0.0123523	0.324648	0.00488272	0.0473369	0.592382	-
Unigene31904_yong_A	793	-2.99291	-1.28162	-0.580104	9.14088e-07	0.00594184	0.324648	1.26902e-05	0.0259355	0.592382	gi|357630297|gb|EHJ78517.1|/1e-29/putative transposon Ty3-I Gag-Pol polyprotein [Danaus plexippus]
Unigene33072_yong_A	390	-2.99291	-0.281618	-0.4426	0.000677372	0.623328	0.442804	0.00489093	0.756873	0.703954	gi|357622851|gb|EHJ74224.1|/2e-15/hypothetical protein KGM_14542 [Danaus plexippus]
Unigene17730_yong_A	219	-2.99291	-0.281618	-0.201592	0.000677372	0.623328	0.720684	0.00487862	0.75666	0.878815	-
Unigene23049_yong_A	589	-2.99291	-1.28162	-0.902032	0.000677372	0.0563402	0.14692	0.0048729	0.154609	0.389873	gi|270016198|gb|EFA12644.1|/6e-29/hypothetical protein TcasGA2_TC004170 [Tribolium castaneum]
Unigene19960_yong_A	456	-2.99291	-1.05923	-1.31707	0.000677372	0.100846	0.0491012	0.00488764	0.238121	0.19045	gi|357614579|gb|EHJ69157.1|/3e-40/fasciclin II transmembrane isoform [Danaus plexippus]
CL1562.Contig1_yong_A	458	-2.99291	-2.28162	-0.902032	0.000677372	0.00453764	0.14692	0.00488354	0.0206003	0.390209	gi|357619745|gb|EHJ72201.1|/1e-61/hypothetical protein KGM_19288 [Danaus plexippus]
Unigene14370_yong_A	324	-2.99291	-1.86658	-1.90203	0.000677372	0.0123523	0.0105311	0.00488682	0.0473495	0.062981	-
CL1473.Contig1_yong_A	244	-2.99291	-2.86658	-1.90203	0.000677372	0.00131434	0.0105311	0.00487699	0.00724727	0.062981	-
Unigene19769_yong_A	692	-2.99291	-1.86658	-0.732107	0.000677372	0.0123523	0.225444	0.00489175	0.0473748	0.493172	-
Unigene9009_yong_A	284	-2.99291	-0.696655	-0.732107	0.000677372	0.250756	0.225444	0.00489504	0.448267	0.493172	-
Unigene35299_yong_A	290	-2.99291	-2.86658	-1.31707	0.000677372	0.00131434	0.0491012	0.00488026	0.00724913	0.19033	-
CL2510.Contig1_yong_A	1056	-2.98345	-0.383189	-0.179853	1.1992e-13	0.145959	0.477928	3.72873e-12	0.311351	0.715673	gi|357606166|gb|EHJ64939.1|/1e-42/hypothetical protein KGM_19888 [Danaus plexippus]
Unigene7757_yong_A	436	-2.98073	-1.20233	-0.790321	7.33748e-11	0.000508978	0.0132598	1.74845e-09	0.00315258	0.0742846	gi|357627870|gb|EHJ77410.1|/1e-25/hypothetical protein KGM_19199 [Danaus plexippus]
Unigene26820_yong_A	331	-2.98073	-2.66176	-1.88986	7.33748e-11	2.584e-09	1.06755e-06	1.74652e-09	3.87124e-08	2.08499e-05	-
CL3906.Contig1_yong_A	535	-2.97583	-1.712	-0.25269	4.66972e-08	0.000145908	0.467492	7.92874e-07	0.00104472	0.709452	-
Unigene29390_yong_A	333	-2.95607	-1.73021	-1.86519	1.27532e-10	6.29114e-06	1.63565e-06	2.97782e-09	6.00407e-05	3.12797e-05	-
Unigene3876_yong_A	691	-2.94497	-2.28813	-1.26913	3.61316e-13	8.5801e-10	4.0885e-05	1.08193e-11	1.3521e-08	0.000572138	-
Unigene30267_yong_A	453	-2.93519	-1.69339	-1.34182	4.21428e-09	4.49372e-05	0.00052131	8.21058e-08	0.000360458	0.0053537	-
CL2406.Contig1_yong_A	1471	-2.9109	-1.89823	-1.65496	3.6533e-43	3.04262e-25	1.77008e-21	3.85437e-41	1.2011e-23	1.1398e-19	gi|328703113|ref|XP_003242096.1|/1e-30/PREDICTED: hypothetical protein LOC100572727 [Acyrthosiphon pisum]
CL1766.Contig1_yong_A	320	-2.90544	-2.19415	-0.114129	0.00118789	0.00730336	0.847554	0.00787283	0.0310095	0.939011	-
CL778.Contig2_yong_A	353	-2.90544	-2.77912	-0.814569	0.0279456	0.0390718	0.380804	0.101043	0.117742	0.651842	-
Unigene29249_yong_A	760	-2.90544	-0.971762	-0.814569	0.00118789	0.139033	0.198004	0.00788135	0.302438	0.461481	gi|357612395|gb|EHJ67964.1|/6e-25/putative RNA-binding region-containing protein [Danaus plexippus]
Unigene23736_yong_A	249	-2.90544	-0.779117	-0.814569	0.0279456	0.405512	0.380804	0.101866	0.602978	0.65397	gi|357610434|gb|EHJ66976.1|/9e-32/hypothetical protein KGM_05358 [Danaus plexippus]
Unigene5849_yong_A	270	-2.90544	-1.77912	-1.22961	0.0279456	0.111791	0.218568	0.101256	0.254308	0.481253	gi|357627403|gb|EHJ77105.1|/4e-26/hypothetical protein KGM_09381 [Danaus plexippus]
Unigene3946_yong_A	243	-2.90544	-1.19415	-0.492641	0.0279456	0.234924	0.578174	0.100949	0.424271	0.781753	-
CL7247.Contig1_yong_A	231	-2.90544	-2.77912	-0.814569	0.0279456	0.0390718	0.380804	0.101858	0.118296	0.653944	-
Unigene23830_yong_A	221	-2.90544	-0.779117	-0.814569	0.0279456	0.405512	0.380804	0.100856	0.600928	0.651454	gi|357614216|gb|EHJ68970.1|/2e-15/hypothetical protein KGM_12112 [Danaus plexippus]
CL4225.Contig1_yong_A	554	-2.90544	-2.77912	-0.814569	5.60352e-05	0.000138916	0.380804	0.000542537	0.00100147	0.651454	-
Unigene11563_yong_A	206	-2.90544	-2.77912	-0.814569	0.0279456	0.0390718	0.380804	0.101213	0.11789	0.651454	-
Unigene22156_yong_A	252	-2.90544	-1.77912	-1.22961	0.0279456	0.111791	0.218568	0.10129	0.254348	0.481327	-
Unigene12088_yong_A	313	-2.90544	-0.779117	-0.229606	0.0279456	0.405512	0.793662	0.101017	0.601362	0.918826	gi|195455082|ref|XP_002074548.1|/4e-19/GK23096 [Drosophila willistoni]
Unigene26226_yong_A	219	-2.90544	-1.77912	-0.814569	0.0279456	0.111791	0.380804	0.101094	0.25408	0.652023	-
Unigene33385_yong_A	357	-2.90544	-1.77912	-0.492641	0.00118789	0.0190577	0.411886	0.00788257	0.066863	0.683909	-
Unigene10426_yong_A	262	-2.90544	-0.779117	-0.814569	0.0279456	0.405512	0.380804	0.100975	0.601217	0.651764	-
Unigene34664_yong_A	265	-2.90544	-1.77912	-1.22961	0.0279456	0.111791	0.218568	0.101136	0.25412	0.481032	-
Unigene27966_yong_A	245	-2.90544	-1.19415	-1.22961	0.0279456	0.234924	0.218568	0.10147	0.425322	0.481721	-
Unigene16048_yong_A	210	-2.90544	-2.77912	-1.22961	0.0279456	0.0390718	0.218568	0.10178	0.118271	0.481721	gi|357625678|gb|EHJ76041.1|/7e-13/hypothetical protein KGM_04974 [Danaus plexippus]
Unigene34539_yong_A	377	-2.90544	-2.77912	-1.22961	0.00118789	0.0022127	0.070878	0.00786676	0.0112637	0.247142	-
Unigene23512_yong_A	369	-2.90544	-2.77912	-1.22961	0.0279456	0.0390718	0.218568	0.101034	0.117726	0.480787	gi|357618685|gb|EHJ71572.1|/3e-53/putative transmembrane 1 protein [Danaus plexippus]
CL4843.Contig1_yong_A	292	-2.90544	-2.77912	-1.81457	0.0279456	0.0390718	0.102994	0.101702	0.118238	0.310994	-
Unigene32694_yong_A	244	-2.90544	-1.19415	-0.00721385	0.0279456	0.234924	0.990276	0.101694	0.42575	0.994726	-
Unigene10055_yong_A	304	-2.90544	-2.77912	-0.229606	0.0279456	0.0390718	0.793662	0.101599	0.118163	0.92053	-
Unigene12178_yong_A	832	-2.90544	-1.77912	-1.22961	5.60352e-05	0.0035879	0.0250658	0.000542415	0.0169726	0.118798	gi|357627170|gb|EHJ76945.1|/4e-93/hypothetical protein KGM_08942 [Danaus plexippus]
CL1126.Contig2_yong_A	378	-2.90544	-1.77912	-0.00721385	0.0279456	0.111791	0.990276	0.101668	0.254926	0.994703	-
Unigene13169_yong_A	361	-2.90544	-0.921136	-0.492641	2.02976e-11	0.0035295	0.0901736	5.09695e-10	0.0167386	0.286351	gi|357622896|gb|EHJ74256.1|/2e-15/hypothetical protein KGM_01628 [Danaus plexippus]
Unigene8521_yong_A	315	-2.90544	-0.779117	-0.814569	0.0279456	0.405512	0.380804	0.101	0.601321	0.65179	gi|357618136|gb|EHJ71230.1|/7e-31/putative ubiquitin specific protease [Danaus plexippus]
Unigene13475_yong_A	315	-2.90544	-1.77912	-1.81457	0.0279456	0.111791	0.102994	0.101676	0.254939	0.31095	-
Unigene33636_yong_A	403	-2.90544	-1.45719	-1.49264	0.00118789	0.0418558	0.0364784	0.00786191	0.12485	0.157726	-
Unigene20868_yong_A	296	-2.90544	-2.77912	-0.229606	0.0279456	0.0390718	0.793662	0.101102	0.117791	0.919122	gi|270016838|gb|EFA13284.1|/1e-13/hypothetical protein TcasGA2_TC010304 [Tribolium castaneum]
Unigene17970_yong_A	237	-2.90544	-2.77912	-1.81457	0.0279456	0.0390718	0.102994	0.101444	0.118055	0.310559	-
Unigene13507_yong_A	617	-2.90544	-0.457189	-0.00721385	0.00118789	0.44926	0.998388	0.00786798	0.635798	0.998782	gi|324501157|gb|ADY40517.1|/3e-18/Zinc finger protein Xfin [Ascaris suum]
Unigene28345_yong_A	220	-2.90544	-2.77912	-0.492641	0.0279456	0.0390718	0.578174	0.101642	0.118213	0.783225	-
Unigene1738_yong_A	213	-2.90544	-1.19415	-0.492641	0.0279456	0.234924	0.578174	0.100983	0.424396	0.781875	gi|357603988|gb|EHJ63995.1|/3e-16/hypothetical protein KGM_04185 [Danaus plexippus]
Unigene12165_yong_A	641	-2.90544	-1.19415	-0.814569	0.00118789	0.0804588	0.198004	0.0078777	0.204113	0.461357	gi|357621647|gb|EHJ73416.1|/4e-57/putative pol-like protein [Danaus plexippus]
Unigene14469_yong_A	298	-2.90544	-2.77912	-0.00721385	0.0279456	0.0390718	0.990276	0.101299	0.117923	0.9938	-
Unigene33167_yong_A	335	-2.90544	-1.19415	-0.229606	0.0279456	0.234924	0.793662	0.100992	0.424413	0.918727	-
Unigene6538_yong_A	332	-2.90544	-0.457189	-0.492641	0.0279456	0.610334	0.578174	0.101026	0.743229	0.781998	-
Unigene13120_yong_A	424	-2.90544	-1.77912	-0.00721385	0.0279456	0.111791	0.990276	0.101401	0.254536	0.99417	-
CL5262.Contig1_yong_A	246	-2.90544	-1.77912	-0.492641	0.00118789	0.0190577	0.411886	0.0078704	0.0668032	0.68354	gi|357631732|gb|EHJ79201.1|/4e-14/hypothetical protein KGM_15434 [Danaus plexippus]
Unigene20101_yong_A	459	-2.90544	-2.77912	-1.59218	5.60352e-05	0.000138916	0.0065406	0.000542782	0.00100164	0.0432197	gi|328710368|ref|XP_003244243.1|/5e-17/PREDICTED: hypothetical protein LOC100573898 [Acyrthosiphon pisum]
Unigene22734_yong_A	275	-2.90544	-2.77912	-1.81457	0.00118789	0.0022127	0.0164283	0.00788378	0.0112877	0.0880562	gi|242014796|ref|XP_002428071.1|/6e-09/zinc finger protein Xfin, putative [Pediculus humanus corporis]
Unigene18852_yong_A	1164	-2.89337	-1.50401	-1.66499	4.71776e-20	3.91724e-09	1.70174e-10	2.19481e-18	5.74888e-08	5.31246e-09	gi|339233980|ref|XP_003382107.1|/3e-57/retrovirus-related Pol polyprotein from transposon TNT 1-94 [Trichinella spiralis]
Unigene16122_yong_A	808	-2.87507	-2.16378	-0.909726	1.26417e-08	2.63848e-06	0.0129497	2.31289e-07	2.6875e-05	0.0728125	gi|270006314|gb|EFA02762.1|/8e-54/hypothetical protein TcasGA2_TC008495 [Tribolium castaneum]
Unigene6980_yong_A	293	-2.85964	-2.14835	-1.76877	4.80858e-06	0.000164869	0.000816084	5.85926e-05	0.00116236	0.00783103	gi|357614903|gb|EHJ69363.1|/1e-25/hypothetical protein KGM_06112 [Danaus plexippus]
Unigene35013_yong_A	570	-2.85964	-1.14835	-0.309333	4.80858e-06	0.0161499	0.451518	5.86259e-05	0.0585857	0.710658	gi|328707593|ref|XP_003243439.1|/6e-36/PREDICTED: RNA-directed DNA polymerase from mobile element jockey-like [Acyrthosiphon pisum]
Unigene26881_yong_A	730	-2.85653	-0.706361	-0.3327	2.40874e-19	0.00167506	0.111625	1.07517e-17	0.00889525	0.324409	-
Unigene735_yong_A	490	-2.84404	-0.717717	-0.753168	9.73808e-05	0.165805	0.144536	0.000893681	0.341936	0.38881	gi|158300075|ref|XP_320073.4|/6e-43/AGAP009278-PA [Anopheles gambiae str. PEST]
Unigene26139_yong_A	381	-2.84404	-2.30268	-0.753168	9.73808e-05	0.000788658	0.144536	0.000893299	0.00464296	0.38864	-
Unigene26169_yong_A	556	-2.83144	-0.85712	-0.362057	4.21986e-07	0.0356746	0.330666	6.14657e-06	0.110451	0.599585	gi|357607562|gb|EHJ65589.1|/4e-35/ribosomal protein S6 kinase [Danaus plexippus]
CL6848.Contig1_yong_A	815	-2.83144	-0.705117	-0.740568	4.21986e-07	0.0760092	0.0617762	6.15074e-06	0.19446	0.22478	gi|357616367|gb|EHJ70156.1|/5e-28/hypothetical protein KGM_05896 [Danaus plexippus]
Unigene14399_yong_A	2075	-2.82601	-1.41957	-0.787602	1.30225e-17	1.03841e-07	0.000883234	5.34596e-16	1.28859e-06	0.00835644	gi|270016625|gb|EFA13071.1|/e-138/hypothetical protein TcasGA2_TC006870 [Tribolium castaneum]
CL3817.Contig1_yong_A	9083	-2.82601	-1.31721	-1.09955	7.9086e-34	1.00017e-12	4.60098e-10	6.39539e-32	2.07672e-11	1.37561e-08	gi|189233817|ref|XP_971502.2|/0.0/PREDICTED: similar to CG32019-PA [Tribolium castaneum]
CL1383.Contig1_yong_A	451	-2.81234	-1.36408	-1.02102	8.31278e-06	0.00686378	0.0300702	9.69975e-05	0.029383	0.137501	gi|268566927|ref|XP_002639849.1|/7e-11/Hypothetical protein CBG12202 [Caenorhabditis briggsae]
Unigene24398_yong_A	307	-2.81234	-1.68601	-1.72146	0.00207248	0.0291434	0.0254002	0.0126105	0.0923645	0.119659	-
Unigene24714_yong_A	289	-2.81234	-0.878653	-1.1365	0.00207248	0.189292	0.101129	0.0126571	0.366546	0.307404	gi|270016625|gb|EFA13071.1|/3e-07/hypothetical protein TcasGA2_TC006870 [Tribolium castaneum]
Unigene27044_yong_A	282	-2.81234	-1.36408	-0.551534	0.00207248	0.0614174	0.37935	0.0126266	0.166959	0.652356	gi|357612085|gb|EHJ67790.1|/5e-10/hypothetical protein KGM_21813 [Danaus plexippus]
Unigene7890_yong_A	465	-2.81234	-1.68601	-1.39953	0.00207248	0.0291434	0.0541104	0.0126194	0.0923849	0.205229	gi|270004396|gb|EFA00844.1|/1e-06/hypothetical protein TcasGA2_TC003732 [Tribolium castaneum]
Unigene29368_yong_A	237	-2.81234	-0.226576	-0.0210197	0.00207248	0.712488	0.98267	0.0126141	0.835941	0.99233	-
Unigene13171_yong_A	438	-2.81234	-2.10105	-0.399531	0.00207248	0.0116713	0.515116	0.0126499	0.0451928	0.759965	gi|357609078|gb|EHJ66288.1|/6e-35/hypothetical protein KGM_14984 [Danaus plexippus]
Unigene1950_yong_A	509	-2.81234	-1.10105	-0.0210197	0.00207248	0.113582	0.98267	0.0126177	0.256394	0.992354	gi|357630095|gb|EHJ78464.1|/1e-73/hypothetical protein KGM_00342 [Danaus plexippus]
CL2086.Contig1_yong_A	601	-2.81234	-1.10105	-1.1365	0.00207248	0.113582	0.101129	0.012641	0.256569	0.307188	gi|194763543|ref|XP_001963892.1|/3e-06/GF21016 [Drosophila ananassae]
Unigene35022_yong_A	559	-2.81234	-2.68601	-0.399531	0.00207248	0.00370616	0.515116	0.0126625	0.0174746	0.760225	gi|357621285|gb|EHJ73168.1|/4e-52/cytochrome P450, family 4, subfamily V, polypeptide 2 [Danaus plexippus]
Unigene21832_yong_A	452	-2.81234	-0.226576	-0.262028	0.00207248	0.712488	0.66527	0.0126302	0.836145	0.834135	-
Unigene7338_yong_A	665	-2.81234	-0.878653	-1.1365	8.31278e-06	0.0577794	0.0179958	9.70239e-05	0.157985	0.0945898	gi|357630417|gb|EHJ78554.1|/8e-29/hypothetical protein KGM_22403 [Danaus plexippus]
Unigene20143_yong_A	290	-2.81234	-0.878653	-0.399531	0.00207248	0.189292	0.515116	0.0126374	0.366348	0.759757	-
Unigene32270_yong_A	445	-2.79297	-2.40361	-0.380166	7.27002e-07	9.87864e-06	0.315114	1.01951e-05	9.03612e-05	0.5822	-
CL684.Contig1_yong_A	840	-2.77991	-1.65359	-1.10408	0.000168552	0.00820186	0.049425	0.00144869	0.0335882	0.191293	-
Unigene30671_yong_A	315	-2.77991	-1.65359	-0.0260729	0.000168552	0.00820186	0.965176	0.00144753	0.0335564	0.980909	-
CL5071.Contig1_yong_A	246	-2.76343	-2.6371	-1.35062	1.43233e-05	4.1776e-05	0.00783258	0.000158516	0.000338372	0.0495122	-
Unigene27064_yong_A	759	-2.76343	-1.31517	-0.865195	5.26938e-10	0.00022026	0.00798466	1.13989e-08	0.00150183	0.0503629	gi|357603286|gb|EHJ63696.1|/3e-20/hypothetical protein KGM_12398 [Danaus plexippus]
CL1830.Contig2_yong_A	233	-2.75344	-2.14169	-1.0776	1.249e-06	4.79492e-05	0.0127261	1.68973e-05	0.000381287	0.0724519	-
CL7318.Contig1_yong_A	631	-2.75344	-1.04215	-1.0776	1.249e-06	0.016212	0.0127261	1.6892e-05	0.0586729	0.0724519	-
Unigene464_yong_A	645	-2.75344	-1.94904	-1.28405	1.249e-06	0.000129261	0.00420862	1.69133e-05	0.00093735	0.0304703	gi|351694704|gb|EHA97622.1|/2e-06/hypothetical protein GW7_11323, partial [Heterocephalus glaber]
Unigene4215_yong_A	293	-2.74195	-0.899412	-0.551534	9.9458e-09	0.0117277	0.0978904	1.84481e-07	0.0453094	0.29893	gi|357631101|gb|EHJ78795.1|/8e-15/hypothetical protein KGM_19592 [Danaus plexippus]
Unigene10_yong_A	1326	-2.7128	-0.499009	-0.492641	1.5376e-09	0.112209	0.113506	3.15455e-08	0.254493	0.328017	gi|357611223|gb|EHJ67375.1|/e-151/hypothetical protein KGM_13830 [Danaus plexippus]
CL5749.Contig2_yong_A	831	-2.7128	-2.58647	-0.621924	0.0492286	0.0660948	0.523472	0.15432	0.176047	0.769189	gi|357626373|gb|EHJ76484.1|/3e-94/hypothetical protein KGM_20001 [Danaus plexippus]
Unigene14615_yong_A	334	-2.7128	-1.58647	-0.747455	0.000290478	0.0122665	0.167137	0.00232751	0.047075	0.415034	gi|115951045|ref|XP_001193859.1|/2e-10/PREDICTED: similar to transposase [Strongylocentrotus purpuratus]
Unigene12482_yong_A	250	-2.7128	-1.58647	-0.814569	0.00359518	0.044135	0.231078	0.0199273	0.129597	0.500547	gi|357625897|gb|EHJ76185.1|/8e-07/putative HEAT repeat containing 6 [Danaus plexippus]
Unigene35349_yong_A	305	-2.7128	-0.416547	-0.451999	0.00359518	0.519804	0.481414	0.0198965	0.698974	0.719619	-
Unigene30983_yong_A	206	-2.7128	-1.17143	-1.20689	0.000290478	0.0464264	0.0396068	0.00232708	0.133758	0.168816	-
Unigene31805_yong_A	328	-2.7128	-2.58647	-0.814569	0.00359518	0.00617276	0.231078	0.0199093	0.0267782	0.500422	-
Unigene33503_yong_A	493	-2.7128	-0.712003	-0.206886	0.000290478	0.18978	0.679872	0.00232881	0.366816	0.846979	gi|357628807|gb|EHJ77982.1|/1e-55/putative histone h3 methyltransferase [Danaus plexippus]
Unigene27273_yong_A	289	-2.7128	-1.26454	-0.451999	0.00359518	0.08911	0.481414	0.0199325	0.220511	0.719943	-
Unigene9274_yong_A	306	-2.7128	-0.264544	-0.299996	0.0492286	0.78608	0.75174	0.153069	0.880435	0.890973	gi|4521269|dbj|BAA76304.1|/3e-06/endonuclease and reverse transcriptase-like protein [Bombyx mori]
Unigene8523_yong_A	418	-2.7128	-0.586472	-0.299996	0.0492286	0.551884	0.75174	0.15298	0.725847	0.890655	gi|357631670|gb|EHJ79139.1|/3e-39/putative trichoplein [Danaus plexippus]
Unigene27509_yong_A	289	-2.7128	-2.58647	-0.299996	0.0492286	0.0660948	0.75174	0.153547	0.175268	0.891757	gi|33327733|gb|AAQ09229.1|/6e-28/polyprotein [Antheraea mylitta]
Unigene24832_yong_A	262	-2.7128	-1.58647	-1.03696	0.0492286	0.174188	0.320202	0.154738	0.349225	0.588677	-
Unigene10190_yong_A	333	-2.7128	-2.00151	-1.3	0.00359518	0.0185058	0.0793576	0.0199016	0.0653145	0.267583	gi|357628110|gb|EHJ77553.1|/3e-10/hypothetical protein KGM_20201 [Danaus plexippus]
CL2549.Contig1_yong_A	444	-2.7128	-1.58647	-0.747455	0.000290478	0.0122665	0.167137	0.00232794	0.0470792	0.415058	-
Unigene9423_yong_A	238	-2.7128	-1.58647	-1.62192	0.0492286	0.174188	0.162233	0.153224	0.347176	0.410006	gi|357620363|gb|EHJ72580.1|/4e-11/putative ras GTP exchange factor, son of sevenless [Danaus plexippus]
Unigene32679_yong_A	619	-2.7128	-2.58647	-0.0369612	0.0492286	0.0660948	0.98316	0.153424	0.175182	0.989813	gi|7768811|dbj|BAA95576.1|/3e-10/nucleic-acid binding protein [Bombyx mori]
Unigene13385_yong_A	309	-2.7128	-2.58647	-0.299996	0.0492286	0.0660948	0.75174	0.153435	0.175193	0.891635	gi|357606696|gb|EHJ65172.1|/3e-31/hypothetical protein KGM_21444 [Danaus plexippus]
Unigene21142_yong_A	377	-2.7128	-2.58647	-0.299996	0.0492286	0.0660948	0.75174	0.154489	0.176102	0.8936	gi|357620844|gb|EHJ72885.1|/2e-21/hypothetical protein KGM_13877 [Danaus plexippus]
Unigene7281_yong_A	310	-2.7128	-1.00151	-1.03696	0.0492286	0.340578	0.320202	0.153591	0.530598	0.586452	gi|357603168|gb|EHJ63647.1|/2e-53/serum response factor [Danaus plexippus]
Unigene34650_yong_A	210	-2.7128	-2.58647	-0.621924	0.0492286	0.0660948	0.523472	0.154625	0.176211	0.769687	gi|357613096|gb|EHJ68314.1|/4e-23/hypothetical protein KGM_21833 [Danaus plexippus]
Unigene19922_yong_A	778	-2.7128	-1.80886	-1.62192	1.69887e-08	1.94884e-05	6.57512e-05	3.04209e-07	0.00016814	0.000879053	gi|317135529|gb|ADV03170.1|/7e-79/gag-pol polyprotein [Leptopilina clavipes]
Unigene26675_yong_A	217	-2.7128	-1.58647	-0.621924	0.0492286	0.174188	0.523472	0.153291	0.347289	0.767281	-
Unigene34819_yong_A	369	-2.7128	-1.58647	-0.621924	0.0492286	0.174188	0.523472	0.153268	0.34724	0.767229	gi|357621494|gb|EHJ73306.1|/3e-52/hypothetical protein KGM_08029 [Danaus plexippus]
CL756.Contig3_yong_A	467	-2.7128	-1.58647	-1.62192	0.0492286	0.174188	0.162233	0.154106	0.348319	0.411307	gi|357608556|gb|EHJ66053.1|/1e-31/filamin [Danaus plexippus]
Unigene20734_yong_A	226	-2.7128	-1.00151	-0.0369612	0.0492286	0.340578	0.98316	0.153949	0.53127	0.990784	-
CL1273.Contig1_yong_A	284	-2.7128	-1.58647	-0.621924	0.0492286	0.174188	0.523472	0.153168	0.347112	0.766994	gi|357616649|gb|EHJ70306.1|/3e-13/hypothetical protein KGM_17473 [Danaus plexippus]
CL3819.Contig1_yong_A	354	-2.7128	-2.58647	-0.621924	0.0492286	0.0660948	0.523472	0.154399	0.17608	0.76932	-
Unigene9168_yong_A	790	-2.7128	-2.58647	-0.715033	2.45938e-05	6.88548e-05	0.122133	0.000259028	0.000529852	0.346978	gi|326578788|gb|ADZ95942.1|/1e-50/reverse transcriptase [Oeneis sculda]
Unigene22996_yong_A	257	-2.7128	-2.58647	-1.03696	0.0492286	0.0660948	0.320202	0.153636	0.175398	0.586477	-
CL1958.Contig2_yong_A	202	-2.7128	-2.58647	-1.03696	0.0492286	0.0660948	0.320202	0.154028	0.175733	0.58725	-
Unigene10979_yong_A	209	-2.7128	-2.17143	-1.62192	0.000290478	0.00202286	0.0102344	0.00232925	0.0105398	0.0614109	-
Unigene32635_yong_A	254	-2.7128	-2.58647	-1.62192	0.0492286	0.0660948	0.162233	0.153357	0.175139	0.410151	-
Unigene6343_yong_A	330	-2.7128	-0.586472	-0.0369612	0.0492286	0.551884	0.98316	0.154749	0.72898	0.992059	gi|332029701|gb|EGI69580.1|/6e-17/Hexosaminidase domain-containing protein [Acromyrmex echinatior]
Unigene33615_yong_A	367	-2.7128	-0.586472	-0.299996	0.0492286	0.551884	0.75174	0.153513	0.726644	0.891659	-
Unigene19814_yong_A	245	-2.7128	-1.00151	-0.451999	0.00359518	0.158341	0.481414	0.0199737	0.333055	0.720268	gi|357608804|gb|EHJ66151.1|/2e-18/putative serine/threonine-protein kinase [Danaus plexippus]
Unigene34944_yong_A	422	-2.7128	-1.58647	-1.62192	0.00359518	0.044135	0.0388896	0.0199763	0.129756	0.166714	gi|326670210|ref|XP_003199161.1|/3e-12/PREDICTED: uncharacterized protein K02A2.6-like [Danio rerio]
Unigene34952_yong_A	200	-2.7128	-1.58647	-0.621924	0.0492286	0.174188	0.523472	0.154241	0.348577	0.769005	-
Unigene21471_yong_A	204	-2.7128	-1.58647	-1.03696	0.0492286	0.174188	0.320202	0.154129	0.348367	0.587525	-
Unigene29961_yong_A	213	-2.7128	-1.58647	-1.03696	0.0492286	0.174188	0.320202	0.15423	0.348561	0.58785	-
Unigene22435_yong_A	264	-2.7128	-0.586472	-0.0369612	0.0492286	0.551884	0.98316	0.153257	0.72629	0.989421	gi|357625327|gb|EHJ75807.1|/1e-24/hypothetical protein KGM_07583 [Danaus plexippus]
Unigene34634_yong_A	290	-2.7128	-1.58647	-1.62192	0.0492286	0.174188	0.162233	0.154817	0.349322	0.412228	-
Unigene20666_yong_A	318	-2.7128	-1.58647	-0.299996	0.0492286	0.174188	0.75174	0.154546	0.348966	0.893723	-
CL5965.Contig2_yong_A	356	-2.7128	-1.58647	-0.884958	0.000290478	0.0122665	0.110232	0.00232968	0.047096	0.321075	-
Unigene28070_yong_A	348	-2.7128	-1.58647	-1.62192	0.0492286	0.174188	0.162233	0.153013	0.346824	0.40979	gi|189242082|ref|XP_001809963.1|/1e-24/PREDICTED: similar to BEL12_AG transposon polyprotein [Tribolium castaneum]
Unigene6536_yong_A	362	-2.7128	-0.586472	-0.0369612	0.0492286	0.551884	0.98316	0.153279	0.726356	0.989467	gi|357613323|gb|EHJ68434.1|/2e-33/hypothetical protein KGM_22041 [Danaus plexippus]
Unigene23179_yong_A	283	-2.7128	-1.58647	-0.0369612	0.0492286	0.174188	0.98316	0.153625	0.347706	0.990044	gi|357629463|gb|EHJ78217.1|/7e-13/hypothetical protein KGM_13685 [Danaus plexippus]
Unigene23723_yong_A	283	-2.7128	-1.58647	-0.0369612	0.0492286	0.174188	0.98316	0.153703	0.347787	0.990252	-
Unigene5069_yong_A	681	-2.7128	-0.448969	-0.48442	2.13954e-06	0.258572	0.221334	2.75974e-05	0.45487	0.485683	gi|357618017|gb|EHJ71113.1|/8e-49/CYP4M25 protein [Danaus plexippus]
Unigene23245_yong_A	378	-2.7128	-1.00151	-1.03696	0.0492286	0.340578	0.320202	0.154534	0.531962	0.5882	gi|357614267|gb|EHJ68995.1|/2e-45/hypothetical protein KGM_01125 [Danaus plexippus]
Unigene15107_yong_A	350	-2.7128	-1.58647	-1.62192	0.0492286	0.174188	0.162233	0.154602	0.349128	0.411961	gi|357622904|gb|EHJ74263.1|/2e-15/hypothetical protein KGM_15867 [Danaus plexippus]
Unigene14076_yong_A	236	-2.7128	-2.58647	-0.299996	0.0492286	0.0660948	0.75174	0.153815	0.175592	0.892248	-
Unigene7437_yong_A	331	-2.7128	-2.58647	-0.0369612	0.0492286	0.0660948	0.98316	0.153124	0.17501	0.989236	-
Unigene7989_yong_A	244	-2.7128	-1.00151	-0.299996	0.0492286	0.340578	0.75174	0.153781	0.531078	0.892223	-
Unigene11712_yong_A	313	-2.7128	-1.26454	-0.451999	0.00359518	0.08911	0.481414	0.0199557	0.220612	0.720118	-
Unigene16615_yong_A	305	-2.7128	-1.58647	-1.03696	0.0492286	0.174188	0.320202	0.153002	0.346712	0.58526	gi|221119676|ref|XP_002155414.1|/1e-18/PREDICTED: similar to ORF2-encoded protein, partial [Hydra magnipapillata]
Unigene35106_yong_A	271	-2.7128	-0.779117	-0.162492	0.00359518	0.254254	0.797314	0.0198914	0.450822	0.920953	-
Unigene4595_yong_A	298	-2.7128	-0.264544	-0.299996	0.0492286	0.78608	0.75174	0.153748	0.88135	0.892076	gi|189237687|ref|XP_969192.2|/4e-49/PREDICTED: similar to Neural-cadherin precursor (Cadherin-N protein) (DN-cadherin) [Tribolium castaneum]
Unigene6484_yong_A	446	-2.7128	-2.58647	-1.03696	0.0492286	0.0660948	0.320202	0.153113	0.174989	0.585533	gi|328713516|ref|XP_003245100.1|/5e-21/PREDICTED: putative nuclease HARBI1-like [Acyrthosiphon pisum]
Unigene15293_yong_A	221	-2.7128	-1.58647	-0.814569	0.00359518	0.044135	0.231078	0.0199686	0.129729	0.501	-
Unigene22098_yong_A	341	-2.7128	-1.58647	-1.62192	0.000290478	0.0122665	0.0102344	0.00233099	0.0471253	0.0614622	-
Unigene22698_yong_A	392	-2.7128	-1.77912	-1.3	2.45938e-05	0.00158589	0.0112183	0.000258965	0.00848544	0.0662728	-
Unigene31207_yong_A	306	-2.7128	-2.58647	-0.299996	0.00359518	0.00617276	0.634508	0.0198811	0.0267379	0.808082	-
Unigene5780_yong_A	295	-2.7128	-1.00151	-0.162492	0.00359518	0.158341	0.797314	0.0198683	0.332277	0.920485	-
Unigene34886_yong_A	302	-2.7128	-2.00151	-0.814569	0.00359518	0.0185058	0.231078	0.0199531	0.065384	0.500773	-
CL1935.Contig2_yong_A	445	-2.7128	-0.779117	-0.921484	2.45938e-05	0.0987166	0.0546108	0.000259092	0.233592	0.206293	gi|357625425|gb|EHJ75880.1|/3e-24/hypothetical protein KGM_06150 [Danaus plexippus]
Unigene5789_yong_A	1658	-2.68913	-0.567372	-0.258175	4.4177e-80	1.82003e-08	0.00646754	9.20855e-78	2.47804e-07	0.0429738	-
Unigene7406_yong_A	1170	-2.66921	-0.301297	-0.0705398	2.92292e-48	0.0154384	0.553648	3.54549e-46	0.0562553	0.790013	gi|270017210|gb|EFA13656.1|/8e-18/hypothetical protein TcasGA2_TC016129 [Tribolium castaneum]
CL3006.Contig2_yong_A	748	-2.66033	-1.72665	-1.39953	4.20722e-05	0.00240016	0.00849886	0.00041955	0.0120488	0.0531555	gi|357614574|gb|EHJ69155.1|/3e-29/hypothetical protein KGM_03559 [Danaus plexippus]
Unigene1660_yong_A	767	-2.66033	-1.36408	-0.110025	4.20722e-05	0.0105145	0.802158	0.000419355	0.041431	0.921933	gi|357604511|gb|EHJ64220.1|/4e-54/hypothetical protein KGM_08570 [Danaus plexippus]
Unigene2717_yong_A	636	-2.66033	-0.489611	-0.143192	4.45056e-09	0.125523	0.634912	8.64347e-08	0.278054	0.808334	-
Unigene26687_yong_A	3709	-2.65347	-1.38628	-0.535109	7.55642e-39	1.63264e-16	0.000194328	7.05375e-37	4.40548e-15	0.00227453	gi|357602530|gb|EHJ63437.1|/0.0/hypothetical protein KGM_11786 [Danaus plexippus]
Unigene1458_yong_A	220	-2.65268	-0.748744	-0.845596	4.92256e-08	0.036914	0.0194851	8.3284e-07	0.113265	0.100797	-
Unigene8594_yong_A	246	-2.64241	-1.10105	-0.436057	0.000498258	0.0647756	0.408766	0.00375354	0.174103	0.679748	gi|357627999|gb|EHJ77487.1|/8e-28/hypothetical protein KGM_16487 [Danaus plexippus]
Unigene9928_yong_A	471	-2.64241	-1.29369	-0.436057	0.000498258	0.0360024	0.408766	0.00374631	0.111259	0.679486	gi|356491245|emb|CBZ41040.1|/2e-12/unnamed protein product, partial [Leishmania mexicana MHOM/GT/2001/U1103]
Unigene5632_yong_A	280	-2.64241	-0.641614	-0.329142	0.000498258	0.244102	0.526966	0.00374697	0.437732	0.768278	gi|91087291|ref|XP_975557.1|/1e-27/PREDICTED: similar to zinc finger protein [Tribolium castaneum]
Unigene2231_yong_A	267	-2.64241	-2.10105	-1.55153	0.000498258	0.00321198	0.015353	0.00375157	0.0154604	0.0836963	gi|357631626|gb|EHJ79095.1|/1e-08/hypothetical protein KGM_15485 [Danaus plexippus]
Unigene31960_yong_A	388	-2.62791	-2.01616	-0.952072	6.2197e-06	0.000184311	0.0314534	7.41049e-05	0.00128369	0.142019	-
Unigene30214_yong_A	671	-2.62791	-1.23855	-1.53703	6.2197e-06	0.0083468	0.00174129	7.41254e-05	0.0339914	0.0148262	gi|322784850|gb|EFZ11637.1|/2e-06/hypothetical protein SINV_03608 [Solenopsis invicta]
CL596.Contig1_yong_A	333	-2.60588	-1.89459	-0.0555769	0.00619708	0.029088	0.940484	0.0310577	0.092556	0.968038	-
CL2982.Contig1_yong_A	504	-2.60588	-1.47956	-0.515008	0.00619708	0.0661258	0.445342	0.0310251	0.174471	0.703143	-
Unigene20447_yong_A	598	-2.60588	-2.15763	-1.34508	7.16892e-05	0.000573126	0.0122835	0.000675814	0.00351659	0.0705466	gi|189236280|ref|XP_001815148.1|/7e-44/PREDICTED: similar to orf [Tribolium castaneum]
Unigene31239_yong_A	282	-2.60588	-2.47956	-1.51501	0.00619708	0.0102166	0.058904	0.0311705	0.0405722	0.218662	-
Unigene22816_yong_A	774	-2.60588	-0.894595	-0.707654	0.00619708	0.217744	0.308992	0.0309782	0.401822	0.575821	gi|156340628|ref|XP_001620506.1|/2e-12/hypothetical protein NEMVEDRAFT_v1g223042 [Nematostella vectensis]
Unigene8625_yong_A	321	-2.60588	-0.894595	-1.19308	0.00619708	0.217744	0.114945	0.0310071	0.402114	0.330361	gi|357622702|gb|EHJ74120.1|/5e-28/hypothetical protein KGM_07118 [Danaus plexippus]
Unigene5342_yong_A	426	-2.60588	-1.47956	-1.51501	0.00619708	0.0661258	0.058904	0.0310686	0.174632	0.218306	-
Unigene26035_yong_A	453	-2.60588	-0.894595	-0.345083	0.00619708	0.217744	0.601298	0.0310759	0.402476	0.797473	-
Unigene3014_yong_A	359	-2.60588	-1.15763	-0.345083	0.00619708	0.1277	0.601298	0.0309962	0.280959	0.79691	gi|357609288|gb|EHJ66382.1|/7e-29/hypothetical protein KGM_18865 [Danaus plexippus]
CL3575.Contig1_yong_A	449	-2.60588	-1.47956	-0.930046	0.00619708	0.0661258	0.197981	0.0310977	0.174717	0.462378	gi|270004596|gb|EFA01044.1|/2e-10/hypothetical protein TcasGA2_TC003960 [Tribolium castaneum]
Unigene15884_yong_A	237	-2.60588	-0.894595	-0.19308	0.00619708	0.217744	0.769138	0.0311669	0.402856	0.904167	-
Unigene2215_yong_A	230	-2.60588	-1.89459	-0.345083	0.00619708	0.029088	0.601298	0.0310541	0.0925492	0.797253	gi|112983918|ref|NP_001036849.1|/5e-12/Ec74 protein [Bombyx mori]
CL2691.Contig2_yong_A	256	-2.60588	-1.89459	-0.19308	0.00619708	0.029088	0.769138	0.0309854	0.0924606	0.903207	-
Unigene21990_yong_A	258	-2.60588	-1.89459	-1.19308	0.00619708	0.029088	0.114945	0.0311304	0.0926722	0.330913	gi|357627246|gb|EHJ76990.1|/4e-19/hypothetical protein KGM_12362 [Danaus plexippus]
CL6307.Contig1_yong_A	279	-2.60588	-0.672202	-0.345083	0.00619708	0.33655	0.601298	0.0310868	0.531909	0.797571	gi|357617544|gb|EHJ70852.1|/4e-32/methyltransferase [Danaus plexippus]
Unigene12055_yong_A	216	-2.60588	-2.47956	-1.19308	7.16892e-05	0.000184954	0.022502	0.000676408	0.00128671	0.111459	-
Unigene12336_yong_A	556	-2.60588	-0.742591	-0.145775	9.3248e-07	0.0598768	0.68404	1.29372e-05	0.163203	0.850943	-
Unigene1588_yong_A	591	-2.59934	-0.916621	-1.10408	8.7447e-17	0.000130548	7.05538e-06	3.41672e-15	0.000945412	0.000119322	gi|357622969|gb|EHJ74307.1|/4e-76/hypothetical protein KGM_07163 [Danaus plexippus]
CL5602.Contig3_yong_A	785	-2.58352	-0.53119	-0.814569	1.05517e-05	0.208126	0.0635102	0.000120566	0.388695	0.227785	gi|149393001|gb|ABR26563.1|/8e-11/truncated cytochrome P450 [Helicoverpa zea]
CL2642.Contig1_yong_A	953	-2.57787	-0.46665	-0.768176	9.73664e-44	0.000415092	2.84732e-08	1.03745e-41	0.00264198	7.04369e-07	gi|357626498|gb|EHJ76570.1|/1e-38/hypothetical protein KGM_20027 [Danaus plexippus]
Unigene35151_yong_A	284	-2.56841	-1.44208	-1.25514	0.000850342	0.026776	0.044212	0.00590263	0.0872059	0.180748	-
CL1023.Contig1_yong_A	498	-2.56841	-1.44208	-1.25514	0.000850342	0.026776	0.044212	0.00589977	0.0871533	0.180612	-
Unigene31480_yong_A	653	-2.56841	-2.44208	-0.603065	0.000850342	0.00171882	0.278896	0.00590359	0.00910859	0.560038	-
Unigene12672_yong_A	901	-2.56841	-1.21969	-0.0181022	1.57701e-06	0.00504712	0.966342	2.09845e-05	0.0226441	0.981309	gi|357609099|gb|EHJ66298.1|/2e-55/hypothetical protein KGM_21726 [Danaus plexippus]
Unigene11202_yong_A	255	-2.5493	-2.42297	-1.45842	0.000121644	0.000301282	0.00914888	0.00108911	0.00199714	0.0564194	-
CL3854.Contig1_yong_A	742	-2.5493	-1.61562	-0.873462	0.000121644	0.0053964	0.0833706	0.00108798	0.023898	0.278093	-
Unigene12045_yong_A	814	-2.5493	-0.838011	-0.210497	0.000121644	0.0976466	0.64435	0.0010873	0.231989	0.813127	gi|123448346|ref|XP_001312904.1|/3e-06/viral A-type inclusion protein [Trichomonas vaginalis G3]
Unigene26721_yong_A	349	-2.5493	-1.42297	-0.873462	0.000121644	0.0112005	0.0833706	0.00108707	0.0435417	0.277986	-
Unigene1974_yong_A	548	-2.54287	-0.632276	-0.264372	5.5694e-09	0.049152	0.378284	1.06336e-07	0.138187	0.653806	gi|357610545|gb|EHJ67030.1|/4e-75/putative rab6 gtpase activating protein, gapcena [Danaus plexippus]
CL3032.Contig1_yong_A	435	-2.53771	-1.27388	-1.1838	1.7837e-05	0.00906252	0.0129323	0.000193805	0.0365303	0.072762	-
Unigene33907_yong_A	530	-2.52994	-1.18122	-1.02402	2.65876e-06	0.00700346	0.0153486	3.37873e-05	0.0299246	0.0837257	gi|317135529|gb|ADV03170.1|/4e-50/gag-pol polyprotein [Leptopilina clavipes]
Unigene1274_yong_A	895	-2.51688	-1.39055	-0.310526	9.34542e-09	0.000176002	0.30856	1.74551e-07	0.00123499	0.57681	gi|357630095|gb|EHJ78464.1|/e-117/hypothetical protein KGM_00342 [Danaus plexippus]
CL5280.Contig1_yong_A	1444	-2.50082	-0.268702	-0.575958	5.04464e-20	0.157806	0.00380316	2.3418e-18	0.331961	0.0280862	gi|29650239|gb|AAO85804.1|/e-110/integrin alpha 2 [Pseudoplusia includens]
CL1689.Contig1_yong_A	1744	-2.49041	-1.16768	-0.575958	1.3319e-20	9.23432e-08	0.00380316	6.36881e-19	1.15287e-06	0.0280862	gi|357617858|gb|EHJ71036.1|/4e-67/pleckstrin-like proteiny-like domain, family B, member 1 [Danaus plexippus]
Unigene7096_yong_A	344	-2.49041	-0.36408	-0.0210197	3.00388e-05	0.392118	0.966136	0.000309246	0.594265	0.981423	gi|357617693|gb|EHJ70933.1|/1e-30/hypothetical protein KGM_14791 [Danaus plexippus]
Unigene14376_yong_A	305	-2.49041	-1.77912	-0.229606	0.010606	0.0452804	0.738444	0.0473114	0.131351	0.882977	-
Unigene18900_yong_A	323	-2.49041	-1.04215	-0.592176	0.010606	0.180534	0.406614	0.047282	0.357168	0.67677	gi|357606924|gb|EHJ65284.1|/2e-17/putative limkain b1 [Danaus plexippus]
CL4215.Contig1_yong_A	477	-2.49041	-1.36408	-0.814569	0.085865	0.266936	0.45912	0.226546	0.466465	0.71413	-
CL1290.Contig1_yong_A	270	-2.49041	-2.36408	-0.814569	0.010606	0.0167911	0.271002	0.0474989	0.0603537	0.553591	-
Unigene35342_yong_A	303	-2.49041	-0.779117	-1.0776	0.010606	0.295006	0.164226	0.0473508	0.496611	0.409194	-
Unigene24188_yong_A	253	-2.49041	-0.36408	-0.399531	0.085865	0.733194	0.702222	0.225204	0.85378	0.865278	gi|357606581|gb|EHJ65124.1|/4e-27/serine protease inhibitor [Danaus plexippus]
Unigene6501_yong_A	253	-2.49041	-1.36408	-1.39953	0.085865	0.266936	0.251298	0.225301	0.465165	0.526861	-
CL2027.Contig1_yong_A	285	-2.49041	-1.36408	-1.39953	0.085865	0.266936	0.251298	0.225411	0.465278	0.526964	gi|357608031|gb|EHJ65790.1|/3e-34/hypothetical protein KGM_07941 [Danaus plexippus]
Unigene9898_yong_A	314	-2.49041	-2.36408	-0.399531	0.085865	0.110726	0.702222	0.224109	0.25361	0.86365	-
Unigene27706_yong_A	204	-2.49041	-0.36408	-0.399531	0.085865	0.733194	0.702222	0.226046	0.854934	0.866614	gi|357617689|gb|EHJ70929.1|/2e-06/putative ATP/GTP binding protein-like 5 [Danaus plexippus]
Unigene30031_yong_A	336	-2.49041	-2.36408	-0.399531	0.085865	0.110726	0.702222	0.226672	0.25581	0.867309	gi|357624037|gb|EHJ74951.1|/2e-19/putative gonadotropin inducible transcription factor [Danaus plexippus]
Unigene9736_yong_A	239	-2.49041	-0.779117	-0.0776032	0.085865	0.483348	0.952474	0.225314	0.664998	0.972997	-
Unigene28019_yong_A	279	-2.49041	-0.36408	-0.399531	0.085865	0.733194	0.702222	0.224984	0.853274	0.864858	gi|197927081|dbj|BAF37096.2|/3e-44/voltage-dependent para-like sodium channel splicing variant 2 [Plutella xylostella]
Unigene905_yong_A	532	-2.49041	-0.36408	-0.00721385	0.000205484	0.447262	0.996916	0.00172132	0.633469	0.998258	gi|357624796|gb|EHJ75435.1|/1e-30/hypothetical protein KGM_11935 [Danaus plexippus]
Unigene22795_yong_A	233	-2.49041	-1.36408	-0.814569	0.085865	0.266936	0.45912	0.226116	0.466031	0.71323	-
CL5771.Contig1_yong_A	408	-2.49041	-0.36408	-0.0776032	0.085865	0.733194	0.952474	0.225853	0.854703	0.973735	-
Unigene32462_yong_A	289	-2.49041	-2.36408	-0.0776032	0.085865	0.110726	0.952474	0.224683	0.25415	0.972168	gi|195583906|ref|XP_002081757.1|/9e-43/GD11185 [Drosophila simulans]
CL4898.Contig2_yong_A	1593	-2.49041	-0.306236	-0.32291	2.6837e-45	0.0133364	0.0087822	2.95482e-43	0.0503565	0.0546345	gi|15425681|dbj|BAB64297.1|/8e-22/I-connectin [Procambarus clarkii]
Unigene11704_yong_A	200	-2.49041	-0.779117	-1.0776	0.010606	0.295006	0.164226	0.0473065	0.496281	0.409006	-
Unigene13504_yong_A	238	-2.49041	-0.779117	-0.229606	0.010606	0.295006	0.738444	0.0473409	0.496552	0.883222	-
Unigene24755_yong_A	363	-2.49041	-1.36408	-1.39953	0.085865	0.266936	0.251298	0.224833	0.464452	0.526094	-
Unigene10277_yong_A	256	-2.49041	-1.36408	-0.0776032	0.085865	0.266936	0.952474	0.226338	0.466333	0.974497	-
Unigene33350_yong_A	256	-2.49041	-2.36408	-0.399531	0.085865	0.110726	0.702222	0.227119	0.256125	0.867905	-
Unigene24790_yong_A	244	-2.49041	-0.779117	-0.814569	0.085865	0.483348	0.45912	0.224669	0.664215	0.71136	gi|7243250|dbj|BAA92690.1|/4e-25/pol polyprotein [Bombyx mori]
Unigene9667_yong_A	256	-2.49041	-1.36408	-1.39953	0.085865	0.266936	0.251298	0.224382	0.464097	0.52538	-
CL886.Contig1_yong_A	352	-2.49041	-2.36408	-1.39953	0.085865	0.110726	0.251298	0.225783	0.254977	0.527425	-
CL5636.Contig2_yong_A	548	-2.49041	-0.779117	-0.0776032	0.010606	0.295006	0.916732	0.0472231	0.496069	0.950895	gi|357631733|gb|EHJ79202.1|/2e-55/eukaryotic translation initiation factor 4E nuclear import factor 1 [Danaus plexippus]
CL5141.Contig3_yong_A	377	-2.49041	-1.36408	-0.814569	0.085865	0.266936	0.45912	0.226951	0.466749	0.714568	-
Unigene8736_yong_A	382	-2.49041	-0.556725	-0.814569	0.010606	0.438492	0.271002	0.0472427	0.622151	0.552205	gi|357619197|gb|EHJ71872.1|/6e-19/putative mitogen-activated protein kinase kinase kinase kinase 3 [Danaus plexippus]
Unigene11289_yong_A	268	-2.49041	-2.36408	-0.814569	0.085865	0.110726	0.45912	0.226199	0.2554	0.713435	-
Unigene19898_yong_A	262	-2.49041	-0.36408	-0.0776032	0.085865	0.733194	0.952474	0.226588	0.855443	0.974797	gi|511597|gb|AAA19905.1|/7e-16/E239.9-1 [Drosophila melanogaster]
Unigene16066_yong_A	240	-2.49041	-1.36408	-0.0776032	0.085865	0.266936	0.952474	0.22445	0.464134	0.971892	-
Unigene9799_yong_A	240	-2.49041	-2.36408	-0.399531	0.085865	0.110726	0.702222	0.224327	0.253825	0.86397	-
Unigene18371_yong_A	263	-2.49041	-2.36408	-0.814569	0.085865	0.110726	0.45912	0.22482	0.254217	0.711513	gi|357624982|gb|EHJ75551.1|/2e-17/hypothetical protein KGM_04212 [Danaus plexippus]
Unigene20136_yong_A	311	-2.49041	-2.36408	-0.0776032	0.085865	0.110726	0.952474	0.226393	0.255563	0.974589	-
Unigene25305_yong_A	209	-2.49041	-2.36408	-0.0776032	0.085865	0.110726	0.952474	0.226407	0.255577	0.974612	-
Unigene23162_yong_A	270	-2.49041	-0.779117	-0.399531	0.085865	0.483348	0.702222	0.225507	0.665338	0.865822	gi|357613306|gb|EHJ68428.1|/5e-17/hypothetical protein KGM_07062 [Danaus plexippus]
Unigene5848_yong_A	501	-2.49041	-1.77912	-1.0776	0.010606	0.0452804	0.164226	0.0474445	0.131608	0.409455	gi|145511564|ref|XP_001441704.1|/2e-11/hypothetical protein [Paramecium tetraurelia strain d4-2]
CL835.Contig1_yong_A	209	-2.49041	-1.36408	-1.39953	0.085865	0.266936	0.251298	0.224068	0.463592	0.524821	-
CL7294.Contig1_yong_A	413	-2.49041	-0.66364	-0.399531	0.000205484	0.185981	0.401686	0.00172031	0.360701	0.670793	gi|357623281|gb|EHJ74504.1|/4e-39/putative FNBP4 protein [Danaus plexippus]
Unigene16662_yong_A	266	-2.49041	-1.36408	-0.0776032	0.085865	0.266936	0.952474	0.224943	0.464565	0.972514	gi|357628031|gb|EHJ77507.1|/6e-35/hypothetical protein KGM_02829 [Danaus plexippus]
Unigene26949_yong_A	230	-2.49041	-2.36408	-0.0776032	0.085865	0.110726	0.952474	0.224737	0.254177	0.972214	-
Unigene8575_yong_A	287	-2.49041	-1.36408	-0.0776032	0.085865	0.266936	0.952474	0.224177	0.463798	0.971433	gi|301619341|ref|XP_002939052.1|/1e-24/PREDICTED: uncharacterized protein K02A2.6-like [Xenopus (Silurana) tropicalis]
Unigene2178_yong_A	230	-2.49041	-1.36408	-0.814569	0.085865	0.266936	0.45912	0.226088	0.465974	0.713178	-
Unigene35365_yong_A	402	-2.49041	-2.36408	-1.39953	0.085865	0.110726	0.251298	0.227035	0.25607	0.52915	-
Unigene20160_yong_A	260	-2.49041	-1.36408	-0.0776032	0.085865	0.266936	0.952474	0.225535	0.465409	0.973228	gi|357619666|gb|EHJ72147.1|/2e-10/hypothetical protein KGM_18215 [Danaus plexippus]
Unigene33202_yong_A	227	-2.49041	-2.36408	-0.399531	0.010606	0.0167911	0.565248	0.0473853	0.0602733	0.795826	-
Unigene24617_yong_A	283	-2.49041	-2.36408	-0.399531	0.085865	0.110726	0.702222	0.225122	0.25442	0.865154	-
Unigene2643_yong_A	287	-2.49041	-1.77912	-1.0776	0.010606	0.0452804	0.164226	0.0473016	0.131342	0.408982	-
Unigene21367_yong_A	351	-2.49041	-0.779117	-0.0776032	0.085865	0.483348	0.952474	0.224505	0.66413	0.971984	gi|357622639|gb|EHJ74065.1|/5e-41/putative N-acetylgalactosaminyltransferase [Danaus plexippus]
CL7362.Contig1_yong_A	307	-2.49041	-1.36408	-0.399531	0.085865	0.266936	0.702222	0.22613	0.466069	0.866713	-
Unigene13964_yong_A	223	-2.49041	-2.36408	-1.0776	0.010606	0.0167911	0.164226	0.0473606	0.0602282	0.409242	-
Unigene4897_yong_A	389	-2.49041	-1.62711	-1.17714	0.00144324	0.0188614	0.0630108	0.00925241	0.0663417	0.226464	-
Unigene6537_yong_A	316	-2.49041	-2.36408	-1.39953	0.010606	0.0167911	0.0881602	0.0472672	0.0601283	0.281615	-
Unigene31188_yong_A	284	-2.49041	-2.36408	-1.0776	0.010606	0.0167911	0.164226	0.0473459	0.0602132	0.409124	-
CL3908.Contig1_yong_A	258	-2.49041	-0.779117	-0.399531	0.010606	0.295006	0.565248	0.0472869	0.496223	0.795074	-
Unigene15327_yong_A	258	-2.49041	-1.77912	-0.814569	0.010606	0.0452804	0.271002	0.047228	0.131192	0.551997	gi|357622610|gb|EHJ74036.1|/4e-16/hypothetical protein KGM_18601 [Danaus plexippus]
Unigene3383_yong_A	1492	-2.47619	-1.1894	-0.343497	9.02718e-15	5.8942e-06	0.126418	3.08375e-13	5.64522e-05	0.353495	gi|194864928|ref|XP_001971177.1|/5e-18/GG14576 [Drosophila erecta]
CL3399.Contig1_yong_A	1730	-2.45709	-0.965996	-0.426753	2.13518e-57	2.41012e-15	0.000106584	3.07667e-55	6.03187e-14	0.00134534	-
Unigene12594_yong_A	414	-2.44976	-1.10105	-0.621924	7.48274e-06	0.0132404	0.124944	8.79094e-05	0.0500425	0.3506	gi|357616309|gb|EHJ70123.1|/3e-42/hypothetical protein KGM_04960 [Danaus plexippus]
Unigene34395_yong_A	508	-2.4415	-0.829743	-0.765659	5.03866e-05	0.0758384	0.0946708	0.00049499	0.194069	0.296335	gi|357620020|gb|EHJ72358.1|/7e-27/hypothetical protein KGM_17528 [Danaus plexippus]
CL2961.Contig2_yong_A	2155	-2.4415	-0.829743	-0.0875873	5.03866e-05	0.0758384	0.836706	0.00049567	0.194138	0.935303	gi|357617282|gb|EHJ70700.1|/e-163/hypothetical protein KGM_02046 [Danaus plexippus]
Unigene2666_yong_A	283	-2.4415	-1.17767	-1.35062	5.03866e-05	0.0177774	0.00783258	0.000496125	0.0632245	0.0495195	-
Unigene15919_yong_A	853	-2.42901	-0.42821	-0.279237	2.66508e-10	0.124792	0.301258	5.98841e-09	0.276591	0.579274	gi|328707589|ref|XP_003243437.1|/5e-07/PREDICTED: hypothetical protein LOC100572891 [Acyrthosiphon pisum]
Unigene24957_yong_A	531	-2.42901	-2.30268	-0.878699	0.000345454	0.000788658	0.0957824	0.00272981	0.00464676	0.298752	gi|357622702|gb|EHJ74120.1|/3e-55/hypothetical protein KGM_07118 [Danaus plexippus]
Unigene16998_yong_A	411	-2.40794	-0.544652	-0.4426	1.2487e-05	0.183782	0.267782	0.000140107	0.356917	0.549224	-
Unigene6699_yong_A	447	-2.40794	-1.86658	-1.31707	0.00243484	0.0123523	0.0491012	0.014505	0.047358	0.190467	gi|357616649|gb|EHJ70306.1|/4e-18/hypothetical protein KGM_17473 [Danaus plexippus]
Unigene14802_yong_A	279	-2.40794	-0.86658	-0.201592	0.00243484	0.165072	0.720684	0.0144909	0.340669	0.878865	-
Unigene8518_yong_A	361	-2.40794	-0.544652	-0.580104	0.00243484	0.35759	0.324648	0.014509	0.553068	0.592658	gi|357617940|gb|EHJ71079.1|/2e-36/hypothetical protein KGM_14284 [Danaus plexippus]
Unigene13848_yong_A	512	-2.3973	-0.878653	-0.914104	4.7331e-07	0.0192409	0.0146826	6.8523e-06	0.0673417	0.0811391	-
Unigene30505_yong_A	253	-2.3973	-1.94904	-0.721459	4.7331e-07	1.73494e-05	0.046384	6.84999e-06	0.000151564	0.183255	-
CL2812.Contig1_yong_A	255	-2.38657	-0.757744	-0.12577	7.31244e-10	0.0114644	0.640288	1.55752e-08	0.0444793	0.814097	-
Unigene461_yong_A	541	-2.37675	-0.851874	-0.285874	4.71276e-09	0.0076987	0.320984	9.11969e-08	0.0320046	0.586341	gi|357624162|gb|EHJ75041.1|/2e-41/hypothetical protein KGM_19151 [Danaus plexippus]
Unigene10065_yong_A	298	-2.36488	-1.23855	-0.104075	0.0180056	0.14306	0.89075	0.072346	0.307616	0.950053	gi|357628430|gb|EHJ77770.1|/4e-35/hypothetical protein KGM_18357 [Danaus plexippus]
Unigene20847_yong_A	232	-2.36488	-1.23855	-0.689038	0.0180056	0.14306	0.3649	0.0724817	0.307908	0.639642	gi|270011237|gb|EFA07685.1|/4e-07/hypothetical protein TcasGA2_TC030738 [Tribolium castaneum]
Unigene2135_yong_A	309	-2.36488	-1.65359	-1.274	0.0180056	0.0697254	0.130206	0.0724477	0.182529	0.35952	gi|357627254|gb|EHJ76996.1|/4e-17/hypothetical protein KGM_05116 [Danaus plexippus]
Unigene24575_yong_A	551	-2.36488	-1.65359	-0.274	0.0180056	0.0697254	0.704748	0.0725157	0.182595	0.864882	gi|357603762|gb|EHJ63918.1|/9e-13/hypothetical protein KGM_06697 [Danaus plexippus]
Unigene14551_yong_A	617	-2.36488	-1.91662	-0.689038	0.00057779	0.00346468	0.18741	0.00427395	0.0165256	0.444865	gi|345497365|ref|XP_001599891.2|/2e-65/PREDICTED: semaphorin-2A-like [Nasonia vitripennis]
Unigene13422_yong_A	400	-2.36488	-1.91662	-0.952072	0.00057779	0.00346468	0.0817798	0.0042769	0.0165329	0.273867	gi|357618967|gb|EHJ71751.1|/2e-54/putative SAC domain-containing protein 3 [Danaus plexippus]
Unigene26629_yong_A	259	-2.36488	-2.23855	-0.274	0.0180056	0.027378	0.704748	0.0722042	0.0884455	0.8639	-
CL1724.Contig1_yong_A	392	-2.36488	-2.23855	-0.952072	0.0180056	0.027378	0.231118	0.0725293	0.0887179	0.499756	gi|357609426|gb|EHJ66440.1|/4e-08/zinc finger protein [Danaus plexippus]
CL4590.Contig1_yong_A	434	-2.36488	-0.431194	-0.466645	0.0180056	0.561608	0.525868	0.0722784	0.734072	0.768079	gi|348540261|ref|XP_003457606.1|/2e-28/PREDICTED: hypothetical protein LOC100707133 [Oreochromis niloticus]
Unigene13619_yong_A	365	-2.36488	-0.653586	-0.466645	0.0180056	0.393228	0.525868	0.0722717	0.594777	0.768053	gi|374082034|gb|AEY81221.1|/5e-17/plasma membrane calcium ATPase [Spodoptera littoralis]
CL71.Contig1_yong_A	547	-2.36488	-0.916621	-0.952072	0.0180056	0.251432	0.231118	0.0721166	0.447307	0.498432	gi|357614379|gb|EHJ69046.1|/1e-51/hypothetical protein KGM_16555 [Danaus plexippus]
CL2684.Contig1_yong_A	654	-2.36488	-1.86004	-0.406104	3.28692e-15	4.94594e-11	0.0618978	1.15784e-13	8.84753e-10	0.225165	-
CL639.Contig1_yong_A	779	-2.36488	-1.77912	-0.689038	7.84312e-07	6.47112e-05	0.0586072	1.09559e-05	0.000500465	0.217823	-
Unigene4061_yong_A	520	-2.36488	-1.91662	-0.274	0.00057779	0.00346468	0.57693	0.00426954	0.0165019	0.782326	gi|4239843|dbj|BAA74713.1|/4e-24/Yokozuna [Bombyx mori]
Unigene15655_yong_A	256	-2.3384	-0.72665	-0.0458943	0.000139951	0.127385	0.921268	0.0012307	0.28101	0.954498	gi|357629492|gb|EHJ78224.1|/3e-13/hypothetical protein KGM_05964 [Danaus plexippus]
Unigene5526_yong_A	2087	-2.32947	-1.40959	-1.05802	1.01814e-60	7.2951e-30	6.67076e-20	1.57831e-58	3.34497e-28	3.98059e-18	gi|357614270|gb|EHJ68998.1|/0.0/putative zinc finger protein [Danaus plexippus]
CL2086.Contig2_yong_A	638	-2.32048	-0.53119	-0.727106	3.43776e-05	0.208126	0.0926272	0.000350053	0.388594	0.292699	gi|123434960|ref|XP_001308891.1|/2e-09/hypothetical protein [Trichomonas vaginalis G3]
Unigene31577_yong_A	312	-2.32048	-0.457189	-0.355137	0.00408082	0.44926	0.54671	0.0221334	0.63584	0.782753	gi|357605200|gb|EHJ64504.1|/2e-21/Rapgap1, isoform F [Danaus plexippus]
Unigene4747_yong_A	357	-2.32048	-0.779117	-0.00721385	0.00408082	0.220182	0.998388	0.0221558	0.405592	0.999268	-
Unigene34677_yong_A	618	-2.32048	-0.779117	-0.644644	0.00408082	0.220182	0.294496	0.0221586	0.405627	0.578519	-
CL3221.Contig1_yong_A	668	-2.32048	-2.19415	-0.114129	0.00408082	0.00730336	0.847554	0.0221502	0.0310308	0.93918	-
Unigene7855_yong_A	434	-2.32048	-0.779117	-0.814569	3.43776e-05	0.0766642	0.0635102	0.000350302	0.195962	0.227804	gi|357603437|gb|EHJ63766.1|/3e-15/putative set and mynd domain-containing protein [Danaus plexippus]
CL785.Contig1_yong_A	513	-2.32048	-0.609192	-0.566641	3.43776e-05	0.154152	0.178004	0.000350136	0.326888	0.429174	gi|357630053|gb|EHJ78445.1|/2e-31/putative Mannosidase, beta A, lysosomal [Danaus plexippus]
CL492.Contig1_yong_A	566	-2.31144	-1.69968	-0.116224	8.2747e-08	2.05054e-05	0.702526	1.35617e-06	0.000176315	0.863802	-
Unigene30243_yong_A	1075	-2.30983	-0.878653	-0.218959	2.24674e-12	0.000853744	0.34869	6.20019e-11	0.00496449	0.625147	-
Unigene5313_yong_A	718	-2.30754	-0.988571	-0.166041	8.53112e-06	0.0195408	0.652412	9.93562e-05	0.0678901	0.821523	-
Unigene15543_yong_A	350	-2.29776	-2.17143	-0.299996	0.000961064	0.00202286	0.5525	0.00657868	0.0105373	0.788949	gi|242024080|ref|XP_002432458.1|/6e-25/serine/threonine-protein kinase MRCK beta, putative [Pediculus humanus corporis]
Unigene6037_yong_A	233	-2.29776	-1.36408	-0.884958	0.000961064	0.0250412	0.110232	0.00658393	0.0836199	0.321096	gi|357604233|gb|EHJ64104.1|/1e-30/hypothetical protein KGM_10653 [Danaus plexippus]
Unigene35321_yong_A	487	-2.29776	-1.84951	-0.884958	0.000961064	0.0053508	0.110232	0.00657764	0.0237399	0.320988	-
CL1942.Contig1_yong_A	445	-2.29776	-1.84951	-0.747455	0.000961064	0.0053508	0.167137	0.00657449	0.0237229	0.414962	-
Unigene14401_yong_A	313	-2.29776	-2.17143	-0.0369612	0.000961064	0.00202286	0.94815	0.00657345	0.0105195	0.971478	-
CL6083.Contig1_yong_A	826	-2.29247	-0.779117	-0.201592	1.37284e-09	0.00906874	0.453826	2.84095e-08	0.0365452	0.710841	gi|357613634|gb|EHJ68630.1|/2e-34/hypothetical protein KGM_04788 [Danaus plexippus]
Unigene24649_yong_A	462	-2.28396	-0.23163	-0.427546	0.000231622	0.60873	0.351178	0.00190936	0.743626	0.628823	gi|328700986|ref|XP_001947563.2|/3e-35/PREDICTED: hypothetical protein LOC100165165 [Acyrthosiphon pisum]
Unigene21954_yong_A	541	-2.28396	-0.894595	-0.608118	0.000231622	0.0738756	0.197782	0.00191009	0.190333	0.462613	-
Unigene32245_yong_A	523	-2.28396	-1.02013	-1.05558	0.000231622	0.046172	0.0385846	0.00191046	0.133453	0.165588	-
CL969.Contig1_yong_A	446	-2.27109	-1.59728	-1.0733	2.24472e-09	4.32928e-06	0.000639228	4.51891e-08	4.25696e-05	0.00635443	gi|86169623|gb|ABC87051.1|/1e-31/trypsin-like serine protease [Ostrinia furnacalis]
Unigene2332_yong_A	611	-2.26801	-1.01044	-0.686813	2.6886e-14	3.96816e-05	0.0028865	8.82634e-13	0.00032384	0.0224382	gi|224047950|ref|XP_002194783.1|/3e-21/PREDICTED: hypothetical protein, partial [Taeniopygia guttata]
CL1136.Contig1_yong_A	872	-2.263	-1.81474	-1.08466	3.5018e-06	9.44848e-05	0.00739926	4.38006e-05	0.000703856	0.0472648	-
Unigene806_yong_A	1034	-2.25594	-1.92798	-0.963432	1.68909e-13	9.21484e-11	0.000109884	5.20298e-12	1.59933e-09	0.00138012	gi|347967844|ref|XP_312517.5|/1e-73/AGAP002427-PA [Anopheles gambiae str. PEST]
CL1516.Contig1_yong_A	1267	-2.24648	-1.70512	-0.892571	2.40558e-10	2.8682e-07	0.00177554	5.44521e-09	3.36838e-06	0.0150881	-
Unigene24269_yong_A	339	-2.22737	-0.516083	-0.551534	0.0302884	0.514894	0.482546	0.106309	0.701245	0.71974	gi|357609099|gb|EHJ66298.1|/2e-22/hypothetical protein KGM_21726 [Danaus plexippus]
CL1091.Contig1_yong_A	236	-2.22737	-2.10105	-0.551534	0.00679024	0.0116713	0.37935	0.0333455	0.0451887	0.652746	-
CL3099.Contig2_yong_A	2954	-2.22737	-0.838011	-0.210497	0.000381408	0.0976466	0.64435	0.00297127	0.232002	0.813151	gi|322782744|gb|EFZ10565.1|/4e-99/hypothetical protein SINV_07136 [Solenopsis invicta]
Unigene9120_yong_A	413	-2.22737	-2.10105	-0.551534	0.147945	0.183287	0.641874	0.327057	0.360155	0.815489	gi|307188209|gb|EFN73041.1|/2e-09/hypothetical protein EAG_11334 [Camponotus floridanus]
CL313.Contig2_yong_A	224	-2.22737	-1.10105	-1.1365	0.147945	0.40097	0.38149	0.326888	0.604052	0.651904	gi|170059794|ref|XP_001865517.1|/1e-06/Av71 muscle cell intermediate filament [Culex quinquefasciatus]
Unigene5623_yong_A	232	-2.22737	-1.51608	-1.1365	0.0302884	0.106061	0.189472	0.106101	0.246484	0.447153	-
Unigene20065_yong_A	280	-2.22737	-1.10105	-0.551534	0.147945	0.40097	0.641874	0.326167	0.603294	0.814625	gi|357603224|gb|EHJ63667.1|/6e-33/hypothetical protein KGM_17229 [Danaus plexippus]
Unigene25331_yong_A	214	-2.22737	-2.10105	-0.551534	0.147945	0.183287	0.641874	0.325682	0.359027	0.813931	-
Unigene7895_yong_A	428	-2.22737	-1.10105	-0.814569	0.0302884	0.205984	0.319858	0.106257	0.386081	0.589073	-
Unigene20332_yong_A	282	-2.22737	-2.10105	-0.136497	0.147945	0.183287	0.916004	0.323955	0.357437	0.953303	-
CL6697.Contig1_yong_A	422	-2.22737	-2.10105	-1.1365	0.147945	0.183287	0.38149	0.326653	0.359926	0.651672	-
CL1210.Contig1_yong_A	424	-2.22737	-2.10105	-1.1365	0.00679024	0.0116713	0.101129	0.0332846	0.0451199	0.306864	gi|357620882|gb|EHJ72910.1|/2e-11/DNA-dependent protein kinase subunit [Danaus plexippus]
Unigene28042_yong_A	257	-2.22737	-2.10105	-0.136497	0.147945	0.183287	0.916004	0.327444	0.360336	0.957089	gi|357612845|gb|EHJ68197.1|/3e-27/putative DNA mismatch repair protein muts [Danaus plexippus]
Unigene35144_yong_A	259	-2.22737	-2.10105	-0.136497	0.147945	0.183287	0.916004	0.325315	0.358669	0.955146	-
Unigene15813_yong_A	297	-2.22737	-2.10105	-0.136497	0.147945	0.183287	0.916004	0.325565	0.358848	0.955538	-
Unigene18496_yong_A	259	-2.22737	-2.10105	-0.551534	0.147945	0.183287	0.641874	0.324352	0.357954	0.812593	-
Unigene27482_yong_A	249	-2.22737	-2.10105	-1.1365	0.147945	0.183287	0.38149	0.327276	0.36027	0.652188	-
CL6825.Contig1_yong_A	349	-2.22737	-1.10105	-0.136497	0.147945	0.40097	0.916004	0.325999	0.602915	0.955978	-
Unigene21180_yong_A	466	-2.22737	-2.10105	-0.136497	0.0302884	0.0442386	0.862054	0.106396	0.129346	0.943064	gi|357626857|gb|EHJ76769.1|/1e-19/hypothetical protein KGM_02202 [Danaus plexippus]
Unigene19807_yong_A	300	-2.22737	-0.516083	-0.551534	0.147945	0.669038	0.641874	0.324849	0.798909	0.813166	gi|357628169|gb|EHJ77581.1|/6e-39/putative CRSP complex subunit [Danaus plexippus]
Unigene24178_yong_A	233	-2.22737	-2.10105	-1.1365	0.147945	0.183287	0.38149	0.32417	0.357728	0.648667	-
Unigene9656_yong_A	368	-2.22737	-2.10105	-0.136497	0.0302884	0.0442386	0.862054	0.106474	0.129425	0.943422	-
Unigene22491_yong_A	213	-2.22737	-1.10105	-0.136497	0.147945	0.40097	0.916004	0.324799	0.601678	0.954661	-
Unigene26701_yong_A	213	-2.22737	-1.77912	-0.436057	0.00158911	0.00820628	0.408766	0.00997462	0.03353	0.67967	-
Unigene15105_yong_A	213	-2.22737	-1.77912	-0.677065	0.00158911	0.00820628	0.217178	0.00997754	0.0335395	0.480868	gi|357602028|gb|EHJ63249.1|/1e-16/hypothetical protein KGM_22419 [Danaus plexippus]
Unigene31569_yong_A	200	-2.22737	-0.516083	-0.551534	0.147945	0.669038	0.641874	0.324617	0.79871	0.81288	-
Unigene15834_yong_A	338	-2.22737	-1.10105	-0.814569	0.0302884	0.205984	0.319858	0.106448	0.386568	0.589678	gi|357631001|gb|EHJ78752.1|/3e-16/putative Methionyl-tRNA formyltransferase, mitochondrial precursor [Danaus plexippus]
CL6655.Contig2_yong_A	1056	-2.22737	-0.516083	-0.136497	0.147945	0.669038	0.916004	0.324584	0.798578	0.954339	gi|357605832|gb|EHJ64790.1|/3e-63/roundabout, isoform B [Danaus plexippus]
Unigene14302_yong_A	253	-2.22737	-1.10105	-0.136497	0.147945	0.40097	0.916004	0.325065	0.601846	0.954869	-
CL1952.Contig1_yong_A	836	-2.22737	-1.10105	-0.136497	0.147945	0.40097	0.916004	0.322311	0.599489	0.951719	gi|357619187|gb|EHJ71864.1|/3e-18/Aldehyde Dehydrogenase [Danaus plexippus]
Unigene14781_yong_A	274	-2.22737	-1.10105	-0.551534	0.147945	0.40097	0.641874	0.322753	0.59978	0.811141	gi|339240821|ref|XP_003376336.1|/5e-26/retrovirus-related Pol polyprotein from transposon TNT 1-94 [Trichinella spiralis]
Unigene23884_yong_A	204	-2.22737	-2.10105	-1.1365	0.147945	0.183287	0.38149	0.325198	0.35849	0.649819	-
CL2427.Contig1_yong_A	241	-2.22737	-2.10105	-0.136497	0.147945	0.183287	0.916004	0.325899	0.35932	0.955908	-
Unigene22553_yong_A	241	-2.22737	-0.516083	-0.136497	0.147945	0.669038	0.916004	0.3261	0.80006	0.956001	-
Unigene18249_yong_A	240	-2.22737	-2.10105	-1.1365	0.147945	0.183287	0.38149	0.322589	0.356373	0.646577	-
Unigene27327_yong_A	240	-2.22737	-1.10105	-1.1365	0.147945	0.40097	0.38149	0.325799	0.602663	0.65059	-
CL289.Contig1_yong_A	702	-2.22737	-0.878653	-1.1365	0.00679024	0.189292	0.101129	0.0333036	0.36625	0.307037	-
Unigene25975_yong_A	272	-2.22737	-1.10105	-0.136497	0.147945	0.40097	0.916004	0.326301	0.603483	0.956209	-
CL6291.Contig1_yong_A	220	-2.22737	-2.10105	-0.136497	0.147945	0.183287	0.916004	0.323822	0.357307	0.953142	-
CL879.Contig1_yong_A	225	-2.22737	-2.10105	-0.136497	0.0302884	0.0442386	0.862054	0.106127	0.129084	0.942299	-
Unigene11809_yong_A	272	-2.22737	-2.10105	-0.551534	0.147945	0.183287	0.641874	0.322262	0.356101	0.810714	-
Unigene32880_yong_A	268	-2.22737	-0.516083	-0.551534	0.147945	0.669038	0.641874	0.322704	0.79677	0.81107	gi|357626437|gb|EHJ76524.1|/3e-31/hypothetical protein KGM_00234 [Danaus plexippus]
Unigene29703_yong_A	317	-2.22737	-1.10105	-0.814569	0.0302884	0.205984	0.319858	0.106684	0.387141	0.590207	gi|357624261|gb|EHJ75111.1|/3e-36/serine/threonine protein kinase [Danaus plexippus]
CL5373.Contig2_yong_A	365	-2.22737	-2.10105	-1.1365	0.147945	0.183287	0.38149	0.323032	0.356631	0.647009	gi|357613261|gb|EHJ68407.1|/6e-22/hypothetical protein KGM_07711 [Danaus plexippus]
Unigene25731_yong_A	228	-2.22737	-2.10105	-0.551534	0.147945	0.183287	0.641874	0.325448	0.358734	0.813668	-
Unigene7877_yong_A	228	-2.22737	-2.10105	-0.744179	5.72742e-06	0.183287	0.0540876	6.89474e-05	0.358734	0.205414	gi|357614634|gb|EHJ69184.1|/7e-45/putative zinc finger, CCCH-type with G patch domain protein [Danaus plexippus]
CL5677.Contig1_yong_A	778	-2.22737	-0.779117	-0.677065	0.00158911	0.166906	0.217178	0.0099863	0.343764	0.481041	-
CL2743.Contig1_yong_A	611	-2.22737	-1.10105	-1.1365	0.147945	0.40097	0.38149	0.326552	0.603609	0.651337	-
Unigene27429_yong_A	270	-2.22737	-1.10105	-1.1365	0.147945	0.40097	0.38149	0.325182	0.601929	0.649794	gi|357615824|gb|EHJ69851.1|/1e-11/hypothetical protein KGM_03964 [Danaus plexippus]
Unigene33787_yong_A	296	-2.22737	-2.10105	-0.136497	0.147945	0.183287	0.916004	0.326318	0.359615	0.956232	-
Unigene10092_yong_A	459	-2.22737	-0.779117	-0.329142	0.0302884	0.344418	0.66742	0.106109	0.534189	0.834333	gi|357628720|gb|EHJ77944.1|/4e-78/hypothetical protein KGM_00262 [Danaus plexippus]
Unigene23702_yong_A	267	-2.22737	-2.10105	-0.551534	0.147945	0.183287	0.641874	0.326519	0.35986	0.814985	gi|357619800|gb|EHJ72233.1|/3e-28/fatty-acyl CoA reductase 5 [Danaus plexippus]
Unigene22672_yong_A	238	-2.22737	-1.10105	-0.551534	0.147945	0.40097	0.641874	0.325832	0.602705	0.814242	gi|357602800|gb|EHJ63513.1|/1e-35/hypothetical protein KGM_07694 [Danaus plexippus]
Unigene25973_yong_A	238	-2.22737	-0.516083	-0.551534	0.147945	0.669038	0.641874	0.322344	0.796418	0.810833	gi|357607605|gb|EHJ65606.1|/2e-42/hypothetical protein KGM_00581 [Danaus plexippus]
CL1614.Contig1_yong_A	606	-2.22737	-0.516083	-0.136497	0.147945	0.669038	0.916004	0.324468	0.798533	0.954269	-
Unigene21016_yong_A	628	-2.22737	-1.10105	-0.814569	9.30818e-05	0.0222312	0.0727518	0.000858263	0.0759469	0.249462	gi|432431|gb|AAA53489.1|/2e-06/putative reverse transcriptase [Anopheles gambiae]
Unigene8398_yong_A	307	-2.22737	-2.10105	-1.1365	0.147945	0.183287	0.38149	0.32672	0.359958	0.651723	-
CL6044.Contig1_yong_A	698	-2.22737	-1.10105	-1.1365	0.147945	0.40097	0.38149	0.324203	0.60126	0.648744	gi|328726585|ref|XP_003248957.1|/2e-14/PREDICTED: general transcription factor II-I repeat domain-containing protein 2-like [Acyrthosiphon pisum]
CL4060.Contig1_yong_A	406	-2.22737	-0.779117	-0.136497	0.0302884	0.344418	0.862054	0.106239	0.53442	0.942753	gi|324507647|gb|ADY43240.1|/8e-09/Zinc finger protein [Ascaris suum]
Unigene15757_yong_A	290	-2.22737	-1.10105	-0.136497	0.147945	0.40097	0.916004	0.327428	0.604559	0.957043	-
CL4757.Contig3_yong_A	500	-2.22737	-0.686008	-0.399531	0.00679024	0.28981	0.515116	0.0332732	0.492883	0.759212	-
Unigene18657_yong_A	429	-2.22737	-0.194155	-0.436057	0.00158911	0.710254	0.408766	0.00996734	0.834954	0.679277	-
Unigene21800_yong_A	1129	-2.22737	-0.878653	-0.551534	0.00679024	0.189292	0.37935	0.0332694	0.366135	0.652174	gi|343481903|gb|AEM44817.1|/3e-78/unknown [Pectinophora gossypiella]
Unigene19779_yong_A	310	-2.22737	-1.51608	-0.329142	0.0302884	0.106061	0.66742	0.106798	0.247644	0.835907	-
Unigene13200_yong_A	238	-2.22737	-1.36408	-0.721459	0.00679024	0.0614174	0.263288	0.033296	0.166896	0.541164	-
Unigene373_yong_A	295	-2.22737	-1.51608	-0.329142	0.0302884	0.106061	0.66742	0.106658	0.247484	0.835713	gi|357625017|gb|EHJ75573.1|/2e-10/hypothetical protein KGM_00365 [Danaus plexippus]
Unigene13248_yong_A	319	-2.22737	-0.293691	-0.329142	0.0302884	0.706084	0.66742	0.106719	0.832798	0.835859	-
Unigene19206_yong_A	278	-2.22737	-2.10105	-1.1365	0.0302884	0.0442386	0.189472	0.106213	0.129197	0.447495	-
Unigene30776_yong_A	557	-2.21211	-1.97615	-0.877305	3.55882e-23	2.98388e-19	1.12792e-06	1.9467e-21	9.12441e-18	2.19494e-05	gi|357605422|gb|EHJ64610.1|/2e-36/hypothetical protein KGM_21587 [Danaus plexippus]
Unigene5448_yong_A	2355	-2.20169	-0.787782	-0.31563	9.0917e-40	3.99148e-09	0.0098758	8.83252e-38	5.85584e-08	0.0598752	gi|15150419|gb|AAK84933.1|/0.0/SD02026p [Drosophila melanogaster]
CL5564.Contig1_yong_A	1078	-2.2009	-0.579809	-0.762101	1.49316e-07	0.0739824	0.021795	2.34515e-06	0.190483	0.108907	gi|298204337|gb|ADI61817.1|/8e-96/endonuclease-reverse transcriptase [Bombyx mori]
Unigene3057_yong_A	804	-2.19747	-1.33418	-0.982607	2.42602e-23	8.34772e-12	6.86346e-08	1.33899e-21	1.60293e-10	1.61368e-06	-
Unigene12602_yong_A	1019	-2.18555	-1.86658	-0.317069	3.75082e-05	0.000305094	0.418394	0.000379501	0.00201591	0.688252	gi|270016625|gb|EFA13071.1|/9e-25/hypothetical protein TcasGA2_TC006870 [Tribolium castaneum]
CL2258.Contig1_yong_A	243	-2.18555	-1.69666	-0.37847	3.75082e-05	0.000717564	0.338466	0.000379322	0.0042728	0.611134	gi|357628757|gb|EHJ77960.1|/4e-07/putative smad nuclear interacting protein [Danaus plexippus]
Unigene33194_yong_A	611	-2.17846	-0.549636	-0.148988	0.000152125	0.217486	0.722904	0.00132473	0.40262	0.88085	-
CL4431.Contig2_yong_A	676	-2.17846	-1.17767	-1.08759	0.000152125	0.0177774	0.0248564	0.00132527	0.0632193	0.118208	-
Unigene34281_yong_A	547	-2.17846	-1.6371	-0.148988	0.000152125	0.00239604	0.722904	0.00132312	0.0120422	0.88075	gi|312381152|gb|EFR26964.1|/1e-50/hypothetical protein AND_06612 [Anopheles darlingi]
Unigene19324_yong_A	309	-2.17846	-0.936659	-0.0286936	0.000152125	0.0491754	0.951726	0.001325	0.138163	0.974841	-
CL1624.Contig1_yong_A	363	-2.17846	-1.46717	-0.865195	0.000152125	0.00503644	0.0634414	0.00132339	0.0226103	0.227689	gi|357606351|gb|EHJ65032.1|/2e-40/target of rapamycin isoform 1 [Danaus plexippus]
Unigene14505_yong_A	532	-2.16848	-1.36408	-0.229606	0.000624692	0.0161807	0.622784	0.00456583	0.0585941	0.798905	gi|237648988|ref|NP_001153671.1|/5e-66/ring and YY1 binding protein [Bombyx mori]
CL1190.Contig1_yong_A	1095	-2.16848	-1.36408	-0.814569	0.000624692	0.0161807	0.110318	0.00456972	0.0586187	0.320998	-
CL1137.Contig1_yong_A	523	-2.16848	-1.04215	-0.399531	0.000624692	0.0517352	0.401686	0.00456506	0.143699	0.670845	gi|357618077|gb|EHJ71171.1|/8e-23/hypothetical protein KGM_08639 [Danaus plexippus]
CL3777.Contig1_yong_A	251	-2.16848	-2.04215	-1.0776	0.000624692	0.00142523	0.043685	0.00456661	0.00774881	0.179103	gi|114051289|ref|NP_001040380.1|/7e-16/F-box only protein 21 [Bombyx mori]
CL5170.Contig1_yong_A	3446	-2.16464	-1.05374	-0.297433	9.36996e-27	7.38388e-10	0.0455574	5.89087e-25	1.17345e-08	0.180668	gi|357605534|gb|EHJ64665.1|/0.0/kinesin-like protein b [Danaus plexippus]
CL1170.Contig2_yong_A	486	-2.1592	-0.733314	-0.124909	2.53444e-08	0.0181865	0.655826	4.42934e-07	0.0644884	0.82534	-
Unigene5130_yong_A	643	-2.15337	-1.21969	-1.0625	0.00261076	0.0512772	0.0779708	0.0153886	0.142758	0.264208	gi|357608391|gb|EHJ65970.1|/4e-67/Rab5 GDP/GTP exchange factor [Danaus plexippus]
Unigene32287_yong_A	404	-2.15337	-0.21969	-0.155606	0.00261076	0.682822	0.7695	0.0153507	0.809166	0.902968	gi|357615006|gb|EHJ69423.1|/7e-24/BMP and activin membrane-bound inhibitor-like protein [Danaus plexippus]
Unigene8394_yong_A	213	-2.15337	-0.85712	-0.603065	0.00261076	0.144328	0.278896	0.0153802	0.30894	0.559986	gi|357618539|gb|EHJ71484.1|/1e-28/hypothetical protein KGM_16338 [Danaus plexippus]
Unigene12325_yong_A	504	-2.15337	-0.85712	-0.740568	0.00261076	0.144328	0.193799	0.0153928	0.308956	0.455148	gi|357621896|gb|EHJ73559.1|/2e-18/putative zinc finger protein 99 [Danaus plexippus]
Unigene3419_yong_A	347	-2.14645	-0.672202	-0.515008	3.91258e-07	0.0455374	0.112559	5.73988e-06	0.131822	0.326902	gi|357631576|gb|EHJ79045.1|/1e-40/hypothetical protein KGM_15550 [Danaus plexippus]
Unigene444_yong_A	974	-2.14248	-1.12307	-0.215107	6.0942e-05	0.0146367	0.584272	0.00058451	0.0535739	0.787284	gi|307202706|gb|EFN82011.1|/1e-11/hypothetical protein EAI_14404 [Harpegnathos saltator]
Unigene32589_yong_A	282	-2.12784	-1.00151	-0.299996	0.0112087	0.158341	0.634508	0.0491828	0.332552	0.808344	gi|357629196|gb|EHJ78126.1|/2e-16/multiplexin, isoform M [Danaus plexippus]
Unigene20850_yong_A	347	-2.12784	-1.00151	-0.621924	0.0112087	0.158341	0.345086	0.0493391	0.333006	0.62189	gi|357610267|gb|EHJ66904.1|/5e-18/wd-repeat protein [Danaus plexippus]
Unigene1307_yong_A	639	-2.12784	-1.36408	-0.399531	6.13712e-06	0.00128741	0.260994	7.32633e-05	0.00712429	0.539146	gi|357631732|gb|EHJ79201.1|/3e-48/hypothetical protein KGM_15434 [Danaus plexippus]
Unigene31352_yong_A	243	-2.12784	-0.779117	-0.162492	0.0112087	0.254254	0.797314	0.0491125	0.450637	0.920657	-
Unigene34774_yong_A	413	-2.12784	-1.58647	-0.621924	0.0112087	0.044135	0.345086	0.0491175	0.129473	0.620878	-
Unigene13184_yong_A	509	-2.12784	-0.779117	-0.814569	0.0112087	0.254254	0.231078	0.0491325	0.450766	0.500296	-
Unigene7732_yong_A	296	-2.12784	-1.41655	-0.621924	0.00024741	0.00730198	0.17191	0.00202012	0.0310525	0.422075	gi|357606576|gb|EHJ65119.1|/9e-24/hypothetical protein KGM_22198 [Danaus plexippus]
CL4923.Contig1_yong_A	765	-2.12268	-0.960724	-0.0317995	1.26369e-11	0.000258108	0.89056	3.23957e-10	0.00173386	0.950461	gi|270012680|gb|EFA09128.1|/7e-07/hypothetical protein TcasGA2_TC015989 [Tribolium castaneum]
Unigene7070_yong_A	664	-2.12176	-0.953615	-0.832947	4.57356e-10	0.000828988	0.00264782	9.98417e-09	0.00485258	0.0209107	gi|357624432|gb|EHJ75214.1|/2e-37/hypothetical protein KGM_13903 [Danaus plexippus]
Unigene14754_yong_A	642	-2.11844	-1.05923	-0.486994	6.30536e-07	0.00355644	0.135529	8.93277e-06	0.0168608	0.370398	gi|357625270|gb|EHJ75771.1|/1e-26/putative golgin IMH1 [Danaus plexippus]
Unigene5294_yong_A	457	-2.10708	-0.215216	-0.250668	0.0010173	0.656218	0.600332	0.00688898	0.789632	0.796804	-
Unigene31011_yong_A	439	-2.10708	-1.98075	-0.0162026	0.0010173	0.0022289	0.981408	0.00689007	0.0113248	0.991706	-
Unigene13063_yong_A	541	-2.10708	-1.30268	-0.43124	0.0010173	0.0231908	0.378434	0.00689877	0.0779962	0.653071	gi|357614552|gb|EHJ69144.1|/4e-56/putative kinesin family member 21A [Danaus plexippus]
Unigene12249_yong_A	340	-2.10708	-1.49532	-0.878699	0.0010173	0.0118058	0.0957824	0.0068966	0.0455376	0.298731	-
Unigene1658_yong_A	402	-2.10184	-1.16816	-0.238376	2.57532e-07	0.00104599	0.429554	3.90068e-06	0.0059532	0.704595	gi|357631102|gb|EHJ78796.1|/2e-10/hypothetical protein KGM_19594 [Danaus plexippus]
Unigene5404_yong_A	799	-2.09809	-0.691655	-0.355137	9.85752e-05	0.110609	0.382548	0.000902713	0.256032	0.646871	-
CL2684.Contig2_yong_A	327	-2.09131	-0.964984	-0.862932	3.23538e-11	0.000286392	0.00087437	7.98891e-10	0.00190488	0.00828711	-
CL4167.Contig1_yong_A	2264	-2.08987	-0.593704	-0.167748	4.68242e-39	2.61842e-06	0.149963	4.4287e-37	2.67211e-05	0.395733	gi|357607562|gb|EHJ65589.1|/e-123/ribosomal protein S6 kinase [Danaus plexippus]
Unigene3684_yong_A	1248	-2.08924	-0.85712	-0.510701	6.22312e-24	5.824e-07	0.00143334	3.53e-22	6.57478e-06	0.0124977	gi|357608006|gb|EHJ65776.1|/e-110/putative restin [Danaus plexippus]
Unigene31235_yong_A	566	-2.08765	-0.854406	-0.487758	1.0532e-07	0.00862404	0.107245	1.69634e-06	0.0350576	0.316692	gi|357605428|gb|EHJ64616.1|/2e-14/hypothetical protein KGM_21585 [Danaus plexippus]
Unigene32523_yong_A	250	-2.07537	-0.949042	-0.984494	0.0504154	0.291724	0.271154	0.155431	0.492488	0.550487	-
Unigene32677_yong_A	320	-2.07537	-1.36408	-0.399531	0.0504154	0.159108	0.625614	0.156283	0.333415	0.801677	gi|357604472|gb|EHJ64205.1|/5e-33/hypothetical protein KGM_14146 [Danaus plexippus]
Unigene20147_yong_A	320	-2.07537	-0.36408	-0.662566	0.0504154	0.66117	0.434516	0.155464	0.793378	0.705784	gi|357625415|gb|EHJ75870.1|/7e-40/putative histone deacetylase 7A [Danaus plexippus]
Unigene13954_yong_A	463	-2.07537	-0.248603	-0.0776032	0.0042595	0.653898	0.891374	0.0228514	0.787587	0.949451	gi|357622635|gb|EHJ74061.1|/5e-09/putative centrosomal protein 350kDa [Danaus plexippus]
CL3058.Contig1_yong_A	265	-2.07537	-1.36408	-0.662566	0.0504154	0.159108	0.434516	0.155856	0.332865	0.706688	gi|357626518|gb|EHJ76580.1|/8e-25/hypothetical protein KGM_20909 [Danaus plexippus]
Unigene28195_yong_A	269	-2.07537	-0.949042	-0.662566	0.0504154	0.291724	0.434516	0.155811	0.493144	0.706502	gi|357611444|gb|EHJ67490.1|/1e-22/putative zinc finger protein 729 [Danaus plexippus]
Unigene24551_yong_A	218	-2.07537	-1.36408	-0.984494	0.0504154	0.159108	0.271154	0.155453	0.332237	0.550565	-
CL3746.Contig3_yong_A	415	-2.07537	-0.36408	-0.177139	0.0504154	0.66117	0.829994	0.155721	0.793643	0.930645	-
Unigene21791_yong_A	266	-2.07537	-0.627114	-0.177139	0.0504154	0.4632	0.829994	0.155755	0.652189	0.930742	-
Unigene22696_yong_A	213	-2.07537	-1.94904	-0.399531	0.0504154	0.0707468	0.625614	0.15533	0.183136	0.799753	-
Unigene28504_yong_A	384	-2.07537	-1.534	-0.832491	4.83174e-10	8.87086e-07	0.00234318	1.0521e-08	9.6899e-06	0.0187659	gi|6560683|gb|AAF16719.1|AF117597_1/3e-23/unknown [Manduca sexta]
Unigene8186_yong_A	212	-2.07537	-1.94904	-0.662566	0.0504154	0.0707468	0.434516	0.155576	0.183356	0.705996	gi|357601929|gb|EHJ63197.1|/1e-11/putative protein arginine N-methyltransferase [Danaus plexippus]
Unigene8451_yong_A	217	-2.07537	-0.627114	-0.177139	0.0504154	0.4632	0.829994	0.156453	0.653383	0.931589	gi|67597944|ref|XP_666184.1|/2e-10/hypothetical protein [Cryptosporidium hominis TU502]
Unigene32028_yong_A	481	-2.07537	-1.62711	-0.814569	0.0042595	0.0188614	0.17033	0.0228686	0.0663579	0.420254	-
Unigene172_yong_A	723	-2.07537	-0.779117	-0.340638	0.0042595	0.0598184	0.372026	0.0228686	0.163095	0.647582	-
Unigene16375_yong_A	242	-2.07537	-0.36408	-0.399531	0.0504154	0.66117	0.625614	0.156317	0.794417	0.801725	-
Unigene20806_yong_A	418	-2.07537	-1.94904	-0.662566	0.0504154	0.0707468	0.434516	0.155934	0.183709	0.706902	gi|357603480|gb|EHJ63798.1|/1e-34/hypothetical protein KGM_20325 [Danaus plexippus]
Unigene20404_yong_A	273	-2.07537	-1.36408	-0.662566	0.0504154	0.159108	0.434516	0.15571	0.332511	0.706262	gi|357612888|gb|EHJ68217.1|/1e-32/hypothetical protein KGM_12623 [Danaus plexippus]
Unigene22951_yong_A	262	-2.07537	-1.36408	-0.984494	0.0504154	0.159108	0.271154	0.155777	0.332607	0.55098	gi|357606351|gb|EHJ65032.1|/2e-33/target of rapamycin isoform 1 [Danaus plexippus]
Unigene1991_yong_A	454	-2.07537	-1.14169	-0.0776032	0.0042595	0.0723004	0.891374	0.0228229	0.186576	0.949287	gi|357613926|gb|EHJ68787.1|/9e-51/hypothetical protein KGM_21092 [Danaus plexippus]
Unigene7711_yong_A	223	-2.07537	-0.949042	-0.662566	0.0504154	0.291724	0.434516	0.156137	0.493763	0.707275	-
Unigene219_yong_A	276	-2.07537	-0.833565	-0.984494	0.000400302	0.0859984	0.0463086	0.00308932	0.214113	0.183125	gi|357604355|gb|EHJ64149.1|/2e-11/hypothetical protein KGM_12673 [Danaus plexippus]
Unigene12032_yong_A	345	-2.07537	-1.14169	-0.284054	0.0042595	0.0723004	0.604424	0.0228343	0.186587	0.793424	gi|357611829|gb|EHJ67667.1|/9e-18/hypothetical protein KGM_07311 [Danaus plexippus]
Unigene35360_yong_A	330	-2.07537	-1.36408	-0.814569	0.0042595	0.0390326	0.17033	0.0228315	0.118343	0.419989	gi|357608037|gb|EHJ65795.1|/6e-09/hypothetical protein KGM_12292 [Danaus plexippus]
Unigene6914_yong_A	358	-2.07537	-1.534	-0.110025	0.000400302	0.0052501	0.802158	0.00309099	0.0233894	0.922104	gi|357629877|gb|EHJ78383.1|/2e-64/glutamate-gated chloride channel [Danaus plexippus]
Unigene22614_yong_A	260	-2.07537	-1.36408	-0.984494	0.0504154	0.159108	0.271154	0.156103	0.333108	0.551837	-
Unigene6258_yong_A	275	-2.07537	-0.949042	-0.662566	0.0504154	0.291724	0.434516	0.15643	0.494248	0.707756	gi|357628058|gb|EHJ77519.1|/6e-07/hypothetical protein KGM_15294 [Danaus plexippus]
Unigene7834_yong_A	508	-2.06772	-0.402969	-0.102371	2.1338e-11	0.0894356	0.649812	5.33947e-10	0.220962	0.818942	-
Unigene18551_yong_A	1044	-2.06299	-0.779117	-0.424622	1.68409e-07	0.0161341	0.160077	2.63154e-06	0.0585432	0.414315	-
Unigene35159_yong_A	524	-2.05745	-1.77912	-0.492641	1.58664e-05	0.000142924	0.183168	0.000174157	0.00102523	0.435755	gi|21430924|gb|AAM51140.1|/1e-28/SD27140p [Drosophila melanogaster]
Unigene11176_yong_A	230	-2.05229	-1.41139	-0.681302	0.0001587	0.00477956	0.118232	0.0013728	0.021549	0.33783	gi|357621001|gb|EHJ72987.1|/1e-18/putative Polyadenylation factor subunit [Danaus plexippus]
Unigene1384_yong_A	617	-2.0513	-1.62158	-0.481585	2.62502e-23	1.71479e-16	0.00257682	1.44511e-21	4.6156e-15	0.0204097	gi|357602534|gb|EHJ63440.1|/6e-79/chromodomain-helicase-DNA-binding protein 1 [Danaus plexippus]
Unigene26304_yong_A	466	-2.04295	-1.91662	-0.689038	0.00164653	0.00346468	0.18741	0.0102735	0.0165092	0.444718	-
Unigene12513_yong_A	336	-2.04295	-0.653586	-0.814569	0.00164653	0.2128	0.127198	0.010278	0.395319	0.354547	gi|114052689|ref|NP_001040490.1|/2e-35/ecto-nucleotidase precursor [Bombyx mori]
Unigene17566_yong_A	802	-2.02242	-1.73051	-0.740119	1.57296e-34	7.3311e-27	3.69092e-08	1.31407e-32	3.03274e-25	9.01174e-07	-
Unigene24645_yong_A	351	-2.02092	-0.672202	-0.515008	0.0183393	0.33655	0.445342	0.0731186	0.531831	0.703529	gi|298204351|gb|ADI61824.1|/2e-42/endonuclease-reverse transcriptase [Bombyx mori]
Unigene13267_yong_A	319	-2.02092	-1.47956	-0.345083	0.0183393	0.0661258	0.601298	0.073017	0.174439	0.796983	gi|357614531|gb|EHJ69137.1|/2e-52/putative clathrin coat assembly protein [Danaus plexippus]
CL3358.Contig1_yong_A	213	-2.02092	-1.89459	-0.930046	0.0183393	0.029088	0.197981	0.0730508	0.0925287	0.462103	gi|357608905|gb|EHJ66205.1|/4e-11/hypothetical protein KGM_06610 [Danaus plexippus]
Unigene30584_yong_A	292	-2.02092	-1.02013	-0.19308	0.000644136	0.046172	0.665092	0.00468165	0.133426	0.834566	gi|357620808|gb|EHJ72857.1|/1e-13/putative ebna2 binding protein P100 [Danaus plexippus]
CL3856.Contig1_yong_A	284	-2.02092	-1.30963	-0.19308	0.000644136	0.0150316	0.665092	0.00467928	0.0548796	0.834445	-
Unigene16338_yong_A	516	-2.00978	-0.62042	-0.382853	1.02037e-05	0.0912966	0.2743	0.000116995	0.219269	0.555723	gi|270015244|gb|EFA11692.1|/1e-19/hypothetical protein TcasGA2_TC005051 [Tribolium castaneum]
CL6152.Contig1_yong_A	454	-2.00498	-1.68601	-0.914104	0.000254238	0.00160393	0.0478266	0.00206839	0.00856918	0.186647	-
Unigene26381_yong_A	532	-2.00498	-1.36408	-0.814569	0.000254238	0.00686378	0.0727518	0.00206644	0.0293859	0.249363	-
Unigene1051_yong_A	1410	-1.99942	-0.642796	-0.117132	1.02314e-12	0.00468372	0.571798	2.90567e-11	0.0211722	0.777542	gi|357605904|gb|EHJ64828.1|/e-115/hypothetical protein KGM_22293 [Danaus plexippus]
Unigene2472_yong_A	1648	-1.9932	-0.905078	-0.672772	3.70736e-124	8.25284e-37	4.766e-23	1.29426e-121	4.52459e-35	3.28466e-21	gi|357612872|gb|EHJ68209.1|/8e-94/hypothetical protein KGM_15820 [Danaus plexippus]
Unigene30557_yong_A	226	-1.99291	-0.696655	-0.4426	0.0068971	0.250756	0.442804	0.03367	0.447933	0.703435	gi|357619261|gb|EHJ71905.1|/9e-10/haywire, isoform A [Danaus plexippus]
Unigene29288_yong_A	296	-1.99291	-0.696655	-0.679639	1.66741e-06	0.0410356	0.0438556	2.20915e-05	0.12287	0.179683	gi|350413217|ref|XP_003489920.1|/1e-07/PREDICTED: nesprin-1-like [Bombus impatiens]
Unigene14705_yong_A	750	-1.98636	-1.75312	-0.895489	6.7666e-07	9.19084e-06	0.0078624	9.52649e-06	8.4644e-05	0.0496498	gi|270017072|gb|EFA13518.1|/2e-48/hypothetical protein TcasGA2_TC001491 [Tribolium castaneum]
Unigene11249_yong_A	1019	-1.98073	-0.803779	-0.436684	3.15288e-19	1.35708e-05	0.0110991	1.3986e-17	0.00012133	0.0657127	-
Unigene35037_yong_A	399	-1.97583	-0.849507	-0.206886	0.00264748	0.126471	0.679872	0.0155411	0.279436	0.846832	gi|357626233|gb|EHJ76393.1|/6e-33/hypothetical protein KGM_19552 [Danaus plexippus]
CL3888.Contig1_yong_A	1634	-1.96957	-0.348483	-0.383934	1.38265e-10	0.142648	0.10562	3.21099e-09	0.307587	0.312836	gi|357609484|gb|EHJ66476.1|/3e-35/hypothetical protein KGM_11178 [Danaus plexippus]
Unigene4705_yong_A	416	-1.96434	-0.722534	-0.757985	0.00103048	0.145188	0.125282	0.00697051	0.310489	0.350954	gi|357625425|gb|EHJ75880.1|/4e-14/hypothetical protein KGM_06150 [Danaus plexippus]
Unigene12631_yong_A	422	-1.96434	-0.335511	-0.136497	0.00103048	0.472472	0.764832	0.00696612	0.663037	0.901857	gi|357631020|gb|EHJ78759.1|/8e-60/hypothetical protein KGM_11848 [Danaus plexippus]
Unigene29499_yong_A	688	-1.95989	-1.534	-0.360003	1.0692e-06	6.42564e-05	0.245916	1.46215e-05	0.000497483	0.524006	gi|357618028|gb|EHJ71124.1|/2e-56/hypothetical protein KGM_08122 [Danaus plexippus]
Unigene1835_yong_A	753	-1.95989	-0.72665	-0.211904	1.0692e-06	0.0290254	0.48518	1.46308e-05	0.092589	0.722096	gi|357622708|gb|EHJ74123.1|/1e-97/hypothetical protein KGM_01614 [Danaus plexippus]
Unigene22073_yong_A	308	-4.5493	-3.42297	-2.45842	9.35262e-07	1.77578e-05	0.000234902	1.29633e-05	0.00015435	0.00267822	gi|322789374|gb|EFZ14686.1|/2e-52/hypothetical protein SINV_14976 [Solenopsis invicta]
Unigene2203_yong_A	554	-2.44976	-0.384838	0.0103445	7.48274e-06	0.328058	0.968654	8.79335e-05	0.522855	0.981808	gi|357608339|gb|EHJ65941.1|/4e-57/hypothetical protein KGM_21982 [Danaus plexippus]
Unigene22015_yong_A	330	-3.81234	-1.36408	-0.262028	0.000446622	0.0614174	0.66527	0.00339673	0.16676	0.83382	-
Unigene21981_yong_A	392	-2.22737	-0.516083	0.378076	2.29872e-05	0.198904	0.256372	0.000243301	0.37707	0.530284	-
Unigene21968_yong_A	684	-2.04295	-0.238549	0.118317	0.00164653	0.63049	0.780986	0.010269	0.764043	0.912278	gi|357605863|gb|EHJ64810.1|/2e-98/putative coronin [Danaus plexippus]
Unigene21944_yong_A	621	-4.42901	-0.980751	0.246832	3.25756e-06	0.0703724	0.554162	4.09604e-05	0.183421	0.790694	gi|357614688|gb|EHJ69213.1|/3e-53/hypothetical protein KGM_02331 [Danaus plexippus]
Unigene21897_yong_A	313	-2.40794	-0.86658	0.682931	0.00243484	0.165072	0.133963	0.0144889	0.34062	0.36656	gi|357629011|gb|EHJ78058.1|/1e-52/Ca [Danaus plexippus]
Unigene21894_yong_A	742	-3.03473	0.179062	0.0561482	5.22702e-07	0.600966	0.866504	7.49911e-06	0.73677	0.945128	gi|270014496|gb|EFA10944.1|/e-103/hypothetical protein TcasGA2_TC001775 [Tribolium castaneum]
Unigene21842_yong_A	856	-2.81234	-0.141687	0.551559	3.75972e-08	0.673014	0.0533962	6.43966e-07	0.800842	0.203559	gi|357626211|gb|EHJ76380.1|/2e-98/hypothetical protein KGM_16406 [Danaus plexippus]
Unigene21793_yong_A	747	-12.3894	0.161989	-0.210497	6.89002e-08	0.687328	0.64435	1.14275e-06	0.81417	0.813246	gi|357605534|gb|EHJ64665.1|/9e-12/kinesin-like protein b [Danaus plexippus]
Unigene21762_yong_A	378	-2.40794	-0.696655	-0.317069	0.00243484	0.250756	0.576414	0.014499	0.448081	0.782586	gi|357617940|gb|EHJ71079.1|/3e-11/hypothetical protein KGM_14284 [Danaus plexippus]
Unigene21736_yong_A	1685	-4.42901	-1.63971	-0.675166	1.19085e-16	2.00888e-06	0.0193751	4.60261e-15	2.08861e-05	0.1003	gi|270016625|gb|EFA13071.1|/e-107/hypothetical protein TcasGA2_TC006870 [Tribolium castaneum]
Unigene21734_yong_A	654	-2.4415	-0.993242	0.0553707	6.69386e-09	0.00313958	0.834482	1.26791e-07	0.0151559	0.933857	gi|357629011|gb|EHJ78058.1|/2e-93/Ca [Danaus plexippus]
Unigene21707_yong_A	443	-2.56841	-1.70512	-0.892571	0.000850342	0.0124916	0.127114	0.00589787	0.0477265	0.354682	gi|357613333|gb|EHJ68444.1|/4e-15/hypothetical protein KGM_22044 [Danaus plexippus]
Unigene21623_yong_A	475	-2.84404	-0.302679	0.831794	9.73808e-05	0.533902	0.0291924	0.000892917	0.715301	0.133913	gi|357616639|gb|EHJ70297.1|/4e-41/hypothetical protein KGM_09919 [Danaus plexippus]
Unigene21544_yong_A	1712	-2.29776	0.609925	-0.747455	2.13362e-06	0.0381798	0.0473984	2.75376e-05	0.116264	0.185177	gi|357612664|gb|EHJ68109.1|/0.0/hypothetical protein KGM_01730 [Danaus plexippus]
Unigene2154_yong_A	959	-2.81234	0.188461	-1.49907	3.75972e-08	0.533592	0.000307924	6.43453e-07	0.715197	0.00339851	gi|357620077|gb|EHJ72397.1|/7e-77/hypothetical protein KGM_00064 [Danaus plexippus]
Unigene21537_yong_A	562	-2.60588	1.044	0.439188	7.16892e-05	0.00264642	0.25127	0.000676706	0.0131217	0.529478	gi|357626163|gb|EHJ76351.1|/8e-66/putative BTB/POZ domain-containing protein [Danaus plexippus]
Unigene21326_yong_A	241	-13.185	-3.58647	-1.62192	9.89836e-05	0.00145986	0.0388896	0.000901454	0.00790915	0.166433	gi|307186027|gb|EFN71782.1|/3e-18/hypothetical protein EAG_00524 [Camponotus floridanus]
Unigene21239_yong_A	502	-2.40794	0.592851	0.0979684	0.00243484	0.201742	0.836628	0.0144829	0.379863	0.935385	gi|357606168|gb|EHJ64941.1|/1e-10/hypothetical protein KGM_19887 [Danaus plexippus]
Unigene21185_yong_A	511	-2.60588	1.7299	-0.515008	0.00619708	7.4213e-05	0.445342	0.0310324	0.00056734	0.703272	-
Unigene2116_yong_A	1940	-2.56256	0.907725	0.0177038	1.14553e-12	5.5176e-06	0.933986	3.2404e-11	5.32114e-05	0.963027	gi|91077376|ref|XP_975200.1|/e-113/PREDICTED: similar to forkhead box subgroup O [Tribolium castaneum]
Unigene2093_yong_A	600	-2.59634	0.53513	-0.259708	5.9359e-33	3.08462e-05	0.0782342	4.69406e-31	0.000255504	0.264809	gi|332024687|gb|EGI64880.1|/2e-43/La-related protein [Acromyrmex echinatior]
Unigene20852_yong_A	317	-12.7895	-3.58647	-0.814569	9.89836e-05	0.00145986	0.231078	0.000904331	0.00791711	0.500748	-
Unigene2034_yong_A	834	-2.7128	1.529	-1.20689	0.000290478	1.64857e-05	0.0396068	0.00232838	0.00014481	0.168899	-
Unigene2032_yong_A	620	-3.40794	0.777276	0.185431	1.87807e-07	0.0144791	0.592246	2.90715e-06	0.0531279	0.789497	gi|61162118|dbj|BAD91049.1|/4e-98/Bm1-cadherin [Bombyx mori]
Unigene20309_yong_A	1097	-3.99291	0.220883	-1.4426	2.9727e-08	0.523548	0.00240448	5.14916e-07	0.703263	0.0192105	gi|270004778|gb|EFA01226.1|/e-115/hypothetical protein TcasGA2_TC010553 [Tribolium castaneum]
Unigene20070_yong_A	602	-3.07537	0.694814	-0.525062	0.00038446	0.117504	0.35373	0.00298963	0.262623	0.631428	-
Unigene1994_yong_A	1551	-6.1149	-0.596253	0.975978	2.21346e-20	0.0313588	2.3162e-06	1.04792e-18	0.0986036	4.30723e-05	gi|270013632|gb|EFA10080.1|/e-145/hypothetical protein TcasGA2_TC012257 [Tribolium castaneum]
Unigene19869_yong_A	309	-11.8264	2.16842	0.185431	0.0101107	8.83572e-05	0.800272	0.0458064	0.000661521	0.920992	-
Unigene19695_yong_A	808	-3.81234	-0.516083	0.366003	0.000446622	0.413594	0.472012	0.00340457	0.611037	0.709523	gi|357627438|gb|EHJ77126.1|/1e-78/putative Pleckstrin-like proteiny domain-containing family G member 1 [Danaus plexippus]
Unigene1969_yong_A	638	-2.16848	1.33636	-0.00721385	0.000624692	9.95298e-05	0.996916	0.0045635	0.000735471	0.99805	gi|119351872|gb|ABL63639.1|/3e-53/STAT [Hyphantria cunea]
Unigene19610_yong_A	854	-3.12784	0.99849	0.992786	5.93136e-06	0.00306964	0.0031121	7.11631e-05	0.0148532	0.0239332	gi|357627188|gb|EHJ76960.1|/e-129/putative zinc finger protein 347 [Danaus plexippus]
Unigene19550_yong_A	311	-3.67803	-3.55171	-2.58716	3.04732e-09	1.51976e-08	9.43274e-07	6.03282e-08	2.08965e-07	1.86506e-05	-
Unigene19548_yong_A	715	-4.85964	-0.209752	-0.124909	2.1522e-08	0.609744	0.75822	3.79374e-07	0.744591	0.895333	-
Unigene19459_yong_A	1278	-3.68305	-0.481437	0.666558	4.09058e-20	0.0429988	0.000499328	1.91339e-18	0.126657	0.00516731	gi|357622649|gb|EHJ74075.1|/2e-75/period protein [Danaus plexippus]
Unigene19392_yong_A	276	-3.19085	0.105405	-0.456115	5.45576e-08	0.745028	0.221072	9.16192e-07	0.851339	0.485231	-
Unigene19370_yong_A	395	-12.4722	0.500991	-0.451999	9.89836e-05	0.334322	0.481414	0.000900118	0.530116	0.719171	-
Unigene19280_yong_A	378	-2.64241	1.25651	-0.966572	0.000498258	0.00100135	0.0937718	0.00374435	0.00571801	0.294161	-
Unigene19224_yong_A	306	-2.18555	-0.696655	1.14236	3.75082e-05	0.0974958	0.000117233	0.000379412	0.231784	0.00146475	-
Unigene19162_yong_A	654	-2.06072	-0.535846	0.720468	1.62227e-06	0.113519	0.00670722	2.152e-05	0.256614	0.0440441	-
Unigene18990_yong_A	402	-2.03098	-1.90465	-1.39953	2.58938e-06	1.2157e-05	0.000393582	3.30425e-05	0.000109621	0.00419785	-
Unigene18959_yong_A	718	-2.81234	2.24473	-0.721459	0.00207248	1.27596e-09	0.263288	0.0126589	1.97537e-08	0.541629	gi|270016465|gb|EFA12911.1|/2e-06/hypothetical protein TcasGA2_TC006981 [Tribolium castaneum]
Unigene18958_yong_A	720	-3.07537	2.63592	-0.662566	0.0157344	3.4365e-09	0.434516	0.0654621	5.07964e-08	0.706768	gi|357609071|gb|EHJ66281.1|/3e-06/hypothetical protein KGM_14989 [Danaus plexippus]
Unigene1884_yong_A	873	-3.15337	1.18241	-0.603065	0.000217284	0.00290582	0.278896	0.00181028	0.0141926	0.560194	gi|307183487|gb|EFN70286.1|/3e-83/Mitogen-activated protein kinase-binding protein 1 [Camponotus floridanus]
Unigene18821_yong_A	527	-2.16178	1.08002	0.592056	3.7957e-06	5.54386e-05	0.0412698	4.6984e-05	0.000434437	0.171764	gi|357613909|gb|EHJ68781.1|/2e-68/hypothetical protein KGM_00662 [Danaus plexippus]
Unigene18748_yong_A	493	-2.81234	1.17197	-1.1365	0.00207248	0.0089674	0.101129	0.0126445	0.0361807	0.307296	gi|355745378|gb|EHH50003.1|/2e-11/hypothetical protein EGM_00760, partial [Macaca fascicularis]
Unigene1874_yong_A	1860	-2.66795	0.673395	-0.799462	4.62178e-15	0.000497016	0.00143939	1.61218e-13	0.00308735	0.0125302	gi|357625870|gb|EHJ76160.1|/e-121/hypothetical protein KGM_16634 [Danaus plexippus]
Unigene18651_yong_A	1276	-2.20313	1.72194	-0.375284	3.79574e-08	2.9751e-17	0.206688	6.491e-07	8.34091e-16	0.46819	gi|357607700|gb|EHJ65642.1|/2e-78/putative Location Of Vulva defective family member [Danaus plexippus]
Unigene18571_yong_A	1323	-2.81971	0.548687	-0.219825	2.39138e-16	0.00480272	0.325846	9.01544e-15	0.0216263	0.594091	gi|357626610|gb|EHJ76643.1|/0.0/hypothetical protein KGM_07546 [Danaus plexippus]
Unigene18560_yong_A	334	-2.15337	0.673395	-1.47753	0.00261076	0.120318	0.022835	0.0153696	0.267595	0.112694	-
Unigene1816_yong_A	328	-3.40794	0.940775	-0.957173	1.59515e-32	8.78312e-12	6.42164e-07	1.24538e-30	1.68504e-10	1.30376e-05	gi|357609022|gb|EHJ66254.1|/2e-48/hypothetical protein KGM_13458 [Danaus plexippus]
Unigene17845_yong_A	799	-4.6751	0.209081	-0.966245	1.65254e-114	0.0234034	1.26568e-17	5.17955e-112	0.0786254	6.5474e-16	-
Unigene1772_yong_A	350	-3.22737	-1.77912	-0.229606	0.000122326	0.00820628	0.656016	0.00108909	0.0335141	0.825194	gi|357614505|gb|EHJ69112.1|/2e-09/putative cdc42 gtpase-activating protein [Danaus plexippus]
Unigene177_yong_A	815	-2.32866	0.315519	-0.743016	1.28083e-08	0.225946	0.0188836	2.33639e-07	0.414159	0.0984762	gi|357624261|gb|EHJ75111.1|/5e-69/serine/threonine protein kinase [Danaus plexippus]
Unigene17309_yong_A	1917	-2.99291	0.0936736	-2.06804	1.07972e-64	0.373376	2.88426e-41	1.80401e-62	0.571806	3.49538e-39	gi|347968463|ref|XP_312188.5|/2e-27/AGAP002737-PA [Anopheles gambiae str. PEST]
Unigene17242_yong_A	315	-2.18241	0.138515	-0.436264	4.088e-304	0.000528084	3.42746e-23	3.07963e-301	0.00326249	2.38501e-21	-
Unigene17160_yong_A	565	-3.20313	0.605026	0.531607	1.55497e-11	0.014859	0.0335664	3.92997e-10	0.0543276	0.14951	-
Unigene16939_yong_A	603	-2.52435	0.186935	-0.485946	4.0098e-07	0.545946	0.172421	5.87447e-06	0.728654	0.423162	-
Unigene16874_yong_A	2041	-11.4248	-4.9084	-3.94385	9.28774e-11	7.26386e-09	4.4709e-08	2.19009e-09	1.03574e-07	1.07819e-06	gi|284808476|gb|ADB94560.1|/e-164/vitellogenin [Actias selene]
Unigene16757_yong_A	290	-13.1106	-2.19415	-1.00721	2.63938e-05	0.00730336	0.123765	0.000275352	0.0310339	0.351058	-
Unigene1652_yong_A	580	-2.49041	-1.2486	0.407824	4.46798e-06	0.00548668	0.21224	5.47375e-05	0.0242481	0.477706	-
Unigene16425_yong_A	491	-2.49041	2.63592	-0.814569	0.085865	1.57066e-06	0.45912	0.224355	1.65695e-05	0.710722	gi|357614750|gb|EHJ69251.1|/5e-36/peptidyl-prolyl cis-trans isomerase E [Danaus plexippus]
Unigene16406_yong_A	438	-4.15337	-0.567613	0.396935	3.87856e-05	0.310338	0.378334	0.000390402	0.511153	0.653604	gi|357608338|gb|EHJ65940.1|/7e-29/hypothetical protein KGM_21981 [Danaus plexippus]
Unigene16393_yong_A	546	-12.4457	0.14288	-0.255141	3.63418e-06	0.75442	0.63091	4.52193e-05	0.857959	0.80502	-
Unigene16301_yong_A	311	-12.9167	-0.36408	0.448466	5.1113e-05	0.556502	0.373028	0.000500181	0.730185	0.64841	gi|357607423|gb|EHJ65487.1|/2e-08/putative tyrosine-protein kinase jak2 [Danaus plexippus]
Unigene16288_yong_A	559	-2.4415	-0.936659	-0.350622	5.03866e-05	0.0491754	0.41268	0.00049533	0.138172	0.684226	gi|357607517|gb|EHJ65556.1|/3e-74/putative activin receptor type I [Danaus plexippus]
Unigene16267_yong_A	410	-2.15337	-0.21969	0.981898	0.00261076	0.682822	0.0164319	0.0153823	0.809633	0.0879336	gi|357608450|gb|EHJ66017.1|/2e-57/hypothetical protein KGM_17509 [Danaus plexippus]
Unigene16261_yong_A	575	-12.2106	0.991401	-0.317069	1.36292e-05	0.0224776	0.576414	0.000151734	0.0763534	0.782438	gi|357627916|gb|EHJ77437.1|/3e-56/hypothetical protein KGM_14760 [Danaus plexippus]
Unigene16250_yong_A	245	-2.7128	2.16842	-1.62192	0.0492286	8.83572e-05	0.162233	0.153391	0.000661636	0.410175	gi|357623073|gb|EHJ74372.1|/9e-32/hypothetical protein KGM_03618 [Danaus plexippus]
Unigene16246_yong_A	677	-2.36488	0.970904	0.770394	0.00057779	0.0111809	0.050663	0.00427322	0.0435281	0.195087	gi|270014383|gb|EFA10831.1|/1e-47/hypothetical protein TcasGA2_TC001607 [Tribolium castaneum]
Unigene1623_yong_A	694	-2.56841	0.060418	-0.892571	1.57701e-06	0.850988	0.0283574	2.09715e-05	0.915331	0.130736	gi|357628494|gb|EHJ77805.1|/2e-89/tmc7 protein [Danaus plexippus]
Unigene16128_yong_A	246	-14.2549	-4.68601	-0.721459	2.52968e-09	1.39785e-07	0.106282	5.06408e-08	1.70423e-06	0.314366	-
Unigene16119_yong_A	279	-12.1664	2.07886	0.185431	0.00522096	7.50654e-05	0.78808	0.0270074	0.00057345	0.918253	-
Unigene16115_yong_A	355	-2.99291	-1.86658	0.852856	0.000677372	0.0123523	0.0540842	0.00487127	0.0473033	0.205419	-
Unigene16095_yong_A	244	-2.56841	-1.44208	0.259432	0.000850342	0.026776	0.570936	0.0059055	0.0872323	0.783931	-
Unigene15974_yong_A	644	-2.53771	1.37521	0.516637	1.7837e-05	4.47004e-06	0.135625	0.000193854	4.39037e-05	0.370615	gi|357627645|gb|EHJ77274.1|/3e-81/hypothetical protein KGM_06682 [Danaus plexippus]
Unigene15920_yong_A	415	-2.07537	2.18024	-0.177139	0.0504154	7.0034e-06	0.829994	0.155553	6.63685e-05	0.930476	gi|357607476|gb|EHJ65517.1|/6e-44/hypothetical protein KGM_19707 [Danaus plexippus]
Unigene15899_yong_A	977	-3.22737	0.706309	0.0858956	1.8951e-06	0.0392806	0.8139	2.47192e-05	0.118107	0.921678	gi|102939|pir||B36329/1e-75/hypothetical protein 2 - cabbage looper transposon TED (fragment)
Unigene15974_yong_A	644	-2.3384	1.37521	0.516637	0.000139951	4.47004e-06	0.135625	0.00122995	4.39037e-05	0.370615	gi|357627317|gb|EHJ77053.1|/2e-26/hypothetical protein KGM_21490 [Danaus plexippus]
Unigene15920_yong_A	415	-2.07537	2.18024	-0.177139	0.0504154	7.0034e-06	0.829994	0.155553	6.63685e-05	0.930476	gi|357607476|gb|EHJ65517.1|/6e-44/hypothetical protein KGM_19707 [Danaus plexippus]
Unigene15899_yong_A	977	-3.22737	0.706309	0.0858956	1.8951e-06	0.0392806	0.8139	2.47192e-05	0.118107	0.921678	gi|102939|pir||B36329/1e-75/hypothetical protein 2 - cabbage looper transposon TED (fragment)
Unigene15885_yong_A	555	-2.3384	0.553458	0.237899	0.000139951	0.135325	0.537652	0.00122995	0.295384	0.772425	gi|357627317|gb|EHJ77053.1|/2e-26/hypothetical protein KGM_21490 [Danaus plexippus]
Unigene15852_yong_A	457	-4.15337	0.220883	-1.74057	3.87856e-05	0.630582	0.0105348	0.000389762	0.763768	0.0628984	gi|357612155|gb|EHJ67846.1|/2e-64/hypothetical protein KGM_02545 [Danaus plexippus]
Unigene15844_yong_A	290	-2.49041	0.13842	-0.814569	0.00144324	0.767304	0.17033	0.00925517	0.868764	0.420182	gi|357627011|gb|EHJ76866.1|/2e-38/hypothetical protein KGM_18714 [Danaus plexippus]
Unigene15752_yong_A	257	-3.60588	-0.672202	0.00855346	3.64566e-06	0.162896	0.97399	4.53358e-05	0.338673	0.986567	-
Unigene15686_yong_A	322	-2.22737	1.89895	-1.1365	0.0302884	8.72768e-05	0.189472	0.106179	0.000655708	0.447373	-
Unigene15621_yong_A	509	-2.32048	-0.609192	0.829287	0.00408082	0.324276	0.0704572	0.0221278	0.518167	0.246212	gi|357614340|gb|EHJ69031.1|/7e-91/hypothetical protein KGM_09790 [Danaus plexippus]
Unigene15606_yong_A	387	-2.84404	0.156752	-0.530776	9.73808e-05	0.708022	0.28583	0.000893872	0.833534	0.565175	gi|357607517|gb|EHJ65556.1|/1e-66/putative activin receptor type I [Danaus plexippus]
Unigene15560_yong_A	737	-3.1149	1.43769	0.619834	1.69647e-07	1.14328e-07	0.046508	2.64896e-06	1.40739e-06	0.182293	gi|357616634|gb|EHJ70294.1|/7e-14/hypothetical protein KGM_22381 [Danaus plexippus]
Unigene15470_yong_A	485	-3.15337	0.432387	0.329821	0.000217284	0.33655	0.468052	0.00180398	0.531267	0.709354	gi|357607243|gb|EHJ65399.1|/5e-33/putative activin receptor type ii [Danaus plexippus]
Unigene15469_yong_A	262	-3.81234	-1.36408	-0.914104	0.000446622	0.0614174	0.170273	0.00340397	0.166949	0.420497	-
Unigene15440_yong_A	520	-2.04295	0.668342	0.0479277	0.00164653	0.0972466	0.90519	0.0102809	0.231294	0.9491	gi|357612664|gb|EHJ68109.1|/5e-76/hypothetical protein KGM_01730 [Danaus plexippus]
Unigene15437_yong_A	470	-2.42901	1.84707	0.706263	0.000345454	7.97416e-09	0.0699344	0.00273082	1.13215e-07	0.246079	gi|357627645|gb|EHJ77274.1|/4e-41/hypothetical protein KGM_06682 [Danaus plexippus]
Unigene15385_yong_A	250	-2.22737	2.98642	0.185431	0.147945	1.21141e-07	0.827456	0.326351	1.48787e-06	0.932404	-
Unigene14969_yong_A	221	-9.50263	4.54281	0.185431	0.533296	2.21064e-06	0.903866	0.710113	2.28079e-05	0.952015	-
Unigene14690_yong_A	821	-2.13811	1.44765	-0.12123	1.54591e-06	1.61697e-09	0.708556	2.06153e-05	2.47315e-08	0.867778	gi|357628618|gb|EHJ77890.1|/e-139/hypothetical protein KGM_18677 [Danaus plexippus]
Unigene14629_yong_A	508	-13.1092	2.19489	-0.299996	9.48696e-09	7.5474e-16	0.48844	1.7704e-07	1.94765e-14	0.726447	-
Unigene14560_yong_A	585	-3.42901	-0.302679	0.121301	2.13882e-05	0.533902	0.771162	0.000227893	0.715434	0.904599	gi|357621869|gb|EHJ73544.1|/3e-35/hypothetical protein KGM_10142 [Danaus plexippus]
Unigene14538_yong_A	696	-2.4415	-0.177667	0.851012	5.03866e-05	0.676326	0.0118584	0.000495103	0.804428	0.0693045	gi|357622730|gb|EHJ74141.1|/e-137/hypothetical protein KGM_12959 [Danaus plexippus]
Unigene14378_yong_A	351	-2.84404	-2.30268	-0.637691	9.73808e-05	0.000788658	0.20771	0.00089349	0.00464422	0.469617	gi|357614029|gb|EHJ68865.1|/4e-13/putative PHD finger protein 10 [Danaus plexippus]
Unigene14375_yong_A	742	-3.15337	-2.02704	0.396935	0.000217284	0.0050679	0.378334	0.00180993	0.022676	0.653552	-
Unigene1437_yong_A	421	-3.99291	0.381347	-0.0946767	0.000132274	0.425606	0.870162	0.00117037	0.622179	0.948398	gi|332027402|gb|EGI67485.1|/1e-20/Nesprin-1 [Acromyrmex echinatior]
Unigene1436_yong_A	753	-2.90544	-0.457189	0.139628	2.02976e-11	0.116571	0.583704	5.09397e-10	0.260807	0.786641	gi|157116527|ref|XP_001658535.1|/1e-46/ribosomal pseudouridine synthase [Aedes aegypti]
Unigene14295_yong_A	974	-2.29776	0.443275	-0.0369612	2.13362e-06	0.142816	0.918488	2.75459e-05	0.307689	0.952487	gi|195113651|ref|XP_002001381.1|/2e-62/GI22005 [Drosophila mojavensis]
Unigene1429_yong_A	436	-2.56841	1.33051	0.692391	0.000850342	0.000582666	0.107455	0.00590168	0.00357309	0.317053	gi|357627317|gb|EHJ77053.1|/6e-17/hypothetical protein KGM_21490 [Danaus plexippus]
Unigene14216_yong_A	1017	-3.36488	0.489371	-1.274	3.08966e-09	0.095257	0.00160619	6.11101e-08	0.227553	0.0138454	gi|198473987|ref|XP_002132604.1|/5e-86/GA25805 [Drosophila pseudoobscura pseudoobscura]
Unigene14215_yong_A	777	-2.85964	0.726118	0.0385898	4.80858e-06	0.0306542	0.910314	5.86759e-05	0.0965781	0.952505	gi|357624916|gb|EHJ75511.1|/8e-64/hypothetical protein KGM_05166 [Danaus plexippus]
Unigene14169_yong_A	952	-2.25122	-0.665461	0.0620488	1.4343e-08	0.031493	0.811064	2.60307e-07	0.0989534	0.930879	gi|4239843|dbj|BAA74713.1|/9e-83/Yokozuna [Bombyx mori]
Unigene13951_yong_A	734	-11.8584	1.59285	0.0979684	1.36292e-05	4.52422e-05	0.836628	0.00015197	0.00036277	0.935773	gi|357605640|gb|EHJ64713.1|/e-133/putative Headcase protein [Danaus plexippus]
Unigene13888_yong_A	627	-2.77991	0.568806	-0.274	0.000168552	0.164949	0.57693	0.00144898	0.340954	0.782646	gi|270014496|gb|EFA10944.1|/8e-25/hypothetical protein TcasGA2_TC001775 [Tribolium castaneum]
Unigene13870_yong_A	527	-2.96434	0.483917	0.242015	3.21232e-05	0.21399	0.545854	0.000328891	0.397154	0.782307	gi|357629268|gb|EHJ78150.1|/3e-22/putative Thd1 [Danaus plexippus]
Unigene13669_yong_A	1198	-3.36488	0.176489	-0.537035	3.35858e-07	0.616398	0.192375	4.96446e-06	0.749302	0.45232	gi|357609798|gb|EHJ66682.1|/1e-84/sex-linked proline rich protein [Danaus plexippus]
Unigene13565_yong_A	371	-12.7553	0.127773	0.0923218	2.63938e-05	0.79502	0.849414	0.000274751	0.88858	0.939961	gi|357610884|gb|EHJ67190.1|/2e-27/hypothetical protein KGM_19285 [Danaus plexippus]
Unigene13562_yong_A	599	-4.57787	-4.45154	-3.16507	8.27082e-13	6.5132e-12	1.18288e-09	2.36608e-11	1.26077e-10	3.40903e-08	gi|357605945|gb|EHJ64847.1|/e-107/hypothetical protein KGM_10480 [Danaus plexippus]
Unigene13547_yong_A	441	-12.4128	0.56192	-0.399531	5.1113e-05	0.258084	0.515116	0.000500865	0.454308	0.759835	gi|157126422|ref|XP_001660888.1|/3e-19/vacuolar protein sorting-associated protein (vps13) [Aedes aegypti]
Unigene13426_yong_A	1199	-12.1073	1.93138	-0.611035	3.48314e-10	2.02884e-13	0.142958	7.70165e-09	4.42784e-12	0.385888	gi|357621982|gb|EHJ73615.1|/8e-18/hypothetical protein KGM_11692 [Danaus plexippus]
Unigene13340_yong_A	529	-2.90544	-1.19415	-0.814569	5.60352e-05	0.0300144	0.110318	0.000542659	0.0948602	0.321041	gi|357603462|gb|EHJ63791.1|/1e-13/putative tyrosine-protein kinase pr2 [Danaus plexippus]
Unigene13251_yong_A	352	-2.49041	1.15948	-0.399531	0.010606	0.0212714	0.565248	0.0474001	0.0732831	0.795878	-
Unigene13018_yong_A	466	-2.40794	-1.54465	-0.4426	0.00243484	0.0282312	0.442804	0.0144809	0.0907939	0.703306	gi|357616539|gb|EHJ70252.1|/7e-27/hypothetical protein KGM_16512 [Danaus plexippus]
Unigene12930_yong_A	651	-3.49041	2.44328	0.600469	0.00270506	9.4271e-10	0.275544	0.0156018	1.47802e-08	0.55806	-
Unigene12750_yong_A	724	-12.3756	-4.36408	-3.39953	1.3343e-07	4.71108e-06	2.36674e-05	2.11732e-06	4.58639e-05	0.000348492	gi|328718100|ref|XP_003246389.1|/1e-13/PREDICTED: RNA-directed DNA polymerase from mobile element jockey-like [Acyrthosiphon pisum]
Unigene12521_yong_A	298	-3.15337	-0.120154	0.58136	0.000217284	0.825806	0.184484	0.00181098	0.909698	0.438596	gi|241736247|ref|XP_002413977.1|/2e-13/RNA-binding protein, putative [Ixodes scapularis]
Unigene12409_yong_A	449	-2.99291	0.777276	0.0979684	0.000677372	0.0845456	0.836628	0.00489011	0.212074	0.935822	gi|357623425|gb|EHJ74580.1|/2e-74/hypothetical protein KGM_11553 [Danaus plexippus]
Unigene12350_yong_A	624	-2.22737	0.422516	-0.329142	0.00158911	0.336042	0.526966	0.00998046	0.532042	0.76859	gi|357617079|gb|EHJ70570.1|/4e-74/hypothetical protein KGM_10709 [Danaus plexippus]
Unigene12343_yong_A	399	-2.36488	0.668342	-0.952072	0.00057779	0.0972466	0.0817798	0.00427616	0.231319	0.273803	-
Unigene12278_yong_A	452	-12.7923	0.599394	-0.551534	1.87662e-06	0.160959	0.30475	2.45228e-05	0.335487	0.57274	gi|270015807|gb|EFA12255.1|/9e-37/hypothetical protein TcasGA2_TC016117 [Tribolium castaneum]
Unigene1227_yong_A	956	-2.1149	0.534991	0.530567	2.45062e-05	0.0919696	0.0932388	0.000258359	0.220849	0.294459	gi|328779954|ref|XP_394109.3|/2e-71/PREDICTED: G protein-coupled receptor kinase 2 [Apis mellifera]
Unigene12267_yong_A	426	-2.15337	0.060418	-0.362057	0.00261076	0.888504	0.500238	0.0153675	0.928329	0.741591	gi|357630887|gb|EHJ78708.1|/3e-34/hypothetical protein KGM_00909 [Danaus plexippus]
Unigene12214_yong_A	907	-2.1149	0.534991	-0.43906	2.45062e-05	0.0919696	0.250396	0.000258296	0.220837	0.527946	gi|357621358|gb|EHJ73216.1|/e-108/hypothetical protein KGM_16795 [Danaus plexippus]
Unigene12136_yong_A	827	-4.7128	0.69893	-0.715033	1.42542e-07	0.0490962	0.122133	2.24862e-06	0.138057	0.347092	gi|270014225|gb|EFA10673.1|/6e-63/muscle-specific protein 300 [Tribolium castaneum]
Unigene12132_yong_A	324	-2.22737	-1.77912	-1.55153	0.00158911	0.00820628	0.015353	0.00996879	0.0334856	0.0835696	gi|357621957|gb|EHJ73596.1|/3e-15/hypothetical protein KGM_10391 [Danaus plexippus]
Unigene12013_yong_A	581	-3.36488	-0.238549	0.480887	3.83688e-05	0.63049	0.244872	0.000386841	0.764322	0.522143	-
Unigene12_yong_A	819	-3.70958	0.382536	-1.26997	3.71656e-89	4.53538e-05	3.0339e-24	8.62644e-87	0.000363395	2.18882e-22	gi|357609022|gb|EHJ66254.1|/e-145/hypothetical protein KGM_13458 [Danaus plexippus]
Unigene1186_yong_A	624	-2.64241	0.805845	-0.049034	0.000498258	0.0511178	0.930242	0.00374763	0.14259	0.960498	gi|357618002|gb|EHJ71103.1|/4e-66/putative Homeobox protein PKNOX2 [Danaus plexippus]
Unigene11850_yong_A	346	-2.22737	2.54281	0.448466	0.147945	3.41742e-05	0.607388	0.324567	0.000281772	0.793284	-
Unigene11799_yong_A	619	-4.60588	-0.572666	0.069954	5.00156e-07	0.226816	0.856156	7.20453e-06	0.415577	0.945748	gi|357621423|gb|EHJ73262.1|/6e-63/hypothetical protein KGM_03266 [Danaus plexippus]
Unigene11782_yong_A	597	-2.94984	0.602753	-0.051608	1.59429e-06	0.0698064	0.89889	2.11816e-05	0.182276	0.954816	gi|357628332|gb|EHJ77704.1|/5e-67/hypothetical protein KGM_02445 [Danaus plexippus]
Unigene11700_yong_A	649	-3.36488	1.84891	0.63289	0.00489086	7.06094e-05	0.269036	0.0257654	0.000541711	0.550487	gi|357617770|gb|EHJ70983.1|/5e-21/hypothetical protein KGM_06762 [Danaus plexippus]
Unigene11640_yong_A	370	-2.22737	-1.51608	-1.22961	5.72742e-06	0.00068477	0.00347824	6.89281e-05	0.00409902	0.0261614	gi|357622278|gb|EHJ73824.1|/6e-28/hypothetical protein KGM_15998 [Danaus plexippus]
Unigene1156_yong_A	329	-4.07537	0.63592	-0.525062	7.1707e-05	0.155915	0.35373	0.000674501	0.328335	0.63101	gi|357625903|gb|EHJ76189.1|/9e-29/eIF2B-beta protein [Danaus plexippus]
Unigene115_yong_A	1042	-3.19823	0.963725	-1.10735	9.12508e-10	0.000167724	0.00284028	1.92262e-08	0.00118075	0.0221668	gi|195501563|ref|XP_002097847.1|/8e-20/GE24245 [Drosophila yakuba]
Unigene11446_yong_A	551	-2.32768	0.334703	-0.488341	6.47358e-18	0.0525134	0.0144497	2.69095e-16	0.145617	0.0799645	-
Unigene11409_yong_A	607	-2.03256	0.546283	-1.10215	5.0368e-10	0.00980406	0.000100481	1.09454e-08	0.0391174	0.00127916	-
Unigene11353_yong_A	647	-2.00978	-1.39803	-1.15337	1.02037e-05	0.000903144	0.00393398	0.000117026	0.00521101	0.0287326	gi|115916091|ref|XP_001198200.1|/4e-47/PREDICTED: similar to protein F28E10.3 [imported] - Caenorhabditis elegans [Strongylocentrotus purpuratus]
Unigene11250_yong_A	3733	-2.00781	-1.33335	-1.21929	1.62444e-53	4.33608e-29	6.74696e-26	2.17979e-51	1.93473e-27	5.15193e-24	gi|77403696|dbj|BAE46430.1|/1e-88/reverse transcriptase [Danio rerio]
Unigene11189_yong_A	202	-15.9899	-6.13667	-3.58716	3.00226e-24	3.6658e-21	2.39414e-16	1.72119e-22	1.2328e-19	1.15408e-14	-
Unigene1118_yong_A	546	-3.29776	0.872959	0.0410413	6.86218e-05	0.028479	0.918808	0.000650899	0.091509	0.952476	gi|357614878|gb|EHJ69351.1|/2e-32/hypothetical protein KGM_10862 [Danaus plexippus]
Unigene11178_yong_A	342	-2.08765	-1.33983	-0.449284	1.0532e-07	0.000156613	0.135356	1.6957e-06	0.00110959	0.369975	gi|357621001|gb|EHJ72987.1|/1e-30/putative Polyadenylation factor subunit [Danaus plexippus]
Unigene11113_yong_A	416	-4.49041	0.0282375	-2.81457	1.74666e-06	0.936456	0.000108243	2.29574e-05	0.959859	0.00136269	-
Unigene10961_yong_A	406	-4.60588	0.427334	-1.70765	5.00156e-07	0.267228	0.0028835	7.22149e-06	0.463782	0.0224513	-
Unigene10906_yong_A	3286	-2.07624	-1.12374	-0.287923	6.73416e-90	6.90754e-36	0.000183629	1.58014e-87	3.7255e-34	0.00215984	gi|357627052|gb|EHJ76889.1|/0.0/putative protein gar2 [Danaus plexippus]
Unigene10888_yong_A	745	-2.07537	2.22088	1.30091	4.54814e-09	1.29436e-39	4.76454e-11	8.82499e-08	7.61909e-38	1.55137e-09	-
Unigene10871_yong_A	1032	-2.38834	0.380902	-0.256653	1.32234e-44	0.000390954	0.0322182	1.43387e-42	0.00250572	0.144911	gi|357608931|gb|EHJ66220.1|/5e-56/lupus la ribonucleoprotein [Danaus plexippus]
Unigene10852_yong_A	322	-3.40794	-3.28162	-2.09468	1.87807e-07	7.02002e-07	8.62998e-05	2.9061e-06	7.81457e-06	0.00111608	-
Unigene1034_yong_A	841	-2.55752	-2.06862	-1.57356	2.38308e-07	1.01698e-05	0.00021963	3.62356e-06	9.27103e-05	0.00252545	-
Unigene10298_yong_A	841	-4.15337	-2.06862	-2.0625	3.87856e-05	1.01698e-05	0.00422586	0.000389945	9.27103e-05	0.0305387	-
Unigene10139_yong_A	283	-4.15337	-3.02704	-2.47753	3.87856e-05	0.00045756	0.00141686	0.000390127	0.00288715	0.0124168	-
Unigene10128_yong_A	547	-12.0025	1.22088	0.378076	9.89836e-05	0.00801618	0.472194	0.000900881	0.0328809	0.708587	-
Unigene1012_yong_A	477	-3.60588	-3.47956	-3.09997	9.976e-09	4.58156e-08	1.59653e-07	1.84801e-07	5.93457e-07	3.55046e-06	-
CL964.Contig1_yong_A	1368	-2.02559	0.405866	-0.419758	2.06722e-86	3.50824e-09	1.12123e-07	4.72162e-84	5.17681e-08	2.54865e-06	gi|357612796|gb|EHJ68171.1|/e-100/hypothetical protein KGM_12573 [Danaus plexippus]
CL936.Contig1_yong_A	500	-2.4415	0.269792	-0.148988	5.03866e-05	0.46899	0.722904	0.000495897	0.658665	0.881049	gi|357608804|gb|EHJ66151.1|/2e-51/putative serine/threonine-protein kinase [Danaus plexippus]
CL898.Contig1_yong_A	3302	-2.77169	1.20846	-1.31936	7.51184e-80	8.95758e-59	8.22862e-30	1.55076e-77	7.65332e-57	7.08598e-28	gi|357619034|gb|EHJ71778.1|/0.0/hypothetical protein KGM_01301 [Danaus plexippus]
CL788.Contig1_yong_A	731	-2.03098	0.25063	0.155058	2.58938e-06	0.389588	0.596748	3.30327e-05	0.593935	0.793634	gi|98962504|gb|ABF59519.1|/e-101/hemocyte-specific integrin alpha subunit 2 [Manduca sexta]
CL783.Contig1_yong_A	342	-2.27468	0.124667	-0.446837	5.66918e-05	0.730742	0.286682	0.000548153	0.853459	0.565693	-
CL7321.Contig1_yong_A	592	-4.36488	-0.431194	0.533355	6.06644e-06	0.394676	0.193419	7.25203e-05	0.596048	0.454429	-
CL7168.Contig1_yong_A	966	-4.12784	0.822919	-0.715033	3.56642e-13	0.00080191	0.0270542	1.07167e-11	0.00471197	0.125627	gi|357610049|gb|EHJ66806.1|/7e-13/putative insulin receptor substrate-1 [Danaus plexippus]
CL715.Contig1_yong_A	2737	-2.13325	-1.86253	-1.48295	3.04594e-11	3.45454e-09	3.98506e-07	7.54283e-10	5.10281e-08	8.37037e-06	gi|357622762|gb|EHJ74161.1|/0.0/hypothetical protein KGM_17545 [Danaus plexippus]
CL6993.Contig2_yong_A	231	-4.22737	-4.10105	-3.1365	2.09356e-05	4.78812e-05	0.000216208	0.000223626	0.000380957	0.00248942	-
CL6991.Contig2_yong_A	305	-2.18045	0.715647	-1.4115	6.55902e-29	2.62676e-09	5.78048e-16	4.47765e-27	3.93394e-08	2.72554e-14	gi|156400007|ref|XP_001638792.1|/7e-21/predicted protein [Nematostella vectensis]
CL6912.Contig1_yong_A	687	-3.52994	0.368981	-1.21667	3.2449e-08	0.257652	0.0053758	5.59358e-07	0.45377	0.037168	gi|357627735|gb|EHJ77329.1|/6e-56/putative Talin-2 [Danaus plexippus]
CL6894.Contig1_yong_A	469	-4.60588	-2.47956	-0.427546	5.00156e-07	0.000184954	0.351178	7.21421e-06	0.00128713	0.629006	-
CL6760.Contig1_yong_A	446	-2.14248	1.15377	-0.689038	6.0942e-05	0.000133802	0.103105	0.000584771	0.000967999	0.309552	gi|195487637|ref|XP_002091989.1|/5e-11/GE13941 [Drosophila yakuba]
CL6691.Contig1_yong_A	1515	-2.64241	1.11812	-1.96657	9.07214e-13	9.56298e-09	4.90716e-09	2.58327e-11	1.34358e-07	1.31497e-07	gi|320164303|gb|EFW41202.1|/2e-55/predicted protein [Capsaspora owczarzaki ATCC 30864]
CL6642.Contig1_yong_A	642	-2.06072	-1.74997	-1.38488	8.82282e-12	2.7496e-09	4.2389e-07	2.28362e-10	4.10793e-08	8.869e-06	gi|357610603|gb|EHJ67054.1|/1e-70/dynein heavy chain [Danaus plexippus]
CL6557.Contig1_yong_A	421	-4.49041	-0.276617	0.300908	1.74666e-06	0.559722	0.458872	2.29925e-05	0.734075	0.714749	gi|296194950|ref|XP_002745185.1|/5e-06/PREDICTED: hypothetical protein LOC100389613 [Callithrix jacchus]
CL648.Contig1_yong_A	1272	-2.76343	1.19579	1.13481	1.43233e-05	0.000186421	0.00042053	0.000158557	0.00129421	0.00443809	gi|357622088|gb|EHJ73691.1|/2e-44/hypothetical protein KGM_12340 [Danaus plexippus]
CL6460.Contig1_yong_A	398	-2.09527	-1.21405	-1.0975	2.8456e-09	9.44742e-05	0.000281722	5.66744e-08	0.000704142	0.00315615	gi|357614813|gb|EHJ69288.1|/6e-26/midasin [Danaus plexippus]
CL6457.Contig1_yong_A	864	-2.07537	0.155294	-1.60598	3.9999e-06	0.6087	0.000148562	4.94261e-05	0.743779	0.00180191	gi|357629651|gb|EHJ78282.1|/2e-37/hypothetical protein KGM_17561 [Danaus plexippus]
CL6416.Contig2_yong_A	403	-4.60588	1.47464	0.128848	5.00156e-07	4.58224e-06	0.743678	7.20695e-06	4.4751e-05	0.88771	gi|350535923|ref|NP_001232926.1|/1e-13/mucin-2 precursor [Bos taurus]
CL6416.Contig1_yong_A	447	-12.7343	0.879846	-3.0625	3.63418e-06	0.035585	0.000372816	4.52586e-05	0.110206	0.00401307	gi|326680081|ref|XP_685769.5|/2e-09/PREDICTED: mucin-5AC-like [Danio rerio]
CL6414.Contig1_yong_A	589	-2.32048	1.35017	-0.355137	0.00408082	0.00132488	0.54671	0.0221139	0.00728864	0.782494	gi|357627916|gb|EHJ77437.1|/3e-64/hypothetical protein KGM_14760 [Danaus plexippus]
CL6413.Contig1_yong_A	4632	-2.0345	0.631298	-1.22799	0	9.1779e-117	1.01803e-229	0	1.375e-114	9.34485e-227	gi|357609022|gb|EHJ66254.1|/0.0/hypothetical protein KGM_13458 [Danaus plexippus]
CL6383.Contig2_yong_A	923	-2.67988	2.73379	1.92129	3.31908e-20	1.61926e-126	3.16664e-48	1.56445e-18	2.69754e-124	4.56918e-46	gi|242002550|ref|XP_002435918.1|/6e-27/hypothetical protein IscW_ISCW024385 [Ixodes scapularis]
CL6332.Contig1_yong_A	227	-4.37365	-2.5036	-2.28036	0	0	0	0	0	0	gi|169234928|ref|NP_001108405.1|/2e-25/titin1 [Bombyx mori]
CL6323.Contig2_yong_A	219	-2.7128	2.41353	-1.62192	0.0492286	4.9713e-06	0.162233	0.15458	4.81907e-05	0.411913	gi|357614337|gb|EHJ69029.1|/1e-23/hypothetical protein KGM_09786 [Danaus plexippus]
CL620.Contig1_yong_A	1789	-2.24425	-1.95745	-1.33394	1.59294e-11	1.95512e-09	4.2063e-06	4.02359e-10	2.95576e-08	7.42218e-05	gi|357609844|gb|EHJ66709.1|/5e-52/hypothetical protein KGM_01559 [Danaus plexippus]
CL6132.Contig1_yong_A	7559	-2.71647	0.467446	-0.690954	0	1.8784e-75	7.17594e-110	0	1.95767e-73	2.39993e-107	gi|357607509|gb|EHJ65548.1|/0.0/kettin protein [Danaus plexippus]
CL6128.Contig1_yong_A	2001	-2.07783	0.145067	-0.819501	1.01181e-32	0.228888	9.38034e-09	7.94279e-31	0.418485	2.43499e-07	gi|123431636|ref|XP_001308251.1|/4e-69/flocculin [Trichomonas vaginalis G3]
CL5937.Contig1_yong_A	871	-3.49041	-0.556725	0.124031	1.18892e-05	0.258824	0.761686	0.00013396	0.455017	0.898762	gi|357618541|gb|EHJ71486.1|/6e-22/hypothetical protein KGM_16354 [Danaus plexippus]
CL5928.Contig1_yong_A	1350	-2.60105	-2.1654	-2.01137	4.76462e-43	3.99192e-33	9.23234e-31	5.01453e-41	1.98661e-31	8.1957e-29	gi|357622972|gb|EHJ74310.1|/e-154/hydroxymethylglutaryl-CoA lyase [Danaus plexippus]
CL589.Contig1_yong_A	1124	-2.7128	-2.58647	-1.94385	2.13954e-06	7.64548e-06	0.000145497	2.75726e-05	7.20104e-05	0.00177221	gi|357620495|gb|EHJ72660.1|/e-111/dipeptidyl-peptidase [Danaus plexippus]
CL5830.Contig1_yong_A	464	-12.6025	-3.94904	-0.984494	7.03782e-06	0.00015103	0.107658	8.3183e-05	0.00107657	0.316395	gi|328709482|ref|XP_003243973.1|/3e-24/PREDICTED: hypothetical protein LOC100570299 [Acyrthosiphon pisum]
CL5790.Contig1_yong_A	1710	-6.04704	0.591829	-0.83101	1.5478e-184	1.90096e-16	1.70983e-19	8.00752e-182	5.1008e-15	9.91496e-18	-
CL5937.Contig1_yong_A	871	-3.49041	-0.556725	0.124031	1.18892e-05	0.258824	0.761686	0.00013396	0.455017	0.898762	gi|357618541|gb|EHJ71486.1|/6e-22/hypothetical protein KGM_16354 [Danaus plexippus]
CL5928.Contig1_yong_A	1350	-2.60105	-2.1654	-2.01137	4.76462e-43	3.99192e-33	9.23234e-31	5.01453e-41	1.98661e-31	8.1957e-29	gi|357622972|gb|EHJ74310.1|/e-154/hydroxymethylglutaryl-CoA lyase [Danaus plexippus]
CL589.Contig1_yong_A	1124	-2.7128	-2.58647	-1.94385	2.13954e-06	7.64548e-06	0.000145497	2.75726e-05	7.20104e-05	0.00177221	gi|357620495|gb|EHJ72660.1|/e-111/dipeptidyl-peptidase [Danaus plexippus]
CL5830.Contig1_yong_A	464	-12.6025	-3.94904	-0.984494	7.03782e-06	0.00015103	0.107658	8.3183e-05	0.00107657	0.316395	gi|328709482|ref|XP_003243973.1|/3e-24/PREDICTED: hypothetical protein LOC100570299 [Acyrthosiphon pisum]
CL5790.Contig1_yong_A	1710	-6.04704	0.591829	-0.83101	1.5478e-184	1.90096e-16	1.70983e-19	8.00752e-182	5.1008e-15	9.91496e-18	-
CL5696.Contig3_yong_A	2055	-2.81234	-1.10105	-0.551534	0.00207248	0.113582	0.37935	0.0126481	0.256609	0.65272	-
CL5656.Contig1_yong_A	1794	-10.8739	0.0764927	-0.206886	9.69048e-07	0.856422	0.679872	1.33883e-05	0.920762	0.846954	-
CL5650.Contig1_yong_A	1379	-6.667	0.260231	-0.79476	3.04318e-59	0.0582914	1.51419e-06	4.5373e-57	0.159204	2.90341e-05	-
CL5467.Contig1_yong_A	390	-13.4906	-3.00151	-1.81457	9.48696e-09	1.73247e-05	0.00123875	1.76964e-07	0.000151501	0.0110534	-
CL5457.Contig1_yong_A	4037	-2.64795	-0.147384	0.141659	2.57276e-63	0.159799	0.150327	4.15317e-61	0.333181	0.396427	gi|357627564|gb|EHJ77217.1|/0.0/putative viral A-type inclusion protein [Danaus plexippus]
CL5385.Contig1_yong_A	701	-11.9247	1.17781	0.345896	1.36292e-05	0.00509002	0.470568	0.000151655	0.0227255	0.71072	gi|91084399|ref|XP_966650.1|/6e-44/PREDICTED: similar to CG17841 CG17841-PA [Tribolium castaneum]
CL5357.Contig1_yong_A	815	-2.15641	-1.9735	-1.62192	9.25128e-15	1.12783e-12	3.65472e-10	3.15278e-13	2.33506e-11	1.10109e-08	gi|357617082|gb|EHJ70573.1|/1e-33/putative williams-beuren syndrome critical region protein [Danaus plexippus]
CL5253.Contig1_yong_A	548	-5.15337	-4.02704	-2.25514	2.53994e-10	1.1909e-08	1.33818e-05	5.73122e-09	1.65808e-07	0.000211477	gi|312374193|gb|EFR21802.1|/1e-34/hypothetical protein AND_16340 [Anopheles darlingi]
CL5235.Contig1_yong_A	1205	-10.3776	2.06888	1.03343	0.00139216	1.03853e-05	0.066072	0.00900424	9.41571e-05	0.234593	-
CL523.Contig2_yong_A	2373	-2.5354	0.90568	-1.17357	9.31334e-103	8.55754e-43	3.97092e-35	2.53111e-100	5.45395e-41	4.14812e-33	gi|357609022|gb|EHJ66254.1|/0.0/hypothetical protein KGM_13458 [Danaus plexippus]
CL5169.Contig1_yong_A	1666	-2.53886	0.388052	-1.19384	5.39576e-104	7.09608e-08	2.05464e-36	1.51434e-101	8.97609e-07	2.22164e-34	gi|356470637|gb|AET09964.1|/0.0/ryanodine receptor [Plutella xylostella]
CL5080.Contig1_yong_A	725	-4.60588	0.0440049	-0.608118	5.00156e-07	0.904702	0.197782	7.21663e-06	0.93614	0.462688	gi|284813575|ref|NP_001165393.1|/1e-99/1-phosphatidylinositol-4,5-bisphosphate phosphodiesterase beta-4 [Bombyx mori]
CL5061.Contig1_yong_A	441	-4.20923	0.715844	-1.16415	1.59949e-52	3.78484e-09	5.21204e-12	2.10681e-50	5.56404e-08	1.85837e-10	gi|357609022|gb|EHJ66254.1|/1e-66/hypothetical protein KGM_13458 [Danaus plexippus]
CL4952.Contig1_yong_A	738	-3.3384	0.109851	0.0452536	5.20818e-11	0.692448	0.8678	1.25781e-09	0.818998	0.946302	-
CL4928.Contig1_yong_A	447	-12.5739	-3.86658	-0.902032	1.36292e-05	0.00026736	0.14692	0.000152089	0.00179071	0.390353	-
CL4757.Contig2_yong_A	1672	-2.55752	0.82754	0.480887	2.38308e-07	0.0027975	0.0998322	3.62485e-06	0.0137916	0.304278	gi|357627999|gb|EHJ77487.1|/e-175/hypothetical protein KGM_16487 [Danaus plexippus]
CL4667.Contig1_yong_A	975	-5.36488	-0.151086	1.31096	5.51896e-12	0.656604	2.1545e-07	1.45747e-10	0.789986	4.70403e-06	gi|357618951|gb|EHJ71735.1|/e-134/hypothetical protein KGM_15734 [Danaus plexippus]
CL4637.Contig1_yong_A	1991	-3.59914	0.165785	-1.31426	3.3993e-83	0.0960588	2.09622e-24	7.37202e-81	0.228822	1.52251e-22	gi|356470637|gb|AET09964.1|/0.0/ryanodine receptor [Plutella xylostella]
CL4608.Contig1_yong_A	613	-3.60588	-0.779117	-0.427546	3.64566e-06	0.112256	0.351178	4.5349e-05	0.254547	0.629058	gi|357604624|gb|EHJ64265.1|/1e-80/mixed-lineage leukemia protein, mll [Danaus plexippus]
CL4458.Contig2_yong_A	1040	-2.17393	0.626361	-0.694492	2.11916e-31	7.98968e-08	2.25142e-06	1.58808e-29	1.00534e-06	4.19581e-05	gi|308191431|sp|P86732.1|GAAP_HALAI/1e-29/RecName: Full=Glycine, alanine and asparagine-rich protein; Flags: Precursor
CL4300.Contig1_yong_A	802	-3.58994	-0.489611	0.136522	1.4125e-18	0.0467134	0.52643	6.07745e-17	0.134092	0.768146	-
CL4226.Contig1_yong_A	1382	-2.35714	1.42992	-2.1058	5.08136e-13	5.99532e-17	4.10704e-11	1.4955e-11	1.65608e-15	1.34133e-09	gi|344291984|ref|XP_003417708.1|/3e-06/PREDICTED: hypothetical protein LOC100658043 [Loxodonta africana]
CL3868.Contig1_yong_A	705	-3.15337	-0.326605	-0.155606	0.000217284	0.546222	0.7695	0.00180958	0.728707	0.903263	gi|357609248|gb|EHJ66365.1|/1e-35/hypothetical protein KGM_01755 [Danaus plexippus]
CL37.Contig3_yong_A	462	-4.9149	0.223238	-0.777336	2.40418e-146	0.00676436	2.04598e-15	9.64818e-144	0.0290121	9.32098e-14	gi|357607509|gb|EHJ65548.1|/2e-46/kettin protein [Danaus plexippus]
CL37.Contig3_yong_A	462	-4.9149	0.223238	-0.777336	2.40418e-146	0.00676436	2.04598e-15	9.64818e-144	0.0290121	9.32098e-14	gi|357607509|gb|EHJ65548.1|/2e-46/kettin protein [Danaus plexippus]
CL3556.Contig1_yong_A	419	-2.4415	0.00675782	-0.0286936	5.03866e-05	0.975456	0.951726	0.000495784	0.985991	0.974911	gi|357621267|gb|EHJ73157.1|/5e-51/hypothetical protein KGM_05742 [Danaus plexippus]
CL3441.Contig1_yong_A	617	-2.4415	0.220883	-0.502625	5.03866e-05	0.555044	0.251378	0.000495557	0.729692	0.52481	gi|357630578|gb|EHJ78602.1|/4e-72/hypothetical protein KGM_11169 [Danaus plexippus]
CL3409.Contig1_yong_A	2172	-2.205	0.601704	0.286969	1.50381e-23	1.24533e-05	0.047147	8.3753e-22	0.000112129	0.184228	gi|357604624|gb|EHJ64265.1|/0.0/mixed-lineage leukemia protein, mll [Danaus plexippus]
CL3289.Contig2_yong_A	226	-4.03473	1.32042	-3.94385	1.61774e-08	3.52494e-06	4.4709e-08	2.91017e-07	3.52062e-05	1.07879e-06	-
CL3286.Contig1_yong_A	974	-2.00978	1.0614	0.0810946	1.02037e-05	7.85022e-05	0.79228	0.000116933	0.000597378	0.919966	gi|357624916|gb|EHJ75511.1|/e-102/hypothetical protein KGM_05166 [Danaus plexippus]
CL3284.Contig4_yong_A	391	-2.51898	0.0509576	-0.564162	4.5627e-22	0.760372	0.0028681	2.3777e-20	0.864295	0.0223516	gi|357626998|gb|EHJ76861.1|/1e-51/hypothetical protein KGM_19505 [Danaus plexippus]
CL3275.Contig1_yong_A	382	-2.10184	-0.0408408	0.304938	5.00892e-49	0.691572	0.00136575	6.18055e-47	0.818007	0.0120373	gi|322796120|gb|EFZ18696.1|/9e-13/hypothetical protein SINV_02557 [Solenopsis invicta]
CL3182.Contig1_yong_A	1418	-2.54485	1.13842	-0.00467166	1.92239e-12	3.63074e-09	0.989702	5.33251e-11	5.35026e-08	0.994752	gi|357627916|gb|EHJ77437.1|/0.0/hypothetical protein KGM_14760 [Danaus plexippus]
CL316.Contig1_yong_A	2782	-2.63927	-0.00859922	0.0979684	7.412e-45	0.94707	0.406838	8.13993e-43	0.969265	0.676803	gi|357604661|gb|EHJ64279.1|/0.0/putative coracle [Danaus plexippus]
CL3158.Contig1_yong_A	963	-4.24043	-0.181216	0.112115	1.594e-49	0.22077	0.417402	1.98971e-47	0.405257	0.686777	-
CL3116.Contig1_yong_A	842	-4.42901	0.826604	-0.637691	3.25756e-06	0.0312094	0.20771	4.08885e-05	0.0981767	0.469494	gi|341874848|gb|EGT30783.1|/1e-11/hypothetical protein CAEBREN_30032 [Caenorhabditis brenneri]
CL309.Contig1_yong_A	645	-3.36488	-1.06862	0.185431	3.83688e-05	0.0579244	0.664754	0.00038675	0.158271	0.834604	gi|357609484|gb|EHJ66476.1|/2e-36/hypothetical protein KGM_11178 [Danaus plexippus]
CL301.Contig1_yong_A	516	-12.3668	-2.86658	-2.31707	1.36292e-05	0.00131434	0.0038252	0.000151773	0.00725098	0.0282104	-
CL299.Contig3_yong_A	4260	-3.99291	1.34287	-0.580104	1.98419e-15	3.8124e-11	0.0426294	7.08827e-14	6.87682e-10	0.176047	gi|115943141|ref|XP_800520.2|/e-106/PREDICTED: hypothetical protein, partial [Strongylocentrotus purpuratus]
CL299.Contig2_yong_A	3304	-2.90544	1.92132	-1.0776	5.60352e-05	5.17004e-10	0.043685	0.000543027	8.37985e-09	0.179239	gi|115943141|ref|XP_800520.2|/1e-77/PREDICTED: hypothetical protein, partial [Strongylocentrotus purpuratus]
CL2977.Contig1_yong_A	3765	-3.51688	-2.56048	-2.1365	4.56062e-22	1.14064e-15	4.09418e-13	2.3795e-20	2.91042e-14	1.60432e-11	gi|374082034|gb|AEY81221.1|/0.0/plasma membrane calcium ATPase [Spodoptera littoralis]
CL2905.Contig1_yong_A	2278	-2.0128	0.146925	-1.16717	0	2.35116e-05	3.88572e-158	0	0.000200763	1.99573e-155	gi|357609022|gb|EHJ66254.1|/0.0/hypothetical protein KGM_13458 [Danaus plexippus]
CL2894.Contig1_yong_A	259	-4.15337	-4.02704	-1.25514	3.87856e-05	8.51248e-05	0.044212	0.00038958	0.000642786	0.18056	-
CL2816.Contig1_yong_A	327	-3.81234	-2.68601	-2.1365	0.000446622	0.00370616	0.0100607	0.00340155	0.0174384	0.0608506	-
CL2748.Contig1_yong_A	685	-2.90544	1.22088	0.644863	5.60352e-05	0.000495284	0.0942878	0.000542048	0.00307925	0.295479	-
CL2708.Contig2_yong_A	282	-3.36488	2.76145	-1.274	0.00489086	2.26252e-12	0.130206	0.0256615	4.55747e-11	0.358464	-
CL2655.Contig2_yong_A	4184	-4.25766	0.271361	-1.19995	8.91962e-148	0.000494682	7.5014e-33	3.6477e-145	0.00307595	7.24011e-31	gi|354463159|gb|AER25354.1|/0.0/ryanodine receptor 1 [Plutella xylostella]
CL2370.Contig1_yong_A	328	-3.27468	-2.73331	-2.44684	1.06702e-06	1.52224e-05	3.991e-05	1.46056e-05	0.000134894	0.000559583	-
CL2311.Contig1_yong_A	1423	-2.12046	0.62478	-1.58901	1.67989e-08	0.00806532	5.50896e-06	3.01314e-07	0.0330762	9.54127e-05	gi|357606528|gb|EHJ65105.1|/0.0/hypothetical protein KGM_06956 [Danaus plexippus]
CL2172.Contig1_yong_A	1121	-2.1126	-2.07374	-1.43676	1.40169e-18	2.91874e-17	4.1897e-11	6.04305e-17	8.18822e-16	1.36729e-09	gi|357607254|gb|EHJ65409.1|/4e-99/putative coiled-coil domain containing 22 [Danaus plexippus]
CL217.Contig1_yong_A	347	-2.98517	2.35944	-2.0318	1.72951e-31	7.39152e-118	5.342e-20	1.30519e-29	1.13093e-115	3.20542e-18	-
CL2099.Contig1_yong_A	2686	-2.13251	0.801169	-0.152341	3.42376e-24	4.30544e-10	0.315828	1.96022e-22	7.02598e-09	0.58337	gi|357627916|gb|EHJ77437.1|/0.0/hypothetical protein KGM_14760 [Danaus plexippus]
CL2085.Contig1_yong_A	868	-3.12387	-2.79109	-2.4115	7.48566e-22	1.25274e-18	2.58136e-16	3.84031e-20	3.71491e-17	1.24017e-14	-
CL2062.Contig1_yong_A	335	-12.9025	0.680314	-1.00721	2.63938e-05	0.149592	0.123765	0.000274951	0.318534	0.350643	gi|350419098|ref|XP_003492070.1|/5e-22/PREDICTED: E3 ubiquitin-protein ligase Nedd-4-like isoform 1 [Bombus impatiens]
CL2043.Contig1_yong_A	974	-2.7128	-0.384838	0.185431	2.13954e-06	0.328058	0.586968	2.75809e-05	0.522835	0.790669	gi|357611223|gb|EHJ67375.1|/e-157/hypothetical protein KGM_13830 [Danaus plexippus]
CL200.Contig1_yong_A	569	-4.22737	-4.10105	-2.55153	2.09356e-05	4.78812e-05	0.000855064	0.000224127	0.000382014	0.00814349	-
CL190.Contig1_yong_A	472	-3.33608	0.321969	-1.57894	6.1033e-46	0.0113875	5.55056e-19	6.84271e-44	0.0442049	3.1344e-17	gi|357609022|gb|EHJ66254.1|/2e-77/hypothetical protein KGM_13458 [Danaus plexippus]
CL1685.Contig2_yong_A	223	-3.76343	-2.05214	-1.67255	6.08768e-07	0.000407842	0.00187271	8.65579e-06	0.00260159	0.0156882	-
CL1647.Contig1_yong_A	900	-2.79297	-0.0343744	-0.0240221	7.27002e-07	0.932466	0.953628	1.01918e-05	0.957749	0.972196	gi|321463521|gb|EFX74536.1|/7e-95/hypothetical protein DAPPUDRAFT_324178 [Daphnia pulex]
CL1583.Contig3_yong_A	2650	-2.29776	0.916028	-1.3	1.42456e-11	3.3488e-06	8.30234e-06	3.61315e-10	3.35869e-05	0.000138083	gi|357613030|gb|EHJ68279.1|/0.0/uncoordinated protein [Danaus plexippus]
CL1583.Contig1_yong_A	1773	-2.66626	1.38818	-0.838416	4.0538e-10	6.84212e-11	0.00804772	8.91753e-09	1.20202e-09	0.0507162	gi|357613030|gb|EHJ68279.1|/0.0/uncoordinated protein [Danaus plexippus]
CL1488.Contig1_yong_A	530	-2.49041	-0.226576	0.136522	3.00388e-05	0.588422	0.710838	0.000309395	0.723303	0.869709	gi|357604037|gb|EHJ64021.1|/1e-87/putative receptor tyrosine phosphatase type r2a [Danaus plexippus]
CL1480.Contig1_yong_A	972	-2.81234	0.313992	-0.049034	1.79214e-10	0.224428	0.865414	4.113e-09	0.411551	0.944249	gi|357628332|gb|EHJ77704.1|/e-141/hypothetical protein KGM_02445 [Danaus plexippus]
CL1403.Contig1_yong_A	1068	-5.46003	-4.74874	-3.7842	1.20159e-24	8.5541e-22	2.66052e-19	6.99134e-23	2.94325e-20	1.52637e-17	gi|33327733|gb|AAQ09229.1|/2e-45/polyprotein [Antheraea mylitta]
CL1395.Contig1_yong_A	469	-4.22737	0.220883	0.185431	2.09356e-05	0.622062	0.678966	0.00022396	0.755655	0.846265	gi|312370897|gb|EFR19200.1|/2e-25/hypothetical protein AND_22908 [Anopheles darlingi]
CL1380.Contig1_yong_A	459	-2.15337	0.557918	0.0249666	0.00261076	0.206456	0.948084	0.0153654	0.386027	0.972103	gi|357627530|gb|EHJ77196.1|/1e-40/hypothetical protein KGM_16930 [Danaus plexippus]
CL1300.Contig1_yong_A	1595	-2.49041	0.691773	0.185431	1.34476e-16	8.42642e-05	0.330432	5.18349e-15	0.000637403	0.599287	gi|357627100|gb|EHJ76908.1|/e-176/hypothetical protein KGM_13243 [Danaus plexippus]
CL1296.Contig4_yong_A	223	-2.10708	-1.98075	-1.25067	2.49092e-06	1.12539e-05	0.00146441	3.18713e-05	0.000101819	0.0127223	-
CL1172.Contig1_yong_A	417	-2.49041	4.26528	4.24432	0.085865	2.43454e-26	4.2007e-26	0.226979	9.93785e-25	3.21902e-24	gi|358256649|dbj|GAA57881.1|/3e-23/hypothetical protein CLF_113308 [Clonorchis sinensis]
CL1152.Contig3_yong_A	284	-2.22737	5.36656	-1.1365	0.147945	2.80504e-52	0.38149	0.324335	2.14211e-50	0.648897	gi|302138540|gb|ADK94699.1|/1e-45/heat shock protein 70 [Plutella xylostella]
CL1152.Contig1_yong_A	621	-2.36488	4.83291	-2.274	0.0180056	1.01739e-74	0.0244032	0.0722109	1.0527e-72	0.116386	gi|336454474|gb|AEI58996.1|/e-106/heat shock protein 70B [Bombyx mori]
CL1008.Contig1_yong_A	916	-2.76794	0.36656	-2.1823	2.33162e-25	0.019672	6.60344e-19	1.39055e-23	0.0683018	3.6999e-17	gi|357603967|gb|EHJ63983.1|/e-119/hypothetical protein KGM_19439 [Danaus plexippus]
CL2655.Contig1_yong_A	642	-13.134	-1.48961	-1.81457	4.796e-11	0.00150278	0.000231932	1.16154e-09	0.00811116	0.00264715	gi|356470637|gb|AET09964.1|/e-120/ryanodine receptor [Plutella xylostella]
Unigene34801_yong_A	515	-4.15337	0.220883	-0.255141	3.87856e-05	0.630582	0.63091	0.00039031	0.763961	0.805473	gi|357630236|gb|EHJ78502.1|/9e-91/hypothetical protein KGM_01994 [Danaus plexippus]
Unigene5667_yong_A	2595	-3.25384	0.754219	-0.841041	1.13004e-49	1.64569e-11	1.29905e-08	1.41883e-47	3.06724e-10	3.33005e-07	gi|356470637|gb|AET09964.1|/0.0/ryanodine receptor [Plutella xylostella]
Unigene29203_yong_A	420	-3.12784	0.345656	-1.3965	0.067116	0.020852	0.0043318	0.193823	0.0719588	0.0310753	gi|374252460|gb|AEZ00699.1|/3e-26/nuclear receptor E75 [Spodoptera litura]
Unigene33701_yong_A	313	-2.83144	1.06042	-1.0625	4.21986e-07	0.00020981	0.011318	6.14448e-06	0.00143876	0.0665518	gi|356470637|gb|AET09964.1|/2e-56/ryanodine receptor [Plutella xylostella]
CL5144.Contig1_yong_A	2669	-2.296	-2.45507	-1.3007	8.39234e-51	6.46774e-52	4.27128e-23	1.06934e-48	4.93045e-50	2.95314e-21	gi|357616944|gb|EHJ70500.1|/5e-93/hypothetical protein KGM_14900 [Danaus plexippus]
CL5966.Contig1_yong_A	1186	-1.96357	-0.381896	-1.16684	6.0353e-94	2.73856e-07	3.81466e-43	1.50672e-91	3.22579e-06	4.86911e-41	gi|356470637|gb|AET09964.1|/0.0/ryanodine receptor [Plutella xylostella]
CL451.Contig1_yong_A	7228	-1.81962	-0.322439	-0.477861	0	3.69834e-18	1.80466e-36	0	1.07892e-16	1.95624e-34	gi|357621156|gb|EHJ73088.1|/e-159/muscle-specific protein 300 [Danaus plexippus]
Unigene29070_yong_A	2352	-1.6911	-0.131021	-0.119423	3.60732e-20	0.36279	0.402464	1.69288e-18	0.560227	0.67191	gi|357613842|gb|EHJ68743.1|/3e-98/hypothetical protein KGM_04596 [Danaus plexippus]
CL1432.Contig1_yong_A	1181	-1.66626	-0.370005	-0.160344	4.08244e-11	0.0734348	0.418954	9.97723e-10	0.189401	0.68891	gi|357602149|gb|EHJ63290.1|/4e-33/hypothetical protein KGM_09943 [Danaus plexippus]
Unigene6975_yong_A	409	-1.53348	-1.64419	-0.843138	1.34854e-08	6.32126e-09	0.000545758	2.4547e-07	9.05222e-08	0.00555322	gi|357622519|gb|EHJ73963.1|/2e-41/hypothetical protein KGM_04765 [Danaus plexippus]
CL1304.Contig2_yong_A	9120	-1.36488	-0.113018	0.099458	1.38348e-08	0.571756	0.59458	2.51404e-07	0.739429	0.792118	gi|357622614|gb|EHJ74040.1|/0.0/Stretchin-Mlck, isoform A [Danaus plexippus]
Unigene3741_yong_A	2173	-1.36409	-0.582549	-0.449091	2.7818e-82	4.44406e-20	3.0057e-13	5.94281e-80	1.4193e-18	1.18641e-11	gi|357621156|gb|EHJ73088.1|/9e-33/muscle-specific protein 300 [Danaus plexippus]
CL6010.Contig1_yong_A	1875	-1.16651	0.161542	-0.352456	1.13092e-75	0.00165388	2.92322e-10	2.1299e-73	0.00880769	8.90025e-09	gi|4191598|gb|AAD09820.1|/0.0/sarco(endo)plasmic reticulum-type calcium ATPase [Heliothis virescens]
CL2490.Contig2_yong_A	1851	-1.04352	0.257065	-0.520386	3.35748e-98	1.97471e-10	1.41315e-29	8.79087e-96	3.33998e-09	1.21449e-27	gi|256773186|ref|NP_001157948.1|/0.0/sarco/endoplasmic reticulum calcium ATPase [Bombyx mori]
Unigene1190_yong_A	1565	-1.016	-0.995609	-0.937951	1.65318e-10	9.20608e-10	4.34718e-09	3.8104e-09	1.44758e-08	1.17073e-07	gi|357626148|gb|EHJ76343.1|/0.0/hypothetical protein KGM_12909 [Danaus plexippus]
Unigene4029_yong_A	1813	-3.11217	0.37905	-0.441939	3.62802e-68	0.000141088	0.000116135	6.25651e-66	0.0010134	0.00145229	gi|357621156|gb|EHJ73088.1|/e-146/muscle-specific protein 300 [Danaus plexippus]
Unigene2156_yong_A	863	-2.74675	-0.398027	-1.15337	1.10784e-07	0.261066	0.00393398	1.77634e-06	0.458286	0.0287278	gi|357603988|gb|EHJ63995.1|/8e-85/hypothetical protein KGM_04185 [Danaus plexippus]
Unigene3718_yong_A	544	-2.70191	-1.61406	-1.72968	1.154e-20	655498	4.7738e-12	5.5428e-19	1.15487e-09	1.71202e-10	gi|357622969|gb|EHJ74307.1|/1e-32/hypothetical protein KGM_07163 [Danaus plexippus]
CL3226.Contig1_yong_A	3321	-2.03129	-0.775678	-1.03352	7.93632e-45	7.70638e-11	7.20236e-17	8.69351e-43	1.34673e-09	3.58398e-15	gi|270014997|gb|EFA11445.1|/0.0/hypothetical protein TcasGA2_TC013627 [Tribolium castaneum]
CL6375.Contig1_yong_A	1225	-1.89094	0.240183	0.249562	2.48452e-57	0.00398808	0.00256862	3.55618e-55	0.0186409	0.020356	gi|301771179|ref|XP_002921005.1|/1e-08/PREDICTED: centromere protein F-like [Ailuropoda melanoleuca]
